# Supplementary material for: Pangenome and multi-tissue gene atlas provide new insights into the domestication and highland adaptation of yaks
Source: J Anim Sci Biotechnol. 2024 May 6;15:64. doi: 10.1186/s40104-024-01027-2 (PMC11071219; doi:10.1186/s40104-024-01027-2)
Supplement: Supplementary file 1 — Additional file 1: Table S1. Information of 350 yak resequencing samples. [file 40104_2024_1027_MOESM1_ESM.xlsx]

## Sheet: Sheet1
PRJNA_number	Run	SampleName	Locus	Species
PRJNA670822	SRR12963698	DQ251	Dingqing_Tibet	Domestic
PRJNA670822	SRR12963639	QL3	Qilian_Xinjiang	Domestic
PRJNA670822	SRR12963640	QL2	Qilian_Xinjiang	Domestic
PRJNA670822	SRR12963692	GD394	Gongbujiangda_Tibet	Domestic
PRJNA670822	SRR12963641	QL1	Qilian_Xinjiang	Domestic
PRJNA670822	SRR12963651	N2	Geermu_Qinghai	Domestic
PRJNA670822	SRR12963650	N3	Geermu_Qinghai	Domestic
PRJNA670822	SRR12963652	N1	Geermu_Qinghai	Domestic
PRJNA670822	SRR12963691	GD423	Gongbujiangda_Tibet	Domestic
PRJNA670822	SRR12963625	SZ13	Shenzha_Tibet	Domestic
PRJNA670822	SRR12963702	BQ203	Baqing_Tibet	Domestic
PRJNA670822	SRR12963690	BQ241	Baqing_Tibet	Domestic
PRJNA670822	SRR12963647	NR50	Nierong_Tibet	Domestic
PRJNA670822	SRR12963689	GD424	Gongbujiangda_Tibet	Domestic
PRJNA670822	SRR12963673	JD331	Jiangda_Tibet	Domestic
PRJNA670822	SRR12963623	SZ4	Shenzha_Tibet	Domestic
PRJNA217895	SRR962826	7_7	Kokohili	Wild
PRJNA285834	SRR2059950	WYX03	Kokohili	Wild
PRJNA217895	SRR962825	7_3	Kokohili	Wild
PRJNA285834	SRR2059949	WYX02	Kokohili	Wild
PRJNA217895	SRR962824	7_1	Kokohili	Wild
PRJNA285834	SRR2059948	WYX01	Kokohili	Wild
PRJNA285834	SRR2058327	DYG63	Maqu_Gansu	Domestic
PRJNA285834	SRR2058185	DYG70	Tianzhu_Gansu	Domestic
PRJNA285834	SRR2059923	DYS78	Hongyuan_Sichuan	Domestic
PRJNA285834	SRR2059931	DYS76	Kangding_Sichuan	Domestic
PRJNA285834	SRR2059901	DYS72	Aba_Sichuan	Domestic
PRJNA285834	SRR2059933	DYS36	Ruoergai_Sichuan	Domestic
PRJNA285834	SRR2059898	DYS43	Aba_Sichuan	Domestic
PRJNA670822	SRR12963694	DT2	Datong_Qinghai	Domestic
PRJNA670822	SRR12963672	JL1	Jiulong_Sichuan	Domestic
PRJNA670822	SRR12963654	MW2	Maiwa_Sichuan	Domestic
PRJNA670822	SRR12963611	ZD_4	Zhongdian_Yunnan	Domestic
PRJNA670822	SRR12963612	ZB3	Zhongba_Tibet	Domestic
PRJNA670822	SRR12963610	ZD_5	Zhongdian_Yunnan	Domestic
PRJNA670822	SRR12963668	BZ2	Bazhou_Xinjiang	Domestic
PRJNA670822	SRR12963638	RD20	Riduo_Tibet	Domestic
PRJNA670822	SRR12963621	TZ1	Tianzhu_Gansu	Domestic
PRJNA670822	SRR12963609	ZD_6	Zhongdian_Yunnan	Domestic
PRJNA670822	SRR12963619	TZ3	Tianzhu_Gansu	Domestic
PRJNA670822	SRR12963693	DT3	Datong_Qinghai	Domestic
PRJNA670822	SRR12963688	GN1	Gannan_Gansu	Domestic
PRJNA670822	SRR12963695	DT1	Datong_Qinghai	Domestic
PRJNA670822	SRR12963679	BZ1	Bazhou_Xinjiang	Domestic
PRJNA670822	SRR12963681	HH2	Gonghe_Qinghai	Domestic
PRJNA670822	SRR12963657	BZ3	Bazhou_Xinjiang	Domestic
PRJNA670822	SRR12963666	JL185a	Jiali_Tibet	Domestic
PRJNA670822	SRR12963687	GN2	Gannan_Gansu	Domestic
PRJNA670822	SRR12963620	TZ2	Tianzhu_Gansu	Domestic
PRJNA670822	SRR12963682	HH1	Gonghe_Qinghai	Domestic
PRJNA670822	SRR12963685	GY31	Qumalai_Qinghai	Domestic
PRJNA670822	SRR12963667	JL185	Jiali_Tibet	Domestic
PRJNA670822	SRR12963686	GN3	Gannan_Gansu	Domestic
PRJNA670822	SRR12963683	GY9	Qumalai_Qinghai	Domestic
PRJNA670822	SRR12963677	JC_15	Jinchuan_Sichuan	Domestic
PRJNA670822	SRR12963655	MW1	Maiwa_Sichuan	Domestic
PRJNA670822	SRR12963700	CT_59	Changtai_Sichuan	Domestic
PRJNA670822	SRR12963613	CT_43	Changtai_Sichuan	Domestic
PRJNA670822	SRR12963653	MW3	Maiwa_Sichuan	Domestic
PRJNA670822	SRR12963699	CT_92	Changtai_Sichuan	Domestic
PRJNA670822	SRR12963684	GY3	Qumalai_Qinghai	Domestic
PRJNA670822	SRR12963670	JL3	Jiulong_Sichuan	Domestic
PRJNA670822	SRR12963669	JL170	Jiali_Tibet	Domestic
PRJNA670822	SRR12963671	JL2	Jiulong_Sichuan	Domestic
PRJNA670822	SRR12963634	SB1269	Sibu_Tibet	Domestic
PRJNA670822	SRR12963617	XJ3	Xinjiang	Domestic
PRJNA670822	SRR12963616	XJ4	Xinjiang	Domestic
PRJNA670822	SRR12963633	SB1289	Sibu_Tibet	Domestic
PRJNA285834	SRR2059943	DYS74	Shiqu_Sichuan	Domestic
PRJNA285834	SRR2059906	DYS75	Dege_Sichuan	Domestic
PRJNA285834	SRR2059940	DYX19	Nielamu_Tibet	Domestic
PRJNA285834	SRR2059904	DYS33	Dege_Sichuan	Domestic
PRJNA285834	SRR2059875	DYQ25	Jianzha_Qinghai	Domestic
PRJNA285834	SRR2059969	WYX31	Kokohili	Wild
PRJNA285834	SRR2058053	DYG09	Tianzhu_Gansu	Domestic
PRJNA285834	SRR2059903	DYS32	Dege_Sichuan	Domestic
PRJNA285834	SRR2058052	DYG07	Tianzhu_Gansu	Domestic
PRJNA285834	SRR2058051	DYG06	Tianzhu_Gansu	Domestic
PRJNA285834	SRR2058044	DYG02	Tianzhu_Gansu	Domestic
PRJNA285834	SRR2058050	DYG05	Tianzhu_Gansu	Domestic
PRJNA285834	SRR2059945	DYX12	Yadong_Tibet	Domestic
PRJNA285834	SRR2059941	DYX20	Nielamu_Tibet	Domestic
PRJNA285834	SRR2059902	DYS13	Dege_Sichuan	Domestic
PRJNA285834	SRR2059946	DYX11	Zedang_Tibet	Domestic
PRJNA285834	SRR2059937	DYX15	Jilong_Tibet	Domestic
PRJNA285834	SRR2059963	WYX15	Kokohili	Wild
PRJNA285834	SRR2059951	WYX04	Kokohili	Wild
PRJNA285834	SRR2059895	DYQ57	Yushu_Qinghai	Domestic
PRJNA285834	SRR2059927	DYS97	Jiulong_Sichuan	Domestic
PRJNA285834	SRR2059926	DYS96	Jiulong_Sichuan	Domestic
PRJNA285834	SRR2059939	DYX56	Namucuo_Tibet	Domestic
PRJNA285834	SRR2059935	DYX55	Dangxiong_Tibet	Domestic
PRJNA285834	SRR2059878	DYQ60	Jianzha_Qinghai	Domestic
PRJNA285834	SRR2059952	WYX05	Kokohili	Wild
PRJNA285834	SRR2059938	DYX59	Lasa_Tibet	Domestic
PRJNA217895	SRR1047221	DYX59	Lasa_Tibet	Domestic
PRJNA285834	SRR2059964	WYX16	Kokohili	Wild
PRJNA285834	SRR2059965	WYX17	Kokohili	Wild
PRJNA285834	SRR2059962	WYX09	Kokohili	Wild
PRJNA309369	SRR3112419	A5	Datong_Qinghai	Domestic
PRJNA309369	SRR3112431	B1	Datong_Qinghai	Domestic
PRJNA285834	SRR2059932	DYS99	Kangding_Sichuan	Domestic
PRJNA285834	SRR2059930	DYS101	Kangding_Sichuan	Domestic
PRJNA309369	SRR3112437	B6	Datong_Qinghai	Domestic
PRJNA285834	SRR2059929	DYS100	Kangding_Sichuan	Domestic
PRJNA285834	SRR2059968	WYX29	Kokohili	Wild
PRJNA285834	SRR2059936	DYX14	Jiangda_Tibet	Domestic
PRJNA285834	SRR2058046	DYG03	Tianzhu_Gansu	Domestic
PRJNA285834	SRR2059916	DYS38	Hongyuan_Sichuan	Domestic
PRJNA279385	SRR1954997	YAK013	Switzerland	Domestic
PRJNA279385	SRR1948186	YAK040	Germany	Domestic
PRJNA483376	SRR7875509	429	Jinchuan_Sichuan	Domestic
PRJNA483376	SRR7875528	544	Jinchuan_Sichuan	Domestic
PRJNA483376	SRR7875453	442	Jinchuan_Sichuan	Domestic
PRJNA483376	SRR7875462	434	Jinchuan_Sichuan	Domestic
PRJNA483376	SRR7875429	15	Jinchuan_Sichuan	Domestic
PRJNA483376	SRR7875440	4	Jinchuan_Sichuan	Domestic
PRJNA483376	SRR7875427	21	Jinchuan_Sichuan	Domestic
PRJNA483376	SRR7875530	551	Jinchuan_Sichuan	Domestic
PRJNA483376	SRR7875508	364	Jinchuan_Sichuan	Domestic
PRJNA483376	SRR7875479	484	Jinchuan_Sichuan	Domestic
PRJNA483376	SRR7875435	233	Jinchuan_Sichuan	Domestic
PRJNA483376	SRR7875418	566	Jinchuan_Sichuan	Domestic
PRJNA483376	SRR7875481	446	Jinchuan_Sichuan	Domestic
PRJNA483376	SRR7875458	386	Jinchuan_Sichuan	Domestic
PRJNA483376	SRR7875478	476	Jinchuan_Sichuan	Domestic
PRJNA483376	SRR7875457	409	Jinchuan_Sichuan	Domestic
PRJNA483376	SRR7875461	438	Jinchuan_Sichuan	Domestic
PRJNA483376	SRR7875454	444	Jinchuan_Sichuan	Domestic
PRJNA483376	SRR7875503	302	Jinchuan_Sichuan	Domestic
PRJNA483376	SRR7875460	441	Jinchuan_Sichuan	Domestic
PRJNA483376	SRR7875406	547	Jinchuan_Sichuan	Domestic
PRJNA483376	SRR7875437	221	Jinchuan_Sichuan	Domestic
PRJNA483376	SRR7875411	512	Jinchuan_Sichuan	Domestic
PRJNA483376	SRR7875477	464	Jinchuan_Sichuan	Domestic
PRJNA483376	SRR7875484	491	Jinchuan_Sichuan	Domestic
PRJNA483376	SRR7875403	571	Jinchuan_Sichuan	Domestic
PRJNA483376	SRR7875455	443	Jinchuan_Sichuan	Domestic
PRJNA483376	SRR7875480	445	Jinchuan_Sichuan	Domestic
PRJNA483376	SRR7875476	451	Jinchuan_Sichuan	Domestic
PRJNA483376	SRR7875482	447	Jinchuan_Sichuan	Domestic
PRJNA483376	SRR7875390	583	Jinchuan_Sichuan	Domestic
PRJNA483376	SRR7875485	505	Jinchuan_Sichuan	Domestic
PRJNA483376	SRR7875469	384	Jinchuan_Sichuan	Domestic
PRJNA483376	SRR7875483	448	Jinchuan_Sichuan	Domestic
PRJNA483376	SRR7875397	255	Jinchuan_Sichuan	Domestic
PRJNA483376	SRR7875456	418	Jinchuan_Sichuan	Domestic
PRJNA483376	SRR7875452	432	Jinchuan_Sichuan	Domestic
PRJNA483376	SRR7875499	96	Jinchuan_Sichuan	Domestic
PRJNA483376	SRR7875389	560	Jinchuan_Sichuan	Domestic
PRJNA483376	SRR7875441	38	Jinchuan_Sichuan	Domestic
PRJNA483376	SRR7875424	7	Jinchuan_Sichuan	Domestic
PRJNA483376	SRR7875523	395	Jinchuan_Sichuan	Domestic
PRJNA483376	SRR7875434	232	Jinchuan_Sichuan	Domestic
PRJNA483376	SRR7875459	366	Jinchuan_Sichuan	Domestic
PRJNA483376	SRR7875526	362	Jinchuan_Sichuan	Domestic
PRJNA483376	SRR7875430	29	Jinchuan_Sichuan	Domestic
PRJNA483376	SRR7875426	19	Jinchuan_Sichuan	Domestic
PRJNA483376	SRR7875522	422	Jinchuan_Sichuan	Domestic
PRJNA483376	SRR7875505	182	Jinchuan_Sichuan	Domestic
PRJNA483376	SRR7875502	289	Jinchuan_Sichuan	Domestic
PRJNA483376	SRR7875490	86	Jinchuan_Sichuan	Domestic
PRJNA483376	SRR7875504	131	Jinchuan_Sichuan	Domestic
PRJNA483376	SRR7875423	10	Jinchuan_Sichuan	Domestic
PRJNA483376	SRR7875489	365	Jinchuan_Sichuan	Domestic
PRJNA483376	SRR7875431	31	Jinchuan_Sichuan	Domestic
PRJNA483376	SRR7875498	94	Jinchuan_Sichuan	Domestic
PRJNA483376	SRR7875425	8	Jinchuan_Sichuan	Domestic
PRJNA483376	SRR7875500	46	Jinchuan_Sichuan	Domestic
PRJNA483376	SRR7875463	421	Jinchuan_Sichuan	Domestic
PRJNA483376	SRR7875506	430	Jinchuan_Sichuan	Domestic
PRJNA483376	SRR7875388	509	Jinchuan_Sichuan	Domestic
PRJNA670822	SRR12963642	Q01	Kokohili	Wild
PRJNA483376	SRR7875433	294	Jinchuan_Sichuan	Domestic
PRJNA483376	SRR7875432	291	Jinchuan_Sichuan	Domestic
PRJNA483376	SRR7875398	286	Jinchuan_Sichuan	Domestic
PRJNA483376	SRR7875521	426	Jinchuan_Sichuan	Domestic
PRJNA483376	SRR7875405	517	Jinchuan_Sichuan	Domestic
PRJNA483376	SRR7875439	92	Jinchuan_Sichuan	Domestic
PRJNA483376	SRR7875436	97	Jinchuan_Sichuan	Domestic
PRJNA483376	SRR7875402	592	Jinchuan_Sichuan	Domestic
PRJNA483376	SRR7875520	428	Jinchuan_Sichuan	Domestic
PRJNA483376	SRR7875407	539	Jinchuan_Sichuan	Domestic
PRJNA483376	SRR7875409	510	Jinchuan_Sichuan	Domestic
PRJNA483376	SRR7875408	511	Jinchuan_Sichuan	Domestic
PRJNA483376	SRR7875410	514	Jinchuan_Sichuan	Domestic
PRJNA483376	SRR7875422	9	Jinchuan_Sichuan	Domestic
PRJNA483376	SRR7875527	360	Jinchuan_Sichuan	Domestic
PRJNA483376	SRR7875486	392	Jinchuan_Sichuan	Domestic
PRJNA483376	SRR7875438	44	Jinchuan_Sichuan	Domestic
PRJNA483376	SRR7875428	11	Jinchuan_Sichuan	Domestic
PRJNA483376	SRR7875501	66	Jinchuan_Sichuan	Domestic
PRJNA483376	SRR7875404	529	Jinchuan_Sichuan	Domestic
PRJNA483376	SRR7875396	239	Jinchuan_Sichuan	Domestic
PRJNA670822	SRR12963678	JC_13	Jinchuan_Sichuan	Domestic
PRJNA670822	SRR12963676	JC_17	Jinchuan_Sichuan	Domestic
PRJNA670822	SRR12963646	CN18	Cuona_Tibet	Domestic
PRJNA670822	SRR12963635	CN19	Cuona_Tibet	Domestic
PRJNA670822	SRR12963624	CN4	Cuona_Tibet	Domestic
PRJNA670822	SRR12963636	RD30	Riduo_Tibet	Domestic
PRJNA670822	SRR12963675	JD289	Jiangda_Tibet	Domestic
PRJNA670822	SRR12963658	LZ30	Longzi_Tibet	Domestic
PRJNA670822	SRR12963649	NR3	Nierong_Tibet	Domestic
PRJNA670822	SRR12963697	DQ252	Dingqing_Tibet	Domestic
PRJNA670822	SRR12963637	RD25	Riduo_Tibet	Domestic
PRJNA670822	SRR12963665	KB120	Kangbu_Tibet	Domestic
PRJNA670822	SRR12963659	LZ29	Longzi_Tibet	Domestic
PRJNA670822	SRR12963656	LZ49	Longzi_Tibet	Domestic
PRJNA670822	SRR12963696	DQ258	Dingqing_Tibet	Domestic
PRJNA670822	SRR12963648	NR42	Nierong_Tibet	Domestic
PRJNA670822	SRR12963629	SR343	Sangri_Tibet	Domestic
PRJNA670822	SRR12963701	BQ223	Baqing_Tibet	Domestic
PRJNA670822	SRR12963627	SS44	Angren_Tibet	Domestic
PRJNA670822	SRR12963674	JD306	Jiangda_Tibet	Domestic
PRJNA670822	SRR12963663	KB150	Kangbu_Tibet	Domestic
PRJNA670822	SRR12963631	SR336	Sangri_Tibet	Domestic
PRJNA670822	SRR12963626	SS6	Angren_Tibet	Domestic
PRJNA670822	SRR12963664	KB123	Kangbu_Tibet	Domestic
PRJNA670822	SRR12963628	SS15	Angren_Tibet	Domestic
PRJNA670822	SRR12963615	ZB14	Zhongba_Tibet	Domestic
PRJNA670822	SRR12963630	SR341	Sangri_Tibet	Domestic
PRJNA670822	SRR12963622	SZ78	Shenzha_Tibet	Domestic
PRJNA217895	SRR962827	HZ_3	Hezuo_Gansu	Domestic
PRJNA285834	SRR2058187	DYG47	Hezuo_Gansu	Domestic
PRJNA285834	SRR2058330	DYG64	Maqu_Gansu	Domestic
PRJNA285834	SRR2058055	DYG69	Tianzhu_Gansu	Domestic
PRJNA285834	SRR2059907	DYS34	Hongyuan_Sichuan	Domestic
PRJNA285834	SRR2059897	DYS42	Aba_Sichuan	Domestic
PRJNA285834	SRR2059919	DYS41	Hongyuan_Sichuan	Domestic
PRJNA285834	SRR2059874	DYG67	Maqu_Gansu	Domestic
PRJNA285834	SRR2058188	DYG45	Maqu_Gansu	Domestic
PRJNA285834	SRR2059944	DYS77	Shiqu_Sichuan	Domestic
PRJNA285834	SRR2058054	DYG66	Tianzhu_Gansu	Domestic
PRJNA670822	SRR12963661	LWQ47	Leiwuqi_Tibet	Domestic
PRJNA670822	SRR12963660	LWQ5	Leiwuqi_Tibet	Domestic
PRJNA670822	SRR12963644	PL440	Pali_Tibet	Domestic
PRJNA670822	SRR12963680	HH3	Gonghe_Qinghai	Domestic
PRJNA670822	SRR12963645	PL020	Pali_Tibet	Domestic
PRJNA670822	SRR12963632	SB1294	Sibu_Tibet	Domestic
PRJNA670822	SRR12963643	PL9	Pali_Tibet	Domestic
PRJNA670822	SRR12963662	LWQ46	Leiwuqi_Tibet	Domestic
PRJNA670822	SRR12963614	ZB27	Zhongba_Tibet	Domestic
PRJNA483376	SRR7875492	190	Jinchuan_Sichuan	Domestic
PRJNA483376	SRR7875419	564	Jinchuan_Sichuan	Domestic
PRJNA483376	SRR7875473	401	Jinchuan_Sichuan	Domestic
PRJNA483376	SRR7875447	473	Jinchuan_Sichuan	Domestic
PRJNA483376	SRR7875415	610	Jinchuan_Sichuan	Domestic
PRJNA483376	SRR7875497	231	Jinchuan_Sichuan	Domestic
PRJNA483376	SRR7875420	209	Jinchuan_Sichuan	Domestic
PRJNA483376	SRR7875524	587	Jinchuan_Sichuan	Domestic
PRJNA483376	SRR7875448	460	Jinchuan_Sichuan	Domestic
PRJNA483376	SRR7875443	458	Jinchuan_Sichuan	Domestic
PRJNA483376	SRR7875514	268	Jinchuan_Sichuan	Domestic
PRJNA483376	SRR7875470	400	Jinchuan_Sichuan	Domestic
PRJNA483376	SRR7875517	292	Jinchuan_Sichuan	Domestic
PRJNA483376	SRR7875414	73	Jinchuan_Sichuan	Domestic
PRJNA483376	SRR7875472	402	Jinchuan_Sichuan	Domestic
PRJNA483376	SRR7875392	47	Jinchuan_Sichuan	Domestic
PRJNA483376	SRR7875534	506	Jinchuan_Sichuan	Domestic
PRJNA483376	SRR7875450	475	Jinchuan_Sichuan	Domestic
PRJNA483376	SRR7875535	467	Jinchuan_Sichuan	Domestic
PRJNA483376	SRR7875449	461	Jinchuan_Sichuan	Domestic
PRJNA483376	SRR7875446	465	Jinchuan_Sichuan	Domestic
PRJNA483376	SRR7875494	220	Jinchuan_Sichuan	Domestic
PRJNA483376	SRR7875468	385	Jinchuan_Sichuan	Domestic
PRJNA483376	SRR7875507	303	Jinchuan_Sichuan	Domestic
PRJNA483376	SRR7875491	78	Jinchuan_Sichuan	Domestic
PRJNA483376	SRR7875421	191	Jinchuan_Sichuan	Domestic
PRJNA483376	SRR7875412	185	Jinchuan_Sichuan	Domestic
PRJNA483376	SRR7875529	521	Jinchuan_Sichuan	Domestic
PRJNA483376	SRR7875445	437	Jinchuan_Sichuan	Domestic
PRJNA483376	SRR7875466	373	Jinchuan_Sichuan	Domestic
PRJNA483376	SRR7875471	396	Jinchuan_Sichuan	Domestic
PRJNA483376	SRR7875475	67	Jinchuan_Sichuan	Domestic
PRJNA483376	SRR7875442	453	Jinchuan_Sichuan	Domestic
PRJNA483376	SRR7875451	552	Jinchuan_Sichuan	Domestic
PRJNA483376	SRR7875386	388	Jinchuan_Sichuan	Domestic
PRJNA483376	SRR7875532	466	Jinchuan_Sichuan	Domestic
PRJNA483376	SRR7875493	181	Jinchuan_Sichuan	Domestic
PRJNA670822	SRR12963618	XJ2	Xinjiang	Domestic
PRJNA483376	SRR7875510	293	Jinchuan_Sichuan	Domestic
PRJNA483376	SRR7875512	270	Jinchuan_Sichuan	Domestic
PRJNA483376	SRR7875393	53	Jinchuan_Sichuan	Domestic
PRJNA483376	SRR7875513	271	Jinchuan_Sichuan	Domestic
PRJNA483376	SRR7875525	576	Jinchuan_Sichuan	Domestic
PRJNA483376	SRR7875399	310	Jinchuan_Sichuan	Domestic
PRJNA483376	SRR7875401	358	Jinchuan_Sichuan	Domestic
PRJNA483376	SRR7875395	234	Jinchuan_Sichuan	Domestic
PRJNA483376	SRR7875519	273	Jinchuan_Sichuan	Domestic
PRJNA483376	SRR7875444	412	Jinchuan_Sichuan	Domestic
PRJNA483376	SRR7875531	545	Jinchuan_Sichuan	Domestic
PRJNA483376	SRR7875516	287	Jinchuan_Sichuan	Domestic
PRJNA483376	SRR7875416	575	Jinchuan_Sichuan	Domestic
PRJNA483376	SRR7875487	266	Jinchuan_Sichuan	Domestic
PRJNA483376	SRR7875464	333	Jinchuan_Sichuan	Domestic
PRJNA483376	SRR7875413	81	Jinchuan_Sichuan	Domestic
PRJNA483376	SRR7875394	212	Jinchuan_Sichuan	Domestic
PRJNA483376	SRR7875400	327	Jinchuan_Sichuan	Domestic
PRJNA483376	SRR7875467	368	Jinchuan_Sichuan	Domestic
PRJNA483376	SRR7875387	389	Jinchuan_Sichuan	Domestic
PRJNA483376	SRR7875496	242	Jinchuan_Sichuan	Domestic
PRJNA483376	SRR7875417	569	Jinchuan_Sichuan	Domestic
PRJNA483376	SRR7875533	463	Jinchuan_Sichuan	Domestic
PRJNA483376	SRR7875465	321	Jinchuan_Sichuan	Domestic
PRJNA483376	SRR7875391	2	Jinchuan_Sichuan	Domestic
PRJNA483376	SRR7875518	272	Jinchuan_Sichuan	Domestic
PRJNA483376	SRR7875515	269	Jinchuan_Sichuan	Domestic
PRJNA483376	SRR7875511	318	Jinchuan_Sichuan	Domestic
PRJNA483376	SRR7875495	207	Jinchuan_Sichuan	Domestic
PRJNA483376	SRR7875488	252	Jinchuan_Sichuan	Domestic
PRJNA483376	SRR7875474	63	Jinchuan_Sichuan	Domestic
PRJNA285834	SRR2058191	DYG46	Maqu_Gansu	Domestic
PRJNA285834	SRR2059908	DYS35	Hongyuan_Sichuan	Domestic
PRJNA285834	SRR2059918	DYS40	Hongyuan_Sichuan	Domestic
PRJNA285834	SRR2050538	DYG01	Tianzhu_Gansu	Domestic
PRJNA285834	SRR2059893	DYQ30	Wudaoliang_Qinghai	Domestic
PRJNA285834	SRR2059915	DYS37	Hongyuan_Sichuan	Domestic
PRJNA285834	SRR2059894	DYQ24	Yushu_Qinghai	Domestic
PRJNA285834	SRR2058047	DYG04	Tianzhu_Gansu	Domestic
PRJNA285834	SRR2062306	WYX20	Kokohili	Wild
PRJNA285834	SRR2059966	WYX18	Kokohili	Wild
PRJNA285834	SRR2059896	DYS39	Aba_Sichuan	Domestic
PRJNA309369	SRR3112425	A8	Datong_Qinghai	Domestic
PRJNA388125	SRR5641602	YAK-4	Jinchuan_Sichuan	Domestic
PRJNA388125	SRR5641601	YAK-5	Jinchuan_Sichuan	Domestic
PRJNA388125	SRR5641605	YAK-1	Jinchuan_Sichuan	Domestic
PRJNA388125	SRR5641604	YAK-2	Jinchuan_Sichuan	Domestic
PRJNA388125	SRR5641600	YAK-6	Jinchuan_Sichuan	Domestic
PRJNA388125	SRR5641603	YAK-3	Jinchuan_Sichuan	Domestic
PRJNA309369	SRR3112440	B9	Datong_Qinghai	Domestic
PRJNA285834	SRR2059924	DYS94	Jiulong_Sichuan	Domestic
PRJNA285834	SRR2059920	DYS49	Hongyuan_Sichuan	Domestic
PRJNA309369	SRR3112430	A11	Datong_Qinghai	Domestic
PRJNA309369	SRR3112428	A10	Datong_Qinghai	Domestic
PRJNA309369	SRR3112426	A9	Datong_Qinghai	Domestic
PRJNA309369	SRR3112417	A3	Datong_Qinghai	Domestic
PRJNA309369	SRR3112415	A2	Datong_Qinghai	Domestic
PRJNA309369	SRR3112443	B11	Datong_Qinghai	Domestic
PRJNA309369	SRR3112439	B8	Datong_Qinghai	Domestic
PRJNA309369	SRR3112436	B5	Datong_Qinghai	Domestic
PRJNA309369	SRR3112418	A4	Datong_Qinghai	Domestic
PRJNA309369	SRR3112422	A7	Datong_Qinghai	Domestic
PRJNA309369	SRR3112441	B10	Datong_Qinghai	Domestic
PRJNA309369	SRR3112434	B4	Datong_Qinghai	Domestic
PRJNA309369	SRR3112432	B2	Datong_Qinghai	Domestic
PRJNA309369	SRR3112421	A6	Datong_Qinghai	Domestic
PRJNA309369	SRR3112433	B3	Datong_Qinghai	Domestic
PRJNA285834	SRR2058207	DYG53	Maqu_Gansu	Domestic
PRJNA285834	SRR2059934	DYS52	Ruoergai_Sichuan	Domestic
PRJNA217895	SRR1047220	DYS52	Ruoergai_Sichuan	Domestic
