# Supplementary material for: Pangenome and multi-tissue gene atlas provide new insights into the domestication and highland adaptation of yaks
Source: J Anim Sci Biotechnol. 2024 May 6;15:64. doi: 10.1186/s40104-024-01027-2 (PMC11071219; doi:10.1186/s40104-024-01027-2)
Supplement: Supplementary file 2 — Additional file 2: Table S2. Genome sizes of 16 assembled yak genomes. [file 40104_2024_1027_MOESM2_ESM.xlsx]

## Sheet: Sheet1
Sample	Genome Size (bp)	N50	N90	Busco
DYNP05	2701492160	3432390	703224	0.936
DYNP15	2728536117	2714533	298474	0.931
DYPK16	2716669658	7126588	886073	0.939
DYPK25	2670909062	9218718	1033224	0.925
DYQH13	2708187688	4516131	475283	0.93
DYQH14	2625745868	5952354	974344	0.909
DYSC28	2643186612	3009201	470824	0.931
DYSC29	2661724638	7523948	1283418	0.921
DYXZ01	2675523293	6722907	746522	0.926
DYXZ03	2676076116	3209011	390494	0.923
DYXZ41	2705177463	3653367	652637	0.92
DYYN08	2717740159	4299346	708893	0.94
WY15	2693307795	4850577	461355	0.926
WY16	2678247966	2467357	320082	0.93
WY17	2683534176	4608427	472820	0.921
WY18	2714915744	1598408	233244	0.925
