# Supplementary material for: Pangenome and multi-tissue gene atlas provide new insights into the domestication and highland adaptation of yaks
Source: J Anim Sci Biotechnol. 2024 May 6;15:64. doi: 10.1186/s40104-024-01027-2 (PMC11071219; doi:10.1186/s40104-024-01027-2)
Supplement: Supplementary file 3 — Additional file 3: Table S3. Gene numbers in 16 assembled yak genomes. [file 40104_2024_1027_MOESM3_ESM.xlsx]

## Sheet: Sheet1
Sample	Gene Number
DYNP05	21104
DYNP15	20691
DYPK16	20801
DYPK25	20165
DYQH13	20688
DYQH14	20071
DYSC28	20888
DYSC29	19902
DYXZ01	20348
DYXZ03	19858
DYXZ41	20441
DYYN08	21120
WY15	20744
WY16	21085
WY17	20880
WY18	21238
