# Supplementary material for: Pangenome and multi-tissue gene atlas provide new insights into the domestication and highland adaptation of yaks
Source: J Anim Sci Biotechnol. 2024 May 6;15:64. doi: 10.1186/s40104-024-01027-2 (PMC11071219; doi:10.1186/s40104-024-01027-2)
Supplement: Supplementary file 4 — Additional file 4: Table S4. Genes had significant different frequencies between Jinchuan and wild yaks. [file 40104_2024_1027_MOESM4_ESM.xlsx]

## Sheet: Sheet1
Gene	Gene_percent_Wild	Gene_percent_Jinchuan	Wild_Jinchuan	NR:Seq-id	NR:Score	NR:Evalue	NR:Description	NT:Seq-id	NT:Score	NT:Evalue	NT:Description	Uniprot:UniProtKB-AC	Uniprot:Score	Uniprot:Evalue	Uniprot:Description	COG:gene	COG:Score	COG:Eval	COG:num	Pfam:pfam_ID	Pfam:pfam_Name	Pfam:pfam_Description	GO:GO	KEGG:KO	KEGG:Description
BosGru3G018488	17.6471	74.8428	Lowly_in_Wild	NP_001069950.1	354	7.5e-41	NP_001069950.1 ribonuclease P protein subunit p20 [Bos taurus] XP_005225275.1 PREDICTED: ribonuclease P protein subunit p20 isoform X1 [Bos taurus] XP_005225276.1 PREDICTED: ribonuclease P protein subunit p20 isoform X1 [Bos taurus] XP_005910849.1 PREDICTED: ribonuclease P protein subunit p20 [Bos mutus] XP_010836208.1 PREDICTED: ribonuclease P protein subunit p20 [Bison bison bison] XP_010836209…	XM_014483335.1	322	9.59e-167	XM_014483335.1 PREDICTED: Bos mutus POP7 homolog, ribonuclease P/MRP subunit (POP7), transcript variant X3, mRNA	Q0II25	140	3e-41	Ribonuclease P protein subunit p20	.	.	.	.	pfam12328	Rpp20	Rpp20 subunit of nuclear RNase MRP and P. The nuclear RNase P of Saccharomyces cerevisiae is made up of at least nine protein subunits; Pop1, Pop3, Pop4, Pop5, Pop6, Pop7, Pop8, Rpr2 and Rpp1. Many of these subunits seem to be present also in the RNase MRP, with the exception of Rpr2 (Rpp21) which is unique to RNase P. Human nuclear RNase P and MRP appear to contain at least 10 protein subunits, …	GO:0005737; GO:0005730; GO:0005634; GO:0044822; GO:0004526; GO:0090502; GO:0008033	K14527	RPP20, POP7; ribonuclease P/MRP protein subunit RPP20 [EC:3.1.26.5]
BosGru3G019085	17.6471	75.4717	Lowly_in_Wild	XP_019794371.1	430	1.08e-52	XP_019794371.1 PREDICTED: C-Jun-amino-terminal kinase-interacting protein 3-like [Tursiops truncatus]	BC120246.1	150	3.07e-71	BC120246.1 Bos taurus mitogen-activated protein kinase 8 interacting protein 3, mRNA (cDNA clone IMAGE:8304079)	Q9ESN9	174	4e-49	C-Jun-amino-terminal kinase-interacting protein 3	.	.	.	.	pfam09744	Jnk-SapK_ap_N	JNK_SAPK-associated protein-1. This is the N-terminal 200 residues of a set of proteins conserved from yeasts to humans. Most of the proteins in this entry have an RhoGEF pfam00621 domain at their C-terminal end.	GO:0030673; GO:0005737; GO:0016023; GO:0030425; GO:0000139; GO:0030426; GO:0005886; GO:0005790; GO:0008432; GO:0019894; GO:0005078; GO:0031434; GO:0031435; GO:0030159; GO:0007257; GO:0007411; GO:0030900; GO:0001701; GO:0007254; GO:0048286; GO:0060425; GO:0043507; GO:0045666; GO:0009791; GO:0008104; GO:0010468; GO:0046328; GO:0007585; GO:0016192	K04436	MAPK8IP3, JIP3; mitogen-activated protein kinase 8 interacting protein 3
Novel_gene95	29.4118	95.5975	Lowly_in_Wild	XP_012003631.1	700	5.44e-84	XP_012003631.1 PREDICTED: forkhead box protein D1 [Ovis aries musimon]	XM_012148241.2	1311	0	XM_012148241.2 PREDICTED: Ovis aries musimon forkhead box protein D1 (LOC105610897), mRNA	Q16676	266	3e-81	Forkhead box protein D1	SPAC1142.08	112	1e-25	COG5025	pfam00250	Forkhead	Forkhead domain.	GO:0005634; GO:0003677; GO:0008301; GO:0000978; GO:0000981; GO:0043565; GO:0003700; GO:0001077; GO:0007411; GO:0060678; GO:0032275; GO:0072213; GO:0072267; GO:0072210; GO:0045892; GO:0072076; GO:0030513; GO:0010628; GO:0090184	K09397	FOXD; forkhead box protein D
BosGru3G014959	5.88235	84.9057	Lowly_in_Wild	DAA20176.1	793	9.02e-107	DAA20176.1 TPA: hypothetical protein BOS_17193 [Bos taurus]	XM_014478970.1	504	0	XM_014478970.1 PREDICTED: Bos mutus KxDL motif containing 1 (KXD1), transcript variant X4, mRNA	Q3SZV2	303	5e-104	KxDL motif-containing protein 1	.	.	.	.	pfam10241	KxDL	Uncharacterized conserved protein. This is a family of short proteins which are conserved over a region of 80 residues. There is a characteristic KxDL motif towards the C-terminus. The function is unknown.	GO:0005765; GO:0043234; GO:0032418; GO:0016192	.	.
BosGru3G010281	17.6471	84.9057	Lowly_in_Wild	DAA21849.1	274	2.81e-28	DAA21849.1 TPA: reticulocalbin 1, EF-hand calcium binding domain, partial [Bos taurus]	NM_001103221.1	245	4.3e-124	NM_001103221.1 Bos taurus reticulocalbin 1 (RCN1), mRNA BC134456.1 Bos taurus reticulocalbin 1, EF-hand calcium binding domain, mRNA (cDNA clone MGC:140230 IMAGE:8173927), complete cds	Q15293	99	2e-24	Reticulocalbin-1	.	.	.	.	pfam05334	DUF719	Protein of unknown function (DUF719). This family consists of several eukaryotic proteins of unknown function.	GO:0005783; GO:0005788; GO:0005509; GO:0043010; GO:0001701	.	.
BosGru3G020871	88.2353	22.6415	Highly_in_Wild	AUV47242.1	430	1.69e-52	AUV47242.1 sex determining region Y protein, partial [Bos grunniens]	JX649149.1	307	1.33e-158	JX649149.1 Bos grunniens testis determining factor SRY (SRY) gene, complete cds	Q7JGF7	170	2e-52	Sex-determining region Y protein	.	.	.	.	pfam00505	HMG_box	HMG (high mobility group) box.	GO:0005737; GO:0016607; GO:0003677; GO:0003700; GO:0030154; GO:0030238; GO:0007548; GO:0006351	.	.
Novel_gene239	47.0588	3.77358	Highly_in_Wild	DAA29056.1	283	3.03e-27	DAA29056.1 TPA: adiponutrin-like [Bos taurus]	XM_012145931.2	165	1.79e-79	XM_012145931.2 PREDICTED: Ovis aries musimon patatin like phospholipase domain containing 3 (PNPLA3), transcript variant X5, mRNA	Q9NST1	59.3	2e-09	Patatin-like phospholipase domain-containing protein 3	.	.	.	.	pfam15662	SPATA3	Spermatogenesis-associated protein 3 family. The SPATA3 family of proteins is expressed significantly in testis and faintly in epididymis in the ten tissues of testis, ovary, spleen, kidney, lung, heart, brain, epididymis, liver and skeletal muscle in mouse. Members are not expressed in the eight other tissues. This suggests that SPATA3 plays potential roles in spermatogenesis cell apoptosis or s…	GO:0005737; GO:0005789; GO:0016021; GO:0005811; GO:0016020; GO:0016411; GO:0051265; GO:0004465; GO:0051264; GO:0004623; GO:0004806; GO:0036155; GO:0055088; GO:0036153; GO:0019432; GO:0019433	K13534	PNPLA3; patatin-like phospholipase domain-containing protein 3 [EC:3.1.1.3 2.3.1.-]
Novel_gene287	29.4118	0.628931	Highly_in_Wild	.	.	.	.	.	.	.	.	.	.	.	.	.	.	.	.	pfam15449	Retinal	Retinal protein. This family of proteins is found in the photoreceptor cells of the retina. Mutations of the gene encoding this protein have been associated with retinal disorders such as retinitis pigmentosa and late-onset progressive retinal atrophy. The function of this family of proteins is unknown, but it is likely to be important in the development and function of the retina.	.	.	.
BosGru3G019932	29.4118	93.7107	Lowly_in_Wild	XP_019485945.1	299	8.52e-30	XP_019485945.1 PREDICTED: transcription factor SOX-3 isoform X1 [Hipposideros armiger]	XM_012159913.2	447	0	XM_012159913.2 PREDICTED: Ovis aries musimon transcription factor SOX-3 (LOC105612295), transcript variant X1, mRNA	P53784	113	7e-29	Transcription factor SOX-3	.	.	.	.	.	.	.	GO:0005634; GO:0003677; GO:0000979; GO:0001106; GO:0003700; GO:0009887; GO:0060324; GO:0030900; GO:0021854; GO:0045665; GO:0048666; GO:0021983; GO:0007423; GO:0060009; GO:0007530; GO:0048515; GO:0006351	.	.
Novel_gene109	52.9412	4.40252	Highly_in_Wild	KJH40125.1	200	1.74e-27	KJH40125.1 homeobox domain protein [Dictyocaulus viviparus]	CP011904.1	180	9.09e-88	CP011904.1 Ovis canadensis canadensis isolate 43U chromosome 19 sequence	O43812	67.8	3e-13	Double homeobox protein 1	.	.	.	.	pfam00046	Homeobox	Homeobox domain.	GO:0005634; GO:0043565; GO:0006355; GO:0006366	.	.
BosGru3G011121	11.7647	75.4717	Lowly_in_Wild	PNI39718.1	205	2.26e-19	PNI39718.1 SRM isoform 2 [Pan troglodytes] PNJ48212.1 SRM isoform 6 [Pongo abelii]	NM_001303623.1	164	4.84e-79	NM_001303623.1 Bos taurus spermidine synthase (SRM), mRNA	P19623	84.3	4e-19	Spermidine synthase	YPR069c	62	1e-11	COG0421	pfam17284	Spermine_synt_N	Spermidine synthase tetramerisation domain. This domain represents the N-terminal tetramerization domain from spermidine synthase.	GO:0005829; GO:0042803; GO:0004766; GO:0006595; GO:0008295	K00797	speE, SRM; spermidine synthase [EC:2.5.1.16]
BosGru3G019145	5.88235	44.6541	Lowly_in_Wild	.	.	.	.	XM_012144231.2	364	0	XM_012144231.2 PREDICTED: Ovis aries musimon RAB11 family interacting protein 3 (class II) (RAB11FIP3), transcript variant X3, mRNA	.	.	.	.	.	.	.	.	.	.	.	.	.	.
BosGru3G019144	23.5294	93.7107	Lowly_in_Wild	.	.	.	.	XM_012144231.2	360	0	XM_012144231.2 PREDICTED: Ovis aries musimon RAB11 family interacting protein 3 (class II) (RAB11FIP3), transcript variant X3, mRNA	.	.	.	.	.	.	.	.	.	.	.	.	.	.
BosGru3G020543	29.4118	94.9686	Lowly_in_Wild	.	.	.	.	CU407338.7	243	6.9e-123	CU407338.7 Pig DNA sequence from clone CH242-456I4 on chromosome X, complete sequence	.	.	.	.	.	.	.	.	pfam07183	DUF1403	Protein of unknown function (DUF1403). This family consists of several hypothetical bacterial proteins of around 320 residues in length. Members of this family are mainly found in Rhizobium and Agrobacterium species. The function of this family is unknown.	.	.	.
BosGru3G014791	52.9412	6.28931	Highly_in_Wild	.	.	.	.	XR_001437435.1	373	0	XR_001437435.1 PREDICTED: Ovis aries musimon epithelial splicing regulatory protein 2 (ESRP2), transcript variant X10, misc_RNA	.	.	.	.	.	.	.	.	pfam03170	BcsB	Bacterial cellulose synthase subunit. This family includes bacterial proteins involved in cellulose synthesis. Cellulose synthesis has been identified in several bacteria. In Agrobacterium tumefaciens, for instance, cellulose has a pathogenic role: it allows the bacteria to bind tightly to their host plant cells. While several enzymatic steps are involved in cellulose synthesis, potentially the o…	.	.	.
BosGru3G011346	29.4118	98.1132	Lowly_in_Wild	XP_014961507.1	147	4.04e-10	XP_014961507.1 PREDICTED: translation initiation factor IF-2-like isoform X2 [Ovis aries musimon]	XM_015106021.1	174	7.18e-85	XM_015106021.1 PREDICTED: Ovis aries musimon semaphorin-6B-like (LOC105608236), mRNA	.	.	.	.	.	.	.	.	pfam05956	APC_basic	APC basic domain. This region of the APC family of proteins is known as the basic domain. It contains a high proportion of positively charged amino acids and interacts with microtubules.	.	.	.
Novel_gene328	41.1765	3.77358	Highly_in_Wild	.	.	.	.	.	.	.	.	.	.	.	.	.	.	.	.	pfam14949	ARF7EP_C	ARF7 effector protein C-terminus. This family represents the C-terminus of the ARF7 effector protein (ARF7EP). ARF7EP interacts with ADP-ribosylation factor-like protein 14 and unconventional myosin-Ie and through this interaction controls movement of MHC-II-containing vesicles along the actin cytoskeleton in dendritic cells. It contains a conserved CXCXXXXCXXCXXXCXXCXXXXCXXXCXC motif in it's C-t…	.	.	.
Novel_gene288	52.9412	0.628931	Highly_in_Wild	.	.	.	.	.	.	.	.	.	.	.	.	.	.	.	.	pfam17066	RITA	RBPJ-interacting and tubulin associated protein. RITA is a highly conserved protein that binds to tubulin and shuttles between the cytoplasm and nucleus. It is responsible for export of RBP-J/CBF-1 from the nucleus, which modulates Notch-mediated transcription.	.	.	.
BosGru3G008017	11.7647	92.4528	Lowly_in_Wild	.	.	.	.	XM_012145071.2	133	1.94e-61	XM_012145071.2 PREDICTED: Ovis aries musimon CAP-Gly domain containing linker protein family member 4 (CLIP4), transcript variant X1, mRNA	.	.	.	.	.	.	.	.	pfam04568	IATP	Mitochondrial ATPase inhibitor, IATP. ATP synthase inhibitor prevents the enzyme from switching to ATP hydrolysis during collapse of the electrochemical gradient, for example during oxygen deprivation ATP synthase inhibitor forms a one to one complex with the F1 ATPase, possibly by binding at the alpha-beta interface. It is thought to inhibit ATP synthesis by preventing the release of ATP. The mi…	.	.	.
BosGru3G001070	11.7647	93.7107	Lowly_in_Wild	.	.	.	.	AL136115.21	482	0	AL136115.21 Human DNA sequence from clone RP4-534N18 on chromosome 1p34.2-35.3, complete sequence	.	.	.	.	.	.	.	.	pfam00596	Aldolase_II	Class II Aldolase and Adducin N-terminal domain. This family includes class II aldolases and adducins which have not been ascribed any enzymatic function.	.	.	.
Novel_gene70	82.3529	3.77358	Highly_in_Wild	.	.	.	.	AC239693.4	35	4.87e-07	AC239693.4 Bos taurus Y Chr BAC CH240-262B18 (Children's Hospital Oakland Research Institute Bovine BAC Library (male)) complete sequence	.	.	.	.	.	.	.	.	pfam15685	GGN	Gametogenetin. GGN is a family of proteins largely found in mammals. It reacts with POG in the maturation of sperm and is expressed virtually only in the testis. It is found to be associated with the intracellular membrane, binds with GGNBP1 and may be involved in vesicular trafficking.	.	.	.
BosGru3G008733	17.6471	93.7107	Lowly_in_Wild	XP_023395894.1	491	2.35e-59	XP_023395894.1 junctophilin-4 [Loxodonta africana]	XM_012129245.2	290	3.79e-149	XM_012129245.2 PREDICTED: Ovis aries musimon junctophilin 4 (JPH4), transcript variant X2, mRNA	Q96JJ6	196	1e-58	Junctophilin-4	.	.	.	.	pfam02493	MORN	MORN repeat. The MORN (Membrane Occupation and Recognition Nexus) repeat is found in multiple copies in several proteins including junctophilins (see Takeshima et al. Mol. Cell 2000;6:11-22). A MORN-repeat protein has been identified in the parasite Toxoplasma gondiis a dynamic component of cell division apparatus in Toxoplasma gondii. It has been hypothesized to functions as a linker protein bet…	GO:0043198; GO:0016021; GO:0030314; GO:0014701; GO:0005886; GO:0005790; GO:0060402; GO:0007612; GO:0050885; GO:0060314; GO:0048167	K19530	JPH; junctophilin
BosGru3G012999	17.6471	93.7107	Lowly_in_Wild	XP_006060819.1	382	1.2e-43	XP_006060819.1 PREDICTED: homeobox protein goosecoid [Bubalus bubalis]	NM_001192386.1	349	0	NM_001192386.1 Bos taurus goosecoid homeobox (GSC), mRNA	A1YFI3	145	8e-42	Homeobox protein goosecoid	.	.	.	.	pfam13579	Glyco_trans_4_4	Glycosyl transferase 4-like domain.	GO:0005634; GO:0043565; GO:0042474; GO:0014036; GO:0006355	.	.
BosGru3G019931	23.5294	85.5346	Lowly_in_Wild	ELR49497.1	238	8.34e-25	ELR49497.1 Transcription factor SOX-3, partial [Bos mutus]	XM_015089550.1	293	8.22e-151	XM_015089550.1 PREDICTED: Ovis aries musimon transcription factor SOX-3 (LOC105612295), transcript variant X2, mRNA	P40667	92.4	4e-24	SRY-related protein CH3 (Fragment)	.	.	.	.	pfam00505	HMG_box	HMG (high mobility group) box.	GO:0005634; GO:0003677; GO:0003700; GO:0048666; GO:0007530	.	.
BosGru3G000113	29.4118	94.3396	Lowly_in_Wild	XP_021516429.1	350	2.84e-42	XP_021516429.1 guanine nucleotide-binding protein G(s) subunit alpha-like isoform X2 [Meriones unguiculatus] XP_021516433.1 guanine nucleotide-binding protein G(s) subunit alpha-like [Meriones unguiculatus]	XM_012108944.2	148	2.34e-70	XM_012108944.2 PREDICTED: Ovis aries musimon guanine nucleotide-binding protein G(s) subunit alpha isoforms short (LOC101115640), transcript variant X6, mRNA	P63091	133	4e-37	Guanine nucleotide-binding protein G(s) subunit alpha	.	.	.	.	pfam00503	G-alpha	G-protein alpha subunit. G proteins couple receptors of extracellular signals to intracellular signaling pathways. The G protein alpha subunit binds guanyl nucleotide and is a weak GTPase. A set of residues that are unique to G-alpha as compared to its ancestor the Arf-like family form a ring of residues centered on the nucleotide binding site. A Ggamma is found fused to an inactive Galpha in the…	GO:0005886; GO:0031698; GO:0051430; GO:0031748; GO:0005525; GO:0003924; GO:0005159; GO:0035255; GO:0046872; GO:0031852; GO:0004871; GO:0071880; GO:0007191; GO:0030819; GO:0043950; GO:0043547; GO:0007606	K04632	GNAS; guanine nucleotide-binding protein G(s) subunit alpha
BosGru3G013777	29.4118	96.2264	Lowly_in_Wild	.	.	.	.	XM_012130969.2	607	0	XM_012130969.2 PREDICTED: Ovis aries musimon bromodomain PHD finger transcription factor (BPTF), transcript variant X11, mRNA	.	.	.	.	.	.	.	.	pfam03466	LysR_substrate	LysR substrate binding domain. The structure of this domain is known and is similar to the periplasmic binding proteins.	.	.	.
BosGru3G007320	94.1176	20.7547	Highly_in_Wild	XP_020730015.1	313	8.62e-42	XP_020730015.1 78 kDa glucose-regulated protein [Odocoileus virginianus texanus] XP_020730026.1 78 kDa glucose-regulated protein [Odocoileus virginianus texanus]	XM_005893048.2	299	3.72e-154	XM_005893048.2 PREDICTED: Bos mutus heat shock 70kDa protein 5 (glucose-regulated protein, 78kDa) (HSPA5), transcript variant X2, mRNA	Q0VCX2	70.5	3e-43	78 kDa glucose-regulated protein	SPAC13G7.02c	76.6	6e-25	COG0443	pfam00012	HSP70	Hsp70 protein. Hsp70 chaperones help to fold many proteins. Hsp70 assisted folding involves repeated cycles of substrate binding and release. Hsp70 activity is ATP dependent. Hsp70 proteins are made up of two regions: the amino terminus is the ATPase domain and the carboxyl terminus is the substrate binding region.	GO:0005788; GO:0042470; GO:0005524; GO:0035437; GO:0030335	K09490	HSPA5, BIP; heat shock 70kDa protein 5
BosGru3G002943	47.0588	3.77358	Highly_in_Wild	AAM18912.1	440	2.32e-54	AAM18912.1 T cell receptor beta C2, partial [Bos taurus]	XM_010855034.1	237	1e-119	XM_010855034.1 PREDICTED: Bison bison bison uncharacterized LOC104999482 (LOC104999482), mRNA	P01850	140	1e-41	T-cell receptor beta-1 chain C region	.	.	.	.	pfam07654	C1-set	Immunoglobulin C1-set domain.	GO:0016021; GO:0016020; GO:0005886; GO:0006955; GO:0050776; GO:0031295; GO:0050852	.	.
BosGru3G015006	5.88235	45.9119	Lowly_in_Wild	.	.	.	.	XM_012167377.2	181	1.64e-88	XM_012167377.2 PREDICTED: Ovis aries musimon F-box protein 31 (FBXO31), transcript variant X8, mRNA	.	.	.	.	.	.	.	.	pfam03154	Atrophin-1	Atrophin-1 family. Atrophin-1 is the protein product of the dentatorubral-pallidoluysian atrophy (DRPLA) gene. DRPLA OMIM:125370 is a progressive neurodegenerative disorder. It is caused by the expansion of a CAG repeat in the DRPLA gene on chromosome 12p. This results in an extended polyglutamine region in atrophin-1, that is thought to confer toxicity to the protein, possibly through altering i…	.	.	.
BosGru3G012481	23.5294	91.195	Lowly_in_Wild	NP_001028780.1	366	1.48e-44	NP_001028780.1 macrophage migration inhibitory factor [Bos taurus] NP_001072123.1 macrophage migration inhibitory factor [Ovis aries] XP_006048177.1 PREDICTED: macrophage migration inhibitory factor [Bubalus bubalis] XP_017916386.1 PREDICTED: macrophage migration inhibitory factor [Capra hircus] XP_019832678.1 PREDICTED: macrophage migration inhibitory factor [Bos indicus] P80177.6 RecName: Full=…	HF564807.1	207	3.25e-103	HF564807.1 TPA_inf: Bos taurus MIF gene for macrophage migration inhibitory factor	Q1ZZU7	145	8e-45	Macrophage migration inhibitory factor	.	.	.	.	pfam01187	MIF	Macrophage migration inhibitory factor (MIF).	GO:0005737; GO:0005615; GO:0004167; GO:0050178; GO:0006954; GO:0045087	K07253	MIF; phenylpyruvate tautomerase [EC:5.3.2.1]
BosGru3G008497	23.5294	88.0503	Lowly_in_Wild	.	.	.	.	XM_012160170.2	195	8.63e-96	XM_012160170.2 PREDICTED: Ovis aries musimon myosin VI (MYO6), transcript variant X14, mRNA	.	.	.	.	.	.	.	.	pfam15555	DUF4658	Domain of unknown function (DUF4658). This family of proteins is found in eukaryotes. Proteins in this family are typically between 129 and 161 amino acids in length.	.	.	.
Novel_gene249	5.88235	44.0252	Lowly_in_Wild	.	.	.	.	XM_005894751.2	140	9.92e-66	XM_005894751.2 PREDICTED: Bos mutus Fas (TNFRSF6) associated factor 1 (FAF1), mRNA	.	.	.	.	.	.	.	.	pfam03154	Atrophin-1	Atrophin-1 family. Atrophin-1 is the protein product of the dentatorubral-pallidoluysian atrophy (DRPLA) gene. DRPLA OMIM:125370 is a progressive neurodegenerative disorder. It is caused by the expansion of a CAG repeat in the DRPLA gene on chromosome 12p. This results in an extended polyglutamine region in atrophin-1, that is thought to confer toxicity to the protein, possibly through altering i…	.	.	.
BosGru3G015476	17.6471	77.9874	Lowly_in_Wild	XP_011936055.1	167	6.38e-13	XP_011936055.1 PREDICTED: putative transmembrane protein INAFM1 [Cercocebus atys]	XR_826356.1	192	1.55e-94	XR_826356.1 PREDICTED: Bison bison bison uncharacterized LOC104997734 (LOC104997734), ncRNA	C9JVW0	68.2	1e-13	Putative transmembrane protein INAFM1	.	.	.	.	pfam15018	InaF-motif	TRP-interacting helix. This highly conserved motif is thought to be a transmembrane helix that binds to transient receptor potential (TRP) calcium channel. It is known that proline-rich proteins inactivate tannins found in food compounds, and it is putatively thought that PRR24 does too. This is important since tannins often inhibit the uptake of iron. InaF is a protein required for TRP calcium c…	GO:0016021	.	.
BosGru3G016205	17.6471	91.8239	Lowly_in_Wild	XP_023103778.1	729	1.31e-90	XP_023103778.1 LOW QUALITY PROTEIN: transmembrane protein 158 [Felis catus]	NM_001081626.1	691	0	NM_001081626.1 Bos taurus transmembrane protein 158 (TMEM158), mRNA BC133460.1 Bos taurus transmembrane protein 158, mRNA (cDNA clone MGC:148923 IMAGE:8252150), complete cds	A2VDX9	281	3e-89	Transmembrane protein 158	.	.	.	.	pfam10986	DUF2796	Protein of unknown function (DUF2796). This bacterial family of proteins has no known function.	GO:0016021	.	.
BosGru3G020922	23.5294	94.3396	Lowly_in_Wild	PFX32495.1	957	4.64e-109	PFX32495.1 hypothetical protein AWC38_SpisGene2658 [Stylophora pistillata]	AK232250.1	300	1.77e-153	AK232250.1 Sus scrofa mRNA, clone:LVR010002B10, expressed in liver	.	.	.	.	.	.	.	.	pfam15685	GGN	Gametogenetin. GGN is a family of proteins largely found in mammals. It reacts with POG in the maturation of sperm and is expressed virtually only in the testis. It is found to be associated with the intracellular membrane, binds with GGNBP1 and may be involved in vesicular trafficking.	.	.	.
BosGru3G020920	23.5294	95.5975	Lowly_in_Wild	XP_022779223.1	895	1.82e-105	XP_022779223.1 myosin heavy chain, non-muscle-like [Stylophora pistillata]	.	.	.	.	.	.	.	.	.	.	.	.	pfam09606	Med15	ARC105 or Med15 subunit of Mediator complex non-fungal. The approx. 70 residue Med15 domain of the ARC-Mediator co-activator is a three-helix bundle with marked similarity to the KIX domain. The sterol regulatory element binding protein (SREBP) family of transcription activators use the ARC105 subunit to activate target genes in the regulation of cholesterol and fatty acid homeostasis. In additio…	.	.	.
BosGru3G020928	94.1176	5.66038	Highly_in_Wild	.	.	.	.	.	.	.	.	.	.	.	.	.	.	.	.	pfam11960	DUF3474	Domain of unknown function (DUF3474). This presumed domain is functionally uncharacterized. This domain is found in bacteria and eukaryotes. This domain is typically between 126 to 140 amino acids in length. This domain is found associated with pfam00487.	.	.	.
BosGru3G015442	23.5294	96.8553	Lowly_in_Wild	XP_020013625.1	925	1.22e-115	XP_020013625.1 glutamate receptor ionotropic, NMDA 2D [Castor canadensis]	XM_012127918.2	1423	0	XM_012127918.2 PREDICTED: Ovis aries musimon glutamate receptor, ionotropic, N-methyl D-aspartate 2D (GRIN2D), transcript variant X2, mRNA	O15399	353	6e-107	Glutamate receptor ionotropic, NMDA 2D	.	.	.	.	pfam00060	Lig_chan	Ligand-gated ion channel. This family includes the four transmembrane regions of the ionotropic glutamate receptors and NMDA receptors.	GO:0030054; GO:0005622; GO:0017146; GO:0005886; GO:0045211; GO:0005234; GO:0004972; GO:0005088; GO:0008344; GO:0007268; GO:0000165; GO:0051930; GO:0007165; GO:0001964	K05212	GRIN2D; glutamate receptor ionotropic, NMDA 2D
BosGru3G015443	11.7647	93.7107	Lowly_in_Wild	XP_019295937.1	146	1.4e-09	XP_019295937.1 PREDICTED: glutamate receptor ionotropic, NMDA 2D-like, partial [Panthera pardus]	XM_012127918.2	407	0	XM_012127918.2 PREDICTED: Ovis aries musimon glutamate receptor, ionotropic, N-methyl D-aspartate 2D (GRIN2D), transcript variant X2, mRNA	O15399	55.5	5e-08	Glutamate receptor ionotropic, NMDA 2D	.	.	.	.	.	.	.	GO:0030054; GO:0005622; GO:0017146; GO:0005886; GO:0045211; GO:0005234; GO:0004972; GO:0005088; GO:0008344; GO:0007268; GO:0000165; GO:0051930; GO:0007165; GO:0001964	K05212	GRIN2D; glutamate receptor ionotropic, NMDA 2D
Novel_gene339	76.4706	3.77358	Highly_in_Wild	XP_017901099.1	318	3.03e-50	XP_017901099.1 PREDICTED: double homeobox protein 4C-like [Capra hircus]	XM_005962494.1	290	2e-148	XM_005962494.1 PREDICTED: Pantholops hodgsonii cortactin-binding protein 2-like (LOC102343367), mRNA	Q6RFH8	53.5	2e-06	Double homeobox protein 4C	.	.	.	.	pfam00046	Homeobox	Homeobox domain.	GO:0005634; GO:0000976; GO:0008283; GO:0045944; GO:0010468; GO:0006351	.	.
Novel_gene426	76.4706	13.8365	Highly_in_Wild	ELW65053.1	228	1.56e-20	ELW65053.1 Serine/threonine-protein kinase MARK2 [Tupaia chinensis]	.	.	.	.	O08678	63.5	3e-11	Serine/threonine-protein kinase MARK1	.	.	.	.	pfam00069	Pkinase	Protein kinase domain.	GO:0005737; GO:0005856; GO:0015630; GO:0005886; GO:0005524; GO:0000287; GO:0070300; GO:0005546; GO:0001786; GO:0004672; GO:0004674; GO:0050321; GO:0007010; GO:0030010; GO:0035556; GO:0000226; GO:0001764; GO:0006468; GO:0016055	K08798	MARK; MAP/microtubule affinity-regulating kinase [EC:2.7.11.1]
BosGru3G019518	82.3529	8.80503	Highly_in_Wild	AAI34743.1	339	1.42e-39	AAI34743.1 PAG18 protein [Bos taurus]	BC134742.1	206	1.48e-102	BC134742.1 Bos taurus pregnancy-associated glycoprotein 18, mRNA (cDNA clone IMAGE:8387983), complete cds	P83495	115	2e-30	Pregnancy-associated glycoprotein 4	.	.	.	.	pfam00026	Asp	Eukaryotic aspartyl protease. Aspartyl (acid) proteases include pepsins, cathepsins, and renins. Two-domain structure, probably arising from ancestral duplication. This family does not include the retroviral nor retrotransposon proteases (pfam00077), which are much smaller and appear to be homologous to a single domain of the eukaryotic asp proteases.	GO:0005615; GO:0004190	K06002	PGA; pepsin A [EC:3.4.23.1]
Novel_gene320	23.5294	81.761	Lowly_in_Wild	XP_017911783.1	227	6.82e-21	XP_017911783.1 PREDICTED: multidrug resistance-associated protein 4-like [Capra hircus]	AC216699.3	116	1.31e-52	AC216699.3 Bos taurus Y Chr BAC CH240-160B11 (Children's Hospital Oakland Research Institute Bovine BAC Library (male)) complete sequence	O15439	72.8	9e-15	Multidrug resistance-associated protein 4	.	.	.	.	pfam00664	ABC_membrane	ABC transporter transmembrane region. This family represents a unit of six transmembrane helices. Many members of the ABC transporter family (pfam00005) have two such regions.	GO:0016323; GO:0016021; GO:0016020; GO:0005886; GO:0031088; GO:0016404; GO:0005524; GO:0015662; GO:0043225; GO:0042384; GO:0002576; GO:0048661; GO:0032310; GO:0042493; GO:0014070; GO:0010243; GO:0055085	K05673	ABCC4; ATP-binding cassette, subfamily C (CFTR/MRP), member 4
Novel_gene441	76.4706	3.77358	Highly_in_Wild	DAA22815.1	213	2.58e-18	DAA22815.1 TPA: serine/threonine-protein kinase MARK2-like [Bos taurus]	CP011894.1	75	1.34e-29	CP011894.1 Ovis canadensis canadensis isolate 43U chromosome 9 sequence	.	.	.	.	.	.	.	.	pfam14820	SPRR2	Small proline-rich 2. This family of small proteins is rich in proline, cysteine and glutamate. They contain a tandemly repeated nonamer, PKCPEPCPP. They are components of the cornified envelope of keratinocytes.	.	.	.
BosGru3G002214	5.88235	54.717	Lowly_in_Wild	XP_012377280.1	207	5.35e-20	XP_012377280.1 homeobox protein aristaless-like 3, partial [Dasypus novemcinctus]	XM_012124105.2	241	6.42e-122	XM_012124105.2 PREDICTED: Ovis aries musimon ALX homeobox 3 (ALX3), transcript variant X2, mRNA	O95076	86.3	6e-20	Homeobox protein aristaless-like 3	.	.	.	.	pfam14642	FAM47	FAM47 family. The function of this Chordate family of proteins is not known.	GO:0005634; GO:0043565; GO:0048701; GO:0035115; GO:0035116; GO:0007389; GO:0042981; GO:0006355; GO:0006351	K09323	ALX3; homeobox protein aristaless-like 3
Novel_gene289	52.9412	0	Highly_in_Wild	.	.	.	.	.	.	.	.	.	.	.	.	.	.	.	.	pfam15449	Retinal	Retinal protein. This family of proteins is found in the photoreceptor cells of the retina. Mutations of the gene encoding this protein have been associated with retinal disorders such as retinitis pigmentosa and late-onset progressive retinal atrophy. The function of this family of proteins is unknown, but it is likely to be important in the development and function of the retina.	.	.	.
BosGru3G012180	11.7647	87.4214	Lowly_in_Wild	.	.	.	.	XM_012120162.2	144	9.3e-68	XM_012120162.2 PREDICTED: Ovis aries musimon filamin-interacting protein FAM101A (LOC101115905), transcript variant X2, mRNA	.	.	.	.	.	.	.	.	pfam12228	DUF3604	Protein of unknown function (DUF3604). This family of proteins is found in bacteria. Proteins in this family are typically between 621 and 693 amino acids in length.	.	.	.
BosGru3G009362	29.4118	98.1132	Lowly_in_Wild	XP_010852371.1	135	7.52e-09	XP_010852371.1 PREDICTED: serine/arginine repetitive matrix protein 3-like [Bison bison bison]	XM_010854069.1	129	7.44e-60	XM_010854069.1 PREDICTED: Bison bison bison serine/arginine repetitive matrix protein 3-like (LOC104998742), mRNA	.	.	.	.	.	.	.	.	pfam15304	AKAP2_C	A-kinase anchor protein 2 C-terminus. This family includes the C-terminus of A-kinase anchor protein 2 (AKAP2). It includes the site where the regulatory subunits (RII) of protein kinase AII binds.	.	.	.
BosGru3G018649	52.9412	6.28931	Highly_in_Wild	XP_012614542.1	714	6.29e-94	XP_012614542.1 protein orai-2 isoform X2 [Microcebus murinus] XP_012614543.1 protein orai-2 isoform X2 [Microcebus murinus]	XM_010854362.1	195	3.86e-96	XM_010854362.1 PREDICTED: Bison bison bison ORAI calcium release-activated calcium modulator 2 (ORAI2), mRNA	Q96SN7	277	6e-93	Protein orai-2	.	.	.	.	pfam07856	Orai-1	Mediator of CRAC channel activity. ORAI-1 is a protein homolog of Drosophila Orai and human Orai1, Orai2 and Orai3. ORAI-1 GFP reporters are co- expressed with STIM-1 (ER CA(2+) sensors) in the gonad and intestine. The protein has four predicted transmembrane domains with a highly conserved region between TM2 ad TM3. This conserved domain is thought to function in channel regulation. ORAI1- relat…	GO:0030426; GO:0016021; GO:0016020; GO:0015279; GO:0002115	K16057	ORAI2; calcium release-activated calcium channel protein 2
BosGru3G006477	88.2353	20.1258	Highly_in_Wild	XP_019819924.1	487	2.89e-59	XP_019819924.1 PREDICTED: LOW QUALITY PROTEIN: galactoside 3(4)-L-fucosyltransferase-like [Bos indicus]	XM_014480114.1	278	1.57e-142	XM_014480114.1 PREDICTED: Bos mutus fucosyltransferase 6 (alpha (1,3) fucosyltransferase) (FUT6), transcript variant X3, mRNA	Q11126	192	2e-59	Galactoside 3(4)-L-fucosyltransferase	.	.	.	.	pfam00852	Glyco_transf_10	Glycosyltransferase family 10 (fucosyltransferase) C-term. This is the C-terminal domain of a family of fucosyltransferases. This enzyme transfers fucose from GDP-Fucose to GlcNAc in an alpha1,3 linkage. This family is known as glycosyltransferase family 10. The C-terminal domain is the likely binding-region for ADP (manuscript in publication).	GO:0032580; GO:0000139; GO:0016021; GO:0017060; GO:0046920; GO:0036065; GO:0006487	.	.
Novel_gene16	0	25.1572	Lowly_in_Wild	CAC69962.1	337	4.13e-38	CAC69962.1 mono(ADP-ribosyl)transferase, partial [Bos taurus]	NM_001098098.1	249	4.72e-126	NM_001098098.1 Bos taurus ADP-ribosyltransferase 1 (ART1), mRNA BC140591.1 Bos taurus similar to ADP-ribosyltransferase, mRNA (cDNA clone MGC:155249 IMAGE:8495823), complete cds	P52961	124	1e-32	GPI-linked NAD(P)(+)--arginine ADP-ribosyltransferase 1	.	.	.	.	pfam01129	ART	NAD:arginine ADP-ribosyltransferase.	GO:0031225; GO:0009986; GO:0005887; GO:0005886; GO:0033017; GO:0003956; GO:0003950; GO:0006471	K06716	ART1; ADP-ribosyltransferase 1 [EC:2.4.2.31]
BosGru3G016961	88.2353	11.3208	Highly_in_Wild	AGG40960.1	179	1.39e-16	AGG40960.1 nucleosome core histone protein H4, partial [Fenneropenaeus chinensis]	XM_014481586.1	174	5.95e-85	XM_014481586.1 PREDICTED: Bos mutus histone H4 (LOC102270329), transcript variant X2, mRNA	P83865	73.2	6e-17	Histone H4	YNL030w	68.9	8e-16	COG2036	pfam02179	BAG	BAG domain. Domain present in Hsp70 regulators.	GO:0000786; GO:0005634; GO:0003677; GO:0042742; GO:0006352; GO:0006334	.	.
BosGru3G017477	17.6471	98.1132	Lowly_in_Wild	XP_005223892.1	599	6.82e-70	XP_005223892.1 PREDICTED: ataxin-1 isoform X2 [Bos taurus] XP_015324518.1 PREDICTED: ataxin-1 isoform X2 [Bos taurus] DAA16222.1 TPA: ataxin-1-like [Bos taurus]	XM_012115854.2	513	0	XM_012115854.2 PREDICTED: Ovis aries musimon ataxin-1-like (LOC105607039), transcript variant X4, mRNA	P54254	177	8e-50	Ataxin-1	.	.	.	.	pfam03014	SP2	Structural protein 2. This family represents structural protein 2 of the hepatitis E virus. The high basic amino acid content of this protein has lead to the suggestion of a role in viral genomic RNA encapsidation.	GO:0005737; GO:0043231; GO:0042405; GO:0016363; GO:0005654; GO:0005634; GO:0098794; GO:0043234; GO:0003682; GO:0003677; GO:0042802; GO:0034046; GO:0008266; GO:0008022; GO:0043621; GO:0003723; GO:0008344; GO:0060079; GO:0048286; GO:0043569; GO:0042326; GO:0000122; GO:0045892; GO:0051168; GO:0060252; GO:0045944; GO:0006351; GO:0008542	.	.
Novel_gene324	23.5294	0	Highly_in_Wild	AEX10575.1	250	2.88e-25	AEX10575.1 Tspy-2, partial [Bos taurus]	AC245769.6	183	9.15e-90	AC245769.6 Bos taurus Y Chr BAC BTDAEX-23J01 (Amplicon Express Bovine BAC Library (male)) complete sequence	A6NKD2	57.8	7e-10	Testis-specific Y-encoded protein 2	.	.	.	.	pfam00956	NAP	Nucleosome assembly protein (NAP). NAP proteins are involved in moving histones into the nucleus, nucleosome assembly and chromatin fluidity. They affect the transcription of many genes.	GO:0005737; GO:0005634; GO:0030154; GO:0007506; GO:0006334; GO:0007283	.	.
BosGru3G012500	17.6471	70.4403	Lowly_in_Wild	.	.	.	.	.	.	.	.	.	.	.	.	.	.	.	.	pfam11233	DUF3035	Protein of unknown function (DUF3035). This family of proteins with unknown function appear to be restricted to Alphaproteobacteria.	.	.	.
BosGru3G021034	41.1765	3.77358	Highly_in_Wild	XP_010846673.1	289	5.54e-29	XP_010846673.1 PREDICTED: LOW QUALITY PROTEIN: liprin-alpha-1-like [Bison bison bison]	XM_010848371.1	197	1.48e-97	XM_010848371.1 PREDICTED: Bison bison bison liprin-alpha-1-like (LOC104994715), mRNA	Q13136	75.9	1e-15	Liprin-alpha-1	.	.	.	.	pfam15177	IL28A	Interleukin-28A. The protein family, Interleukin-28A, plays an important role in modulating the immune system. This protein family is induced by viral infection and interacts with a class II receptor. This family of proteins is found in eukaryotes. Proteins in this family are typically between 145 and 195 amino acids in length.	GO:0005737; GO:0005829; GO:0005925; GO:0048786; GO:0004871; GO:0007160; GO:0014047; GO:0090005; GO:0051497; GO:0007269; GO:0007165	.	.
BosGru3G010044	76.4706	6.91824	Highly_in_Wild	ELR58701.1	521	5.49e-61	ELR58701.1 Zinc finger protein 217, partial [Bos mutus]	XM_005892488.2	321	2.45e-166	XM_005892488.2 PREDICTED: Bos mutus zinc finger protein 217 (ZNF217), mRNA	O75362	170	3e-48	Zinc finger protein 217	.	.	.	.	pfam12756	zf-C2H2_2	C2H2 type zinc-finger (2 copies). This family contains two copies of a C2H2-like zinc finger domain.	GO:0000118; GO:0005654; GO:0046872; GO:0000978; GO:0003700; GO:0044212; GO:0001078; GO:0000122; GO:0045892; GO:0022008; GO:0006355; GO:0007165; GO:0006351	.	.
BosGru3G014588	23.5294	96.8553	Lowly_in_Wild	.	.	.	.	XM_012169236.2	264	9.38e-135	XM_012169236.2 PREDICTED: Ovis aries musimon T-box 2 (TBX2), transcript variant X3, mRNA	.	.	.	.	.	.	.	.	pfam17253	DUF5320	Family of unknown function (DUF5320). A number of this family members have a coiled coil domain at the C terminal.	.	.	.
Novel_gene72	41.1765	3.77358	Highly_in_Wild	NP_001029437.1	940	1.34e-127	NP_001029437.1 motile sperm domain-containing protein 3 [Bos taurus] XP_005225086.1 PREDICTED: motile sperm domain-containing protein 3 isoform X1 [Bos taurus] XP_005893235.1 PREDICTED: motile sperm domain-containing protein 3 isoform X1 [Bos mutus] XP_010817795.1 PREDICTED: motile sperm domain-containing protein 3 isoform X1 [Bos taurus] XP_010817796.1 PREDICTED: motile sperm domain-containing p…	XM_010837902.1	615	0	XM_010837902.1 PREDICTED: Bison bison bison motile sperm domain containing 3 (MOSPD3), mRNA	Q3T033	365	7e-127	Motile sperm domain-containing protein 3	.	.	.	.	pfam00635	Motile_Sperm	MSP (Major sperm protein) domain. Major sperm proteins are involved in sperm motility. These proteins oligomerise to form filaments. This family contains many other proteins.	GO:0005789; GO:0016021; GO:0007507	.	.
BosGru3G016459	17.6471	94.3396	Lowly_in_Wild	XP_013829152.2	568	1.55e-67	XP_013829152.2 PREDICTED: probable G-protein coupled receptor 27 [Capra hircus]	XM_012121606.2	900	0	XM_012121606.2 PREDICTED: Ovis aries musimon probable G-protein coupled receptor 27 (LOC105607728), mRNA	Q9NS67	217	1e-65	Probable G-protein coupled receptor 27	.	.	.	.	pfam14167	YfkD	YfkD-like protein. The YfkD-like protein family includes the B. subtilis YfkD protein, which is functionally uncharacterized. Its expression is regulated by the sigma factor sigma-B, which regulates the expression of stress-response proteins, and by the forespore-specific sigma factor sigma-G. This family of proteins is found in bacteria. Proteins in this family are typically between 254 and 265 …	GO:0016021; GO:0005886; GO:0004930; GO:0035774; GO:1900738; GO:0007165	K04301	GPR27, SREB1; G protein-coupled receptor 27
BosGru3G010764	58.8235	8.1761	Highly_in_Wild	XP_019664159.1	161	8.85e-13	XP_019664159.1 PREDICTED: trehalase [Ailuropoda melanoleuca]	XM_015097253.1	243	5.45e-123	XM_015097253.1 PREDICTED: Ovis aries musimon trehalase (TREH), transcript variant X4, mRNA	P19813	66.2	4e-12	Trehalase	.	.	.	.	pfam01204	Trehalase	Trehalase. Trehalase (EC:3.2.1.28) is known to recycle trehalose to glucose. Trehalose is a physiological hallmark of heat-shock response in yeast and protects of proteins and membranes against a variety of stresses. This family is found in conjunction with pfam07492 in fungi.	GO:0031225; GO:0005886; GO:0004555; GO:0005991	K01194	E3.2.1.28, treA, treF; alpha,alpha-trehalase [EC:3.2.1.28]
BosGru3G008630	23.5294	94.9686	Lowly_in_Wild	.	.	.	.	XM_012132878.2	182	5.17e-89	XM_012132878.2 PREDICTED: Ovis aries musimon AT-rich interaction domain 1B (ARID1B), transcript variant X2, mRNA	.	.	.	.	.	.	.	.	.	.	.	.	.	.
BosGru3G016070	82.3529	15.7233	Highly_in_Wild	XP_005911540.2	239	4.44e-24	XP_005911540.2 PREDICTED: serpin B3-like [Bos mutus]	XM_005911478.2	331	7.93e-172	XM_005911478.2 PREDICTED: Bos mutus serpin B3-like (LOC102267682), mRNA	Q8K3K4	46.6	4e-08	Serpin B10	.	.	.	.	pfam00079	Serpin	Serpin (serine protease inhibitor). Structure is a multi-domain fold containing a bundle of helices and a beta sandwich.	GO:0005737; GO:0005615; GO:0005634; GO:0030414; GO:0004867; GO:0045861	K13963	SERPINB; serpin B
BosGru3G005872	47.0588	6.28931	Highly_in_Wild	XP_019821246.1	760	1.55e-100	XP_019821246.1 PREDICTED: interferon alpha-H-like [Bos indicus]	XM_012172382.2	553	0	XM_012172382.2 PREDICTED: Ovis aries musimon interferon alpha-H (LOC101105135), mRNA	P05008	293	4e-99	Interferon alpha-B	.	.	.	.	pfam00143	Interferon	Interferon alpha/beta domain.	GO:0005615; GO:0005125; GO:0005132; GO:0002250; GO:0030183; GO:0042100; GO:0019221; GO:0051607; GO:0006959; GO:0045087; GO:0002323; GO:0033141; GO:0043330; GO:0002286	.	.
BosGru3G018910	11.7647	57.2327	Lowly_in_Wild	.	.	.	.	XM_012143957.2	92	3.16e-39	XM_012143957.2 PREDICTED: Ovis aries musimon ATP binding cassette subfamily C member 1 (ABCC1), transcript variant X4, mRNA	.	.	.	.	.	.	.	.	pfam16028	SLC3A2_N	Solute carrier family 3 member 2 N-terminus. This domain is found at the N-terminus of solute carrier family 3 member 2 proteins (4F2 cell-surface antigen heavy chain).	.	.	.
BosGru3G014634	23.5294	93.7107	Lowly_in_Wild	.	.	.	.	XM_012564035.1	369	0	XM_012564035.1 PREDICTED: Odobenus rosmarus divergens laforin, isoform 9 (LOC105757665), mRNA	.	.	.	.	.	.	.	.	pfam11911	DUF3429	Protein of unknown function (DUF3429). This family of proteins are functionally uncharacterized. This protein is found in bacteria and eukaryotes. Proteins in this family are typically between 147 to 245 amino acids in length.	.	.	.
BosGru3G000888	11.7647	94.9686	Lowly_in_Wild	XP_011970949.1	414	4.24e-47	XP_011970949.1 PREDICTED: protein FAM43B isoform X2 [Ovis aries musimon] XP_017910516.1 PREDICTED: protein FAM43B [Capra hircus]	XM_012115559.2	505	0	XM_012115559.2 PREDICTED: Ovis aries musimon family with sequence similarity 43 member B (FAM43B), transcript variant X2, mRNA	Q6ZT52	135	1e-36	Protein FAM43B	.	.	.	.	pfam14719	PID_2	Phosphotyrosine interaction domain (PTB/PID).	GO:0030424; GO:0005737; GO:0031307; GO:0016020; GO:0005739; GO:0043025; GO:0005654; GO:0005777; GO:0042802; GO:0016874; GO:0004871; GO:0019789; GO:0031625; GO:0004842; GO:0008270; GO:0006919; GO:0007257; GO:0006915; GO:0071360; GO:0000266; GO:0051646; GO:0030308; GO:0071650; GO:0050689; GO:0045824; GO:0010637; GO:0051898; GO:0060339; GO:1903861; GO:0043123; GO:0090141; GO:0033235; GO:0031648; GO:…	.	.
BosGru3G018319	11.7647	76.7296	Lowly_in_Wild	PNI34719.1	231	7.23e-24	PNI34719.1 INTS10 isoform 18 [Pan troglodytes] PNJ76835.1 INTS10 isoform 2 [Pongo abelii]	EF141102.1	174	1.18e-84	EF141102.1 Bos taurus BTA27 scaffold295848_7080 genomic sequence contig containing highly polymorphic single nucleotide sites	Q9NVR2	98.2	3e-23	Integrator complex subunit 10	.	.	.	.	pfam08372	PRT_C	Plant phosphoribosyltransferase C-terminal. This domain is found at the C-terminus of phosphoribosyltransferases and phosphoribosyltransferase-like proteins. It contains putative transmembrane regions. It often appears together with calcium-ion dependent C2 domains (pfam00168).	GO:0032039; GO:0005654; GO:0016180; GO:0042795	K13147	INTS10; integrator complex subunit 10
BosGru3G010721	29.4118	95.5975	Lowly_in_Wild	XP_011908562.1	154	3.35e-12	XP_011908562.1 PREDICTED: codanin-1-like [Cercocebus atys]	XM_012117915.2	186	1.48e-91	XM_012117915.2 PREDICTED: Ovis aries musimon CXADR-like membrane protein (CLMP), transcript variant X2, mRNA	.	.	.	.	.	.	.	.	pfam14046	NR_Repeat	Nuclear receptor repeat. This is a repeat domain involved in dimerization of nuclear receptors proteins and in transcriptional regulation in general. It contains a Leu-Xaa-Xaa-Leu-Leu motif which has been characterized for the orphan nuclear receptor Dax-1, which represses the constitutively expressed protein Ad4BP/SF-1. The LXXLL motif plays in important role in binding of Dax-1 to Ad4BP/SF-1. T…	.	.	.
BosGru3G006135	23.5294	82.3899	Lowly_in_Wild	XP_004761232.2	470	2.42e-55	XP_004761232.2 PREDICTED: transcription factor jun-D [Mustela putorius furo]	NM_001103253.1	469	0	NM_001103253.1 Bos taurus JunD proto-oncogene, AP-1 transcription factor subunit (JUND), mRNA BC151336.1 Bos taurus jun D proto-oncogene, mRNA (cDNA clone MGC:165728 IMAGE:8980223), complete cds	A7YY54	186	2e-55	Transcription factor jun-D	.	.	.	.	pfam03957	Jun	Jun-like transcription factor.	GO:0000790; GO:0005667; GO:0000978; GO:0000981; GO:0003713; GO:0008134; GO:0032870; GO:0000122; GO:0045597; GO:0045944; GO:0051726; GO:0010941; GO:0042127; GO:0051591; GO:0034097; GO:0042493; GO:0032496; GO:0009612; GO:0009314; GO:0006351	K04449	JUND; transcription factor jun-D
Novel_gene322	76.4706	15.7233	Highly_in_Wild	.	.	.	.	AC171703.5	41	1.76e-10	AC171703.5 Bos taurus Y Chr BAC CH240-307G15 (Children's Hospital Oakland Research Institute Bovine BAC Library (male)) complete sequence	.	.	.	.	.	.	.	.	pfam15773	DUF4701	Domain of unknown function (DUF4701). This family of proteins is found in eukaryotes. Proteins in this family are typically between 111 and 520 amino acids in length.	.	.	.
BosGru3G012552	17.6471	95.5975	Lowly_in_Wild	DAA20430.1	593	6.88e-75	DAA20430.1 TPA: glycoprotein Ib, beta polypeptide-like [Bos taurus]	XM_015090127.1	501	0	XM_015090127.1 PREDICTED: Ovis aries musimon platelet glycoprotein Ib beta chain-like (LOC105612824), mRNA	P56400	199	3e-62	Platelet glycoprotein Ib beta chain	.	.	.	.	pfam13855	LRR_8	Leucine rich repeat.	GO:0005887; GO:0042802; GO:0007596; GO:0007155	K06262	GP1BB; platelet glycoprotein Ib beta chain
BosGru3G005476	58.8235	5.03145	Highly_in_Wild	XP_007193483.1	115	1.42e-12	XP_007193483.1 PREDICTED: methylglutaconyl-CoA hydratase, mitochondrial isoform X1 [Balaenoptera acutorostrata scammoni]	NM_001105436.2	159	2.25e-76	NM_001105436.2 Bos taurus AU RNA binding methylglutaconyl-CoA hydratase (AUH), mRNA	Q9JLZ3	52.8	5e-08	Methylglutaconyl-CoA hydratase, mitochondrial	.	.	.	.	pfam07466	DUF1517	Protein of unknown function (DUF1517). This family consists of several hypothetical glycine rich plant and bacterial proteins of around 300 residues in length. The function of this family is unknown.	GO:0005739; GO:0004300; GO:0004490; GO:0003730; GO:0003723; GO:0009083; GO:0006635; GO:0006552; GO:0000288	K05607	AUH; methylglutaconyl-CoA hydratase [EC:4.2.1.18]
Novel_gene304	35.2941	2.51572	Highly_in_Wild	XP_008583525.1	157	1.35e-13	XP_008583525.1 PREDICTED: dolichyl-phosphate beta-glucosyltransferase isoform X2 [Galeopterus variegatus]	XM_008585303.1	111	4.59e-50	XM_008585303.1 PREDICTED: Galeopterus variegatus ALG5, dolichyl-phosphate beta-glucosyltransferase (ALG5), transcript variant X2, mRNA	Q9Y673	64.7	7e-13	Dolichyl-phosphate beta-glucosyltransferase	.	.	.	.	pfam11464	Rbsn	Rabenosyn Rab binding domain. Rabenosyn-5 (Rbsn) is a multivalent effector with interacts with the Rab family.Rsbn contains distinct Rab4 and Rab5 binding sites within residues 264-500 and 627-784 respectively. Rab proteins are GTPases involved in the regulation of all stages of membrane trafficking.	GO:0005789; GO:0016021; GO:0016020; GO:0004582; GO:0004581; GO:0004169; GO:0004576; GO:0007368; GO:0019348; GO:0006506; GO:0006486; GO:0006487; GO:0018279; GO:0035269	K00729	ALG5; dolichyl-phosphate beta-glucosyltransferase [EC:2.4.1.117]
BosGru3G019866	58.8235	12.5786	Highly_in_Wild	ABI21834.1	340	5.42e-38	ABI21834.1 IRF2 binding protein 1, partial [Sus scrofa]	XM_005901420.2	348	0	XM_005901420.2 PREDICTED: Bos mutus interferon regulatory factor 2 binding protein 1 (IRF2BP1), mRNA	Q8IU81	135	1e-36	Interferon regulatory factor 2-binding protein 1	.	.	.	.	pfam07174	FAP	Fibronectin-attachment protein (FAP). This family contains bacterial fibronectin-attachment proteins (FAP). Family members are rich in alanine and proline, are approximately 300 long, and seem to be restricted to mycobacteria. These proteins contain a fibronectin-binding motif that allows mycobacteria to bind to fibronectin in the extracellular matrix.	GO:0005654; GO:0016874; GO:0046872; GO:0006355; GO:0006351	.	.
BosGru3G008567	11.7647	66.0377	Lowly_in_Wild	BAE38754.1	183	2.26e-15	BAE38754.1 unnamed protein product, partial [Mus musculus]	XM_004278852.1	103	3.93e-45	XM_004278852.1 PREDICTED: Orcinus orca myeloid/lymphoid or mixed-lineage leukemia (trithorax homolog, Drosophila); translocated to, 4 (MLLT4), mRNA	P55196	75.9	5e-15	Afadin	.	.	.	.	pfam07859	Abhydrolase_3	alpha/beta hydrolase fold. This catalytic domain is found in a very wide range of enzymes.	GO:0030054; GO:0005913; GO:0005911; GO:0005737; GO:0005829; GO:0005654; GO:0005886; GO:0098641; GO:0008022; GO:0017016; GO:0034332; GO:0007155; GO:0007267; GO:0090557; GO:0043547; GO:0007165	K05702	AF6, MLLT4; afadin
BosGru3G009795	94.1176	22.6415	Highly_in_Wild	XP_005887977.1	482	8.6e-61	XP_005887977.1 PREDICTED: bcl-2-like protein 1 isoform X2 [Bos mutus] XP_015329603.1 PREDICTED: bcl-2-like protein 1 isoform X3 [Bos taurus] BAF35573.1 BCL2-like 1 transcript variant 2 [Bos taurus]	XM_005887915.2	275	7.99e-141	XM_005887915.2 PREDICTED: Bos mutus BCL2-like 1 (BCL2L1), transcript variant X4, mRNA	Q07817	179	5e-56	Bcl-2-like protein 1	.	.	.	.	pfam02180	BH4	Bcl-2 homology region 4.	GO:0097136; GO:0030054; GO:0005813; GO:0005737; GO:0005829; GO:0016021; GO:0005743; GO:0005759; GO:0005741; GO:0005739; GO:0031965; GO:0030672; GO:0051434; GO:0042802; GO:0046982; GO:0042803; GO:0019901; GO:0008637; GO:0071839; GO:0008283; GO:0060154; GO:0071312; GO:0071230; GO:0071480; GO:0000910; GO:0006897; GO:0097192; GO:0009566; GO:0007281; GO:0040007; GO:0097284; GO:0001701; GO:0008630; GO:…	K04570	BCL2L1, bcl-xL; BCL2-like 1 (apoptosis regulator Bcl-X)
Novel_gene127	41.1765	5.03145	Highly_in_Wild	XP_023494358.1	163	6.5e-22	XP_023494358.1 collagen alpha-1(III) chain-like [Equus caballus]	AK398433.1	265	3.84e-135	AK398433.1 Sus scrofa mRNA, clone: THY010068E01, expressed in thymus	.	.	.	.	.	.	.	.	pfam00203	Ribosomal_S19	Ribosomal protein S19.	.	.	.
BosGru3G014256	29.4118	94.9686	Lowly_in_Wild	XP_002827028.1	219	2.33e-20	XP_002827028.1 transmembrane protein 88 isoform X2 [Pongo abelii] PNJ12836.1 TMEM88 isoform 1 [Pongo abelii]	XM_005894808.2	210	1.69e-104	XM_005894808.2 PREDICTED: Bos mutus transmembrane protein 88 (TMEM88), mRNA	A5D7M7	88.6	5e-21	Transmembrane protein 88	.	.	.	.	pfam06504	RepC	Replication protein C (RepC). This family consists of several bacterial replication protein C (RepC) sequences.	GO:0005829; GO:0016021; GO:0005886; GO:0007275; GO:0090090; GO:0072659; GO:0050821; GO:0016055	.	.
Novel_gene248	0	37.7358	Lowly_in_Wild	CCE45476.1	304	1.85e-33	CCE45476.1 cholinergic receptor, nicotinic, alpha 10, partial [Tursiops truncatus]	XM_005886654.2	146	7.55e-69	XM_005886654.2 PREDICTED: Bos mutus cholinergic receptor, nicotinic, alpha 10 (neuronal) (CHRNA10), mRNA	Q9JLB5	124	5e-32	Neuronal acetylcholine receptor subunit alpha-10	.	.	.	.	pfam02931	Neur_chan_LBD	Neurotransmitter-gated ion-channel ligand binding domain. This family is the extracellular ligand binding domain of these ion channels. This domain forms a pentameric arrangement in the known structure.	GO:0005892; GO:0030424; GO:0030054; GO:0043204; GO:0045211; GO:0042166; GO:0004889; GO:0005262; GO:0050910; GO:0042472; GO:0007204; GO:0007165; GO:0007271	K04811	CHRNA10; nicotinic acetylcholine receptor alpha-10
