# Supplementary material for: Pangenome and multi-tissue gene atlas provide new insights into the domestication and highland adaptation of yaks
Source: J Anim Sci Biotechnol. 2024 May 6;15:64. doi: 10.1186/s40104-024-01027-2 (PMC11071219; doi:10.1186/s40104-024-01027-2)
Supplement: Supplementary file 5 — Additional file 5: Table S5. Genes had significant different frequencies between wild and other domestic yaks. [file 40104_2024_1027_MOESM5_ESM.xlsx]

## Sheet: Sheet1
Gene	Gene_percent_Wild	Gene_percent_Domestic	Wild_Domestic	NR:Seq-id	NR:Score	NR:Evalue	NR:Description	NT:Seq-id	NT:Score	NT:Evalue	NT:Description	Uniprot:UniProtKB-AC	Uniprot:Score	Uniprot:Evalue	Uniprot:Description	COG:gene	COG:Score	COG:Eval	COG:num	Pfam:pfam_ID	Pfam:pfam_Name	Pfam:pfam_Description	GO:GO	KEGG:KO	KEGG:Description
BosGru3G014959	5.88235	57.4713	Lowly_in_Wild	DAA20176.1	793	9.02e-107	DAA20176.1 TPA: hypothetical protein BOS_17193 [Bos taurus]	XM_014478970.1	504	0	XM_014478970.1 PREDICTED: Bos mutus KxDL motif containing 1 (KXD1), transcript variant X4, mRNA	Q3SZV2	303	5e-104	KxDL motif-containing protein 1	.	.	.	.	pfam10241	KxDL	Uncharacterized conserved protein. This is a family of short proteins which are conserved over a region of 80 residues. There is a characteristic KxDL motif towards the C-terminus. The function is unknown.	GO:0005765; GO:0043234; GO:0032418; GO:0016192	.	.
Novel_gene256	0	25.8621	Lowly_in_Wild	XP_017911789.1	212	6.15e-19	XP_017911789.1 PREDICTED: LOW QUALITY PROTEIN: multidrug resistance-associated protein 4-like [Capra hircus]	XM_012173240.2	95	5.21e-41	XM_012173240.2 PREDICTED: Ovis aries musimon multidrug resistance-associated protein 4-like (LOC105614441), mRNA	O15439	53.9	2e-08	Multidrug resistance-associated protein 4	.	.	.	.	pfam14694	LINES_N	Lines N-terminus. This family represents the N-terminus of protein lines. In Drosophila this protein is involved in embryonic segmentation and may function as a transcriptional regulator.	GO:0016323; GO:0016021; GO:0016020; GO:0005886; GO:0031088; GO:0016404; GO:0005524; GO:0015662; GO:0043225; GO:0042384; GO:0002576; GO:0048661; GO:0032310; GO:0042493; GO:0014070; GO:0010243; GO:0055085	K05673	ABCC4; ATP-binding cassette, subfamily C (CFTR/MRP), member 4
Novel_gene239	47.0588	6.89655	Highly_in_Wild	DAA29056.1	283	3.03e-27	DAA29056.1 TPA: adiponutrin-like [Bos taurus]	XM_012145931.2	165	1.79e-79	XM_012145931.2 PREDICTED: Ovis aries musimon patatin like phospholipase domain containing 3 (PNPLA3), transcript variant X5, mRNA	Q9NST1	59.3	2e-09	Patatin-like phospholipase domain-containing protein 3	.	.	.	.	pfam15662	SPATA3	Spermatogenesis-associated protein 3 family. The SPATA3 family of proteins is expressed significantly in testis and faintly in epididymis in the ten tissues of testis, ovary, spleen, kidney, lung, heart, brain, epididymis, liver and skeletal muscle in mouse. Members are not expressed in the eight other tissues. This suggests that SPATA3 plays potential roles in spermatogenesis cell apoptosis or s…	GO:0005737; GO:0005789; GO:0016021; GO:0005811; GO:0016020; GO:0016411; GO:0051265; GO:0004465; GO:0051264; GO:0004623; GO:0004806; GO:0036155; GO:0055088; GO:0036153; GO:0019432; GO:0019433	K13534	PNPLA3; patatin-like phospholipase domain-containing protein 3 [EC:3.1.1.3 2.3.1.-]
Novel_gene328	41.1765	4.02299	Highly_in_Wild	.	.	.	.	.	.	.	.	.	.	.	.	.	.	.	.	pfam14949	ARF7EP_C	ARF7 effector protein C-terminus. This family represents the C-terminus of the ARF7 effector protein (ARF7EP). ARF7EP interacts with ADP-ribosylation factor-like protein 14 and unconventional myosin-Ie and through this interaction controls movement of MHC-II-containing vesicles along the actin cytoskeleton in dendritic cells. It contains a conserved CXCXXXXCXXCXXXCXXCXXXXCXXXCXC motif in it's C-t…	.	.	.
Novel_gene288	52.9412	5.17241	Highly_in_Wild	.	.	.	.	.	.	.	.	.	.	.	.	.	.	.	.	pfam17066	RITA	RBPJ-interacting and tubulin associated protein. RITA is a highly conserved protein that binds to tubulin and shuttles between the cytoplasm and nucleus. It is responsible for export of RBP-J/CBF-1 from the nucleus, which modulates Notch-mediated transcription.	.	.	.
Novel_gene70	82.3529	9.1954	Highly_in_Wild	.	.	.	.	AC239693.4	35	4.87e-07	AC239693.4 Bos taurus Y Chr BAC CH240-262B18 (Children's Hospital Oakland Research Institute Bovine BAC Library (male)) complete sequence	.	.	.	.	.	.	.	.	pfam15685	GGN	Gametogenetin. GGN is a family of proteins largely found in mammals. It reacts with POG in the maturation of sperm and is expressed virtually only in the testis. It is found to be associated with the intracellular membrane, binds with GGNBP1 and may be involved in vesicular trafficking.	.	.	.
Novel_gene289	52.9412	7.47126	Highly_in_Wild	.	.	.	.	.	.	.	.	.	.	.	.	.	.	.	.	pfam15449	Retinal	Retinal protein. This family of proteins is found in the photoreceptor cells of the retina. Mutations of the gene encoding this protein have been associated with retinal disorders such as retinitis pigmentosa and late-onset progressive retinal atrophy. The function of this family of proteins is unknown, but it is likely to be important in the development and function of the retina.	.	.	.
Novel_gene72	41.1765	1.72414	Highly_in_Wild	NP_001029437.1	940	1.34e-127	NP_001029437.1 motile sperm domain-containing protein 3 [Bos taurus] XP_005225086.1 PREDICTED: motile sperm domain-containing protein 3 isoform X1 [Bos taurus] XP_005893235.1 PREDICTED: motile sperm domain-containing protein 3 isoform X1 [Bos mutus] XP_010817795.1 PREDICTED: motile sperm domain-containing protein 3 isoform X1 [Bos taurus] XP_010817796.1 PREDICTED: motile sperm domain-containing p…	XM_010837902.1	615	0	XM_010837902.1 PREDICTED: Bison bison bison motile sperm domain containing 3 (MOSPD3), mRNA	Q3T033	365	7e-127	Motile sperm domain-containing protein 3	.	.	.	.	pfam00635	Motile_Sperm	MSP (Major sperm protein) domain. Major sperm proteins are involved in sperm motility. These proteins oligomerise to form filaments. This family contains many other proteins.	GO:0005789; GO:0016021; GO:0007507	.	.
Novel_gene322	76.4706	11.4943	Highly_in_Wild	.	.	.	.	AC171703.5	41	1.76e-10	AC171703.5 Bos taurus Y Chr BAC CH240-307G15 (Children's Hospital Oakland Research Institute Bovine BAC Library (male)) complete sequence	.	.	.	.	.	.	.	.	pfam15773	DUF4701	Domain of unknown function (DUF4701). This family of proteins is found in eukaryotes. Proteins in this family are typically between 111 and 520 amino acids in length.	.	.	.
Novel_gene248	0	31.6092	Lowly_in_Wild	CCE45476.1	304	1.85e-33	CCE45476.1 cholinergic receptor, nicotinic, alpha 10, partial [Tursiops truncatus]	XM_005886654.2	146	7.55e-69	XM_005886654.2 PREDICTED: Bos mutus cholinergic receptor, nicotinic, alpha 10 (neuronal) (CHRNA10), mRNA	Q9JLB5	124	5e-32	Neuronal acetylcholine receptor subunit alpha-10	.	.	.	.	pfam02931	Neur_chan_LBD	Neurotransmitter-gated ion-channel ligand binding domain. This family is the extracellular ligand binding domain of these ion channels. This domain forms a pentameric arrangement in the known structure.	GO:0005892; GO:0030424; GO:0030054; GO:0043204; GO:0045211; GO:0042166; GO:0004889; GO:0005262; GO:0050910; GO:0042472; GO:0007204; GO:0007165; GO:0007271	K04811	CHRNA10; nicotinic acetylcholine receptor alpha-10
