# Supplementary material for: Pangenome and multi-tissue gene atlas provide new insights into the domestication and highland adaptation of yaks
Source: J Anim Sci Biotechnol. 2024 May 6;15:64. doi: 10.1186/s40104-024-01027-2 (PMC11071219; doi:10.1186/s40104-024-01027-2)
Supplement: Supplementary file 6 — Additional file 6: Table S6. Genes had significant different frequencies between Jinchuan and other domestic yaks. [file 40104_2024_1027_MOESM6_ESM.xlsx]

## Sheet: Sheet1
Gene	Gene_percent_Domestic	Gene_percent_Jinchuan	Domestic_Jinchuan	NR:Seq-id	NR:Score	NR:Evalue	NR:Description	NT:Seq-id	NT:Score	NT:Evalue	NT:Description	Uniprot:UniProtKB-AC	Uniprot:Score	Uniprot:Evalue	Uniprot:Description	COG:gene	COG:Score	COG:Eval	COG:num	Pfam:pfam_ID	Pfam:pfam_Name	Pfam:pfam_Description	GO:GO	KEGG:KO	KEGG:Description
BosGru3G018488	13.2184	74.8428	Lowly_in_Domestic	NP_001069950.1	354	7.5e-41	NP_001069950.1 ribonuclease P protein subunit p20 [Bos taurus] XP_005225275.1 PREDICTED: ribonuclease P protein subunit p20 isoform X1 [Bos taurus] XP_005225276.1 PREDICTED: ribonuclease P protein subunit p20 isoform X1 [Bos taurus] XP_005910849.1 PREDICTED: ribonuclease P protein subunit p20 [Bos mutus] XP_010836208.1 PREDICTED: ribonuclease P protein subunit p20 [Bison bison bison] XP_010836209…	XM_014483335.1	322	9.59e-167	XM_014483335.1 PREDICTED: Bos mutus POP7 homolog, ribonuclease P/MRP subunit (POP7), transcript variant X3, mRNA	Q0II25	140	3e-41	Ribonuclease P protein subunit p20	.	.	.	.	pfam12328	Rpp20	Rpp20 subunit of nuclear RNase MRP and P. The nuclear RNase P of Saccharomyces cerevisiae is made up of at least nine protein subunits; Pop1, Pop3, Pop4, Pop5, Pop6, Pop7, Pop8, Rpr2 and Rpp1. Many of these subunits seem to be present also in the RNase MRP, with the exception of Rpr2 (Rpp21) which is unique to RNase P. Human nuclear RNase P and MRP appear to contain at least 10 protein subunits, …	GO:0005737; GO:0005730; GO:0005634; GO:0044822; GO:0004526; GO:0090502; GO:0008033	K14527	RPP20, POP7; ribonuclease P/MRP protein subunit RPP20 [EC:3.1.26.5]
BosGru3G019085	18.3908	75.4717	Lowly_in_Domestic	XP_019794371.1	430	1.08e-52	XP_019794371.1 PREDICTED: C-Jun-amino-terminal kinase-interacting protein 3-like [Tursiops truncatus]	BC120246.1	150	3.07e-71	BC120246.1 Bos taurus mitogen-activated protein kinase 8 interacting protein 3, mRNA (cDNA clone IMAGE:8304079)	Q9ESN9	174	4e-49	C-Jun-amino-terminal kinase-interacting protein 3	.	.	.	.	pfam09744	Jnk-SapK_ap_N	JNK_SAPK-associated protein-1. This is the N-terminal 200 residues of a set of proteins conserved from yeasts to humans. Most of the proteins in this entry have an RhoGEF pfam00621 domain at their C-terminal end.	GO:0030673; GO:0005737; GO:0016023; GO:0030425; GO:0000139; GO:0030426; GO:0005886; GO:0005790; GO:0008432; GO:0019894; GO:0005078; GO:0031434; GO:0031435; GO:0030159; GO:0007257; GO:0007411; GO:0030900; GO:0001701; GO:0007254; GO:0048286; GO:0060425; GO:0043507; GO:0045666; GO:0009791; GO:0008104; GO:0010468; GO:0046328; GO:0007585; GO:0016192	K04436	MAPK8IP3, JIP3; mitogen-activated protein kinase 8 interacting protein 3
BosGru3G010281	8.62069	84.9057	Lowly_in_Domestic	DAA21849.1	274	2.81e-28	DAA21849.1 TPA: reticulocalbin 1, EF-hand calcium binding domain, partial [Bos taurus]	NM_001103221.1	245	4.3e-124	NM_001103221.1 Bos taurus reticulocalbin 1 (RCN1), mRNA BC134456.1 Bos taurus reticulocalbin 1, EF-hand calcium binding domain, mRNA (cDNA clone MGC:140230 IMAGE:8173927), complete cds	Q15293	99	2e-24	Reticulocalbin-1	.	.	.	.	pfam05334	DUF719	Protein of unknown function (DUF719). This family consists of several eukaryotic proteins of unknown function.	GO:0005783; GO:0005788; GO:0005509; GO:0043010; GO:0001701	.	.
BosGru3G019932	26.4368	93.7107	Lowly_in_Domestic	XP_019485945.1	299	8.52e-30	XP_019485945.1 PREDICTED: transcription factor SOX-3 isoform X1 [Hipposideros armiger]	XM_012159913.2	447	0	XM_012159913.2 PREDICTED: Ovis aries musimon transcription factor SOX-3 (LOC105612295), transcript variant X1, mRNA	P53784	113	7e-29	Transcription factor SOX-3	.	.	.	.	.	.	.	GO:0005634; GO:0003677; GO:0000979; GO:0001106; GO:0003700; GO:0009887; GO:0060324; GO:0030900; GO:0021854; GO:0045665; GO:0048666; GO:0021983; GO:0007423; GO:0060009; GO:0007530; GO:0048515; GO:0006351	.	.
BosGru3G011121	10.9195	75.4717	Lowly_in_Domestic	PNI39718.1	205	2.26e-19	PNI39718.1 SRM isoform 2 [Pan troglodytes] PNJ48212.1 SRM isoform 6 [Pongo abelii]	NM_001303623.1	164	4.84e-79	NM_001303623.1 Bos taurus spermidine synthase (SRM), mRNA	P19623	84.3	4e-19	Spermidine synthase	YPR069c	62	1e-11	COG0421	pfam17284	Spermine_synt_N	Spermidine synthase tetramerisation domain. This domain represents the N-terminal tetramerization domain from spermidine synthase.	GO:0005829; GO:0042803; GO:0004766; GO:0006595; GO:0008295	K00797	speE, SRM; spermidine synthase [EC:2.5.1.16]
BosGru3G019145	1.72414	44.6541	Lowly_in_Domestic	.	.	.	.	XM_012144231.2	364	0	XM_012144231.2 PREDICTED: Ovis aries musimon RAB11 family interacting protein 3 (class II) (RAB11FIP3), transcript variant X3, mRNA	.	.	.	.	.	.	.	.	.	.	.	.	.	.
BosGru3G019144	22.9885	93.7107	Lowly_in_Domestic	.	.	.	.	XM_012144231.2	360	0	XM_012144231.2 PREDICTED: Ovis aries musimon RAB11 family interacting protein 3 (class II) (RAB11FIP3), transcript variant X3, mRNA	.	.	.	.	.	.	.	.	.	.	.	.	.	.
BosGru3G011346	25.8621	98.1132	Lowly_in_Domestic	XP_014961507.1	147	4.04e-10	XP_014961507.1 PREDICTED: translation initiation factor IF-2-like isoform X2 [Ovis aries musimon]	XM_015106021.1	174	7.18e-85	XM_015106021.1 PREDICTED: Ovis aries musimon semaphorin-6B-like (LOC105608236), mRNA	.	.	.	.	.	.	.	.	pfam05956	APC_basic	APC basic domain. This region of the APC family of proteins is known as the basic domain. It contains a high proportion of positively charged amino acids and interacts with microtubules.	.	.	.
BosGru3G008017	12.069	92.4528	Lowly_in_Domestic	.	.	.	.	XM_012145071.2	133	1.94e-61	XM_012145071.2 PREDICTED: Ovis aries musimon CAP-Gly domain containing linker protein family member 4 (CLIP4), transcript variant X1, mRNA	.	.	.	.	.	.	.	.	pfam04568	IATP	Mitochondrial ATPase inhibitor, IATP. ATP synthase inhibitor prevents the enzyme from switching to ATP hydrolysis during collapse of the electrochemical gradient, for example during oxygen deprivation ATP synthase inhibitor forms a one to one complex with the F1 ATPase, possibly by binding at the alpha-beta interface. It is thought to inhibit ATP synthesis by preventing the release of ATP. The mi…	.	.	.
BosGru3G001070	26.4368	93.7107	Lowly_in_Domestic	.	.	.	.	AL136115.21	482	0	AL136115.21 Human DNA sequence from clone RP4-534N18 on chromosome 1p34.2-35.3, complete sequence	.	.	.	.	.	.	.	.	pfam00596	Aldolase_II	Class II Aldolase and Adducin N-terminal domain. This family includes class II aldolases and adducins which have not been ascribed any enzymatic function.	.	.	.
BosGru3G008568	3.44828	49.6855	Lowly_in_Domestic	BAE38754.1	182	3.16e-15	BAE38754.1 unnamed protein product, partial [Mus musculus]	XM_004278852.1	103	3.75e-45	XM_004278852.1 PREDICTED: Orcinus orca myeloid/lymphoid or mixed-lineage leukemia (trithorax homolog, Drosophila); translocated to, 4 (MLLT4), mRNA	O35889	75.1	6e-15	Afadin	.	.	.	.	pfam15180	NPBW	Neuropeptides B and W. The function of this family, NPBW, which includes Neuropeptides B and W, is thought to be involved in activating G-protein coupled receptors, GPR7 and GPR8. It is thought to play a regulatory role in the organisation of neuroendocrine signals accessing the anterior pituitary gland. It is predicted that this effect will stimulate the increase in water-drinking and food-intak…	GO:0005913; GO:0005829; GO:0030274; GO:0034332; GO:0007155; GO:0007165	K05702	AF6, MLLT4; afadin
BosGru3G015006	0.574713	45.9119	Lowly_in_Domestic	.	.	.	.	XM_012167377.2	181	1.64e-88	XM_012167377.2 PREDICTED: Ovis aries musimon F-box protein 31 (FBXO31), transcript variant X8, mRNA	.	.	.	.	.	.	.	.	pfam03154	Atrophin-1	Atrophin-1 family. Atrophin-1 is the protein product of the dentatorubral-pallidoluysian atrophy (DRPLA) gene. DRPLA OMIM:125370 is a progressive neurodegenerative disorder. It is caused by the expansion of a CAG repeat in the DRPLA gene on chromosome 12p. This results in an extended polyglutamine region in atrophin-1, that is thought to confer toxicity to the protein, possibly through altering i…	.	.	.
BosGru3G008497	20.1149	88.0503	Lowly_in_Domestic	.	.	.	.	XM_012160170.2	195	8.63e-96	XM_012160170.2 PREDICTED: Ovis aries musimon myosin VI (MYO6), transcript variant X14, mRNA	.	.	.	.	.	.	.	.	pfam15555	DUF4658	Domain of unknown function (DUF4658). This family of proteins is found in eukaryotes. Proteins in this family are typically between 129 and 161 amino acids in length.	.	.	.
BosGru3G015476	8.62069	77.9874	Lowly_in_Domestic	XP_011936055.1	167	6.38e-13	XP_011936055.1 PREDICTED: putative transmembrane protein INAFM1 [Cercocebus atys]	XR_826356.1	192	1.55e-94	XR_826356.1 PREDICTED: Bison bison bison uncharacterized LOC104997734 (LOC104997734), ncRNA	C9JVW0	68.2	1e-13	Putative transmembrane protein INAFM1	.	.	.	.	pfam15018	InaF-motif	TRP-interacting helix. This highly conserved motif is thought to be a transmembrane helix that binds to transient receptor potential (TRP) calcium channel. It is known that proline-rich proteins inactivate tannins found in food compounds, and it is putatively thought that PRR24 does too. This is important since tannins often inhibit the uptake of iron. InaF is a protein required for TRP calcium c…	GO:0016021	.	.
BosGru3G016205	16.6667	91.8239	Lowly_in_Domestic	XP_023103778.1	729	1.31e-90	XP_023103778.1 LOW QUALITY PROTEIN: transmembrane protein 158 [Felis catus]	NM_001081626.1	691	0	NM_001081626.1 Bos taurus transmembrane protein 158 (TMEM158), mRNA BC133460.1 Bos taurus transmembrane protein 158, mRNA (cDNA clone MGC:148923 IMAGE:8252150), complete cds	A2VDX9	281	3e-89	Transmembrane protein 158	.	.	.	.	pfam10986	DUF2796	Protein of unknown function (DUF2796). This bacterial family of proteins has no known function.	GO:0016021	.	.
BosGru3G020922	27.0115	94.3396	Lowly_in_Domestic	PFX32495.1	957	4.64e-109	PFX32495.1 hypothetical protein AWC38_SpisGene2658 [Stylophora pistillata]	AK232250.1	300	1.77e-153	AK232250.1 Sus scrofa mRNA, clone:LVR010002B10, expressed in liver	.	.	.	.	.	.	.	.	pfam15685	GGN	Gametogenetin. GGN is a family of proteins largely found in mammals. It reacts with POG in the maturation of sperm and is expressed virtually only in the testis. It is found to be associated with the intracellular membrane, binds with GGNBP1 and may be involved in vesicular trafficking.	.	.	.
BosGru3G020920	27.5862	95.5975	Lowly_in_Domestic	XP_022779223.1	895	1.82e-105	XP_022779223.1 myosin heavy chain, non-muscle-like [Stylophora pistillata]	.	.	.	.	.	.	.	.	.	.	.	.	pfam09606	Med15	ARC105 or Med15 subunit of Mediator complex non-fungal. The approx. 70 residue Med15 domain of the ARC-Mediator co-activator is a three-helix bundle with marked similarity to the KIX domain. The sterol regulatory element binding protein (SREBP) family of transcription activators use the ARC105 subunit to activate target genes in the regulation of cholesterol and fatty acid homeostasis. In additio…	.	.	.
BosGru3G020928	46.5517	5.66038	Highly_in_Domestic	.	.	.	.	.	.	.	.	.	.	.	.	.	.	.	.	pfam11960	DUF3474	Domain of unknown function (DUF3474). This presumed domain is functionally uncharacterized. This domain is found in bacteria and eukaryotes. This domain is typically between 126 to 140 amino acids in length. This domain is found associated with pfam00487.	.	.	.
BosGru3G015443	12.069	93.7107	Lowly_in_Domestic	XP_019295937.1	146	1.4e-09	XP_019295937.1 PREDICTED: glutamate receptor ionotropic, NMDA 2D-like, partial [Panthera pardus]	XM_012127918.2	407	0	XM_012127918.2 PREDICTED: Ovis aries musimon glutamate receptor, ionotropic, N-methyl D-aspartate 2D (GRIN2D), transcript variant X2, mRNA	O15399	55.5	5e-08	Glutamate receptor ionotropic, NMDA 2D	.	.	.	.	.	.	.	GO:0030054; GO:0005622; GO:0017146; GO:0005886; GO:0045211; GO:0005234; GO:0004972; GO:0005088; GO:0008344; GO:0007268; GO:0000165; GO:0051930; GO:0007165; GO:0001964	K05212	GRIN2D; glutamate receptor ionotropic, NMDA 2D
Novel_gene441	47.7011	3.77358	Highly_in_Domestic	DAA22815.1	213	2.58e-18	DAA22815.1 TPA: serine/threonine-protein kinase MARK2-like [Bos taurus]	CP011894.1	75	1.34e-29	CP011894.1 Ovis canadensis canadensis isolate 43U chromosome 9 sequence	.	.	.	.	.	.	.	.	pfam14820	SPRR2	Small proline-rich 2. This family of small proteins is rich in proline, cysteine and glutamate. They contain a tandemly repeated nonamer, PKCPEPCPP. They are components of the cornified envelope of keratinocytes.	.	.	.
BosGru3G002214	2.29885	54.717	Lowly_in_Domestic	XP_012377280.1	207	5.35e-20	XP_012377280.1 homeobox protein aristaless-like 3, partial [Dasypus novemcinctus]	XM_012124105.2	241	6.42e-122	XM_012124105.2 PREDICTED: Ovis aries musimon ALX homeobox 3 (ALX3), transcript variant X2, mRNA	O95076	86.3	6e-20	Homeobox protein aristaless-like 3	.	.	.	.	pfam14642	FAM47	FAM47 family. The function of this Chordate family of proteins is not known.	GO:0005634; GO:0043565; GO:0048701; GO:0035115; GO:0035116; GO:0007389; GO:0042981; GO:0006355; GO:0006351	K09323	ALX3; homeobox protein aristaless-like 3
BosGru3G012180	6.89655	87.4214	Lowly_in_Domestic	.	.	.	.	XM_012120162.2	144	9.3e-68	XM_012120162.2 PREDICTED: Ovis aries musimon filamin-interacting protein FAM101A (LOC101115905), transcript variant X2, mRNA	.	.	.	.	.	.	.	.	pfam12228	DUF3604	Protein of unknown function (DUF3604). This family of proteins is found in bacteria. Proteins in this family are typically between 621 and 693 amino acids in length.	.	.	.
BosGru3G009362	22.9885	98.1132	Lowly_in_Domestic	XP_010852371.1	135	7.52e-09	XP_010852371.1 PREDICTED: serine/arginine repetitive matrix protein 3-like [Bison bison bison]	XM_010854069.1	129	7.44e-60	XM_010854069.1 PREDICTED: Bison bison bison serine/arginine repetitive matrix protein 3-like (LOC104998742), mRNA	.	.	.	.	.	.	.	.	pfam15304	AKAP2_C	A-kinase anchor protein 2 C-terminus. This family includes the C-terminus of A-kinase anchor protein 2 (AKAP2). It includes the site where the regulatory subunits (RII) of protein kinase AII binds.	.	.	.
BosGru3G012500	15.5172	70.4403	Lowly_in_Domestic	.	.	.	.	.	.	.	.	.	.	.	.	.	.	.	.	pfam11233	DUF3035	Protein of unknown function (DUF3035). This family of proteins with unknown function appear to be restricted to Alphaproteobacteria.	.	.	.
BosGru3G016459	21.8391	94.3396	Lowly_in_Domestic	XP_013829152.2	568	1.55e-67	XP_013829152.2 PREDICTED: probable G-protein coupled receptor 27 [Capra hircus]	XM_012121606.2	900	0	XM_012121606.2 PREDICTED: Ovis aries musimon probable G-protein coupled receptor 27 (LOC105607728), mRNA	Q9NS67	217	1e-65	Probable G-protein coupled receptor 27	.	.	.	.	pfam14167	YfkD	YfkD-like protein. The YfkD-like protein family includes the B. subtilis YfkD protein, which is functionally uncharacterized. Its expression is regulated by the sigma factor sigma-B, which regulates the expression of stress-response proteins, and by the forespore-specific sigma factor sigma-G. This family of proteins is found in bacteria. Proteins in this family are typically between 254 and 265 …	GO:0016021; GO:0005886; GO:0004930; GO:0035774; GO:1900738; GO:0007165	K04301	GPR27, SREB1; G protein-coupled receptor 27
BosGru3G018910	4.5977	57.2327	Lowly_in_Domestic	.	.	.	.	XM_012143957.2	92	3.16e-39	XM_012143957.2 PREDICTED: Ovis aries musimon ATP binding cassette subfamily C member 1 (ABCC1), transcript variant X4, mRNA	.	.	.	.	.	.	.	.	pfam16028	SLC3A2_N	Solute carrier family 3 member 2 N-terminus. This domain is found at the N-terminus of solute carrier family 3 member 2 proteins (4F2 cell-surface antigen heavy chain).	.	.	.
BosGru3G000888	12.6437	94.9686	Lowly_in_Domestic	XP_011970949.1	414	4.24e-47	XP_011970949.1 PREDICTED: protein FAM43B isoform X2 [Ovis aries musimon] XP_017910516.1 PREDICTED: protein FAM43B [Capra hircus]	XM_012115559.2	505	0	XM_012115559.2 PREDICTED: Ovis aries musimon family with sequence similarity 43 member B (FAM43B), transcript variant X2, mRNA	Q6ZT52	135	1e-36	Protein FAM43B	.	.	.	.	pfam14719	PID_2	Phosphotyrosine interaction domain (PTB/PID).	GO:0030424; GO:0005737; GO:0031307; GO:0016020; GO:0005739; GO:0043025; GO:0005654; GO:0005777; GO:0042802; GO:0016874; GO:0004871; GO:0019789; GO:0031625; GO:0004842; GO:0008270; GO:0006919; GO:0007257; GO:0006915; GO:0071360; GO:0000266; GO:0051646; GO:0030308; GO:0071650; GO:0050689; GO:0045824; GO:0010637; GO:0051898; GO:0060339; GO:1903861; GO:0043123; GO:0090141; GO:0033235; GO:0031648; GO:…	.	.
BosGru3G006636	27.0115	93.7107	Lowly_in_Domestic	.	.	.	.	XM_012532173.1	85	3.41e-35	XM_012532173.1 PREDICTED: Orcinus orca synuclein, alpha interacting protein (SNCAIP), transcript variant X7, mRNA	.	.	.	.	.	.	.	.	.	.	.	.	.	.
BosGru3G018319	13.7931	76.7296	Lowly_in_Domestic	PNI34719.1	231	7.23e-24	PNI34719.1 INTS10 isoform 18 [Pan troglodytes] PNJ76835.1 INTS10 isoform 2 [Pongo abelii]	EF141102.1	174	1.18e-84	EF141102.1 Bos taurus BTA27 scaffold295848_7080 genomic sequence contig containing highly polymorphic single nucleotide sites	Q9NVR2	98.2	3e-23	Integrator complex subunit 10	.	.	.	.	pfam08372	PRT_C	Plant phosphoribosyltransferase C-terminal. This domain is found at the C-terminus of phosphoribosyltransferases and phosphoribosyltransferase-like proteins. It contains putative transmembrane regions. It often appears together with calcium-ion dependent C2 domains (pfam00168).	GO:0032039; GO:0005654; GO:0016180; GO:0042795	K13147	INTS10; integrator complex subunit 10
BosGru3G006135	15.5172	82.3899	Lowly_in_Domestic	XP_004761232.2	470	2.42e-55	XP_004761232.2 PREDICTED: transcription factor jun-D [Mustela putorius furo]	NM_001103253.1	469	0	NM_001103253.1 Bos taurus JunD proto-oncogene, AP-1 transcription factor subunit (JUND), mRNA BC151336.1 Bos taurus jun D proto-oncogene, mRNA (cDNA clone MGC:165728 IMAGE:8980223), complete cds	A7YY54	186	2e-55	Transcription factor jun-D	.	.	.	.	pfam03957	Jun	Jun-like transcription factor.	GO:0000790; GO:0005667; GO:0000978; GO:0000981; GO:0003713; GO:0008134; GO:0032870; GO:0000122; GO:0045597; GO:0045944; GO:0051726; GO:0010941; GO:0042127; GO:0051591; GO:0034097; GO:0042493; GO:0032496; GO:0009612; GO:0009314; GO:0006351	K04449	JUND; transcription factor jun-D
BosGru3G012552	26.4368	95.5975	Lowly_in_Domestic	DAA20430.1	593	6.88e-75	DAA20430.1 TPA: glycoprotein Ib, beta polypeptide-like [Bos taurus]	XM_015090127.1	501	0	XM_015090127.1 PREDICTED: Ovis aries musimon platelet glycoprotein Ib beta chain-like (LOC105612824), mRNA	P56400	199	3e-62	Platelet glycoprotein Ib beta chain	.	.	.	.	pfam13855	LRR_8	Leucine rich repeat.	GO:0005887; GO:0042802; GO:0007596; GO:0007155	K06262	GP1BB; platelet glycoprotein Ib beta chain
BosGru3G008567	7.47126	66.0377	Lowly_in_Domestic	BAE38754.1	183	2.26e-15	BAE38754.1 unnamed protein product, partial [Mus musculus]	XM_004278852.1	103	3.93e-45	XM_004278852.1 PREDICTED: Orcinus orca myeloid/lymphoid or mixed-lineage leukemia (trithorax homolog, Drosophila); translocated to, 4 (MLLT4), mRNA	P55196	75.9	5e-15	Afadin	.	.	.	.	pfam07859	Abhydrolase_3	alpha/beta hydrolase fold. This catalytic domain is found in a very wide range of enzymes.	GO:0030054; GO:0005913; GO:0005911; GO:0005737; GO:0005829; GO:0005654; GO:0005886; GO:0098641; GO:0008022; GO:0017016; GO:0034332; GO:0007155; GO:0007267; GO:0090557; GO:0043547; GO:0007165	K05702	AF6, MLLT4; afadin
