# Supplementary material for: Pangenome and multi-tissue gene atlas provide new insights into the domestication and highland adaptation of yaks
Source: J Anim Sci Biotechnol. 2024 May 6;15:64. doi: 10.1186/s40104-024-01027-2 (PMC11071219; doi:10.1186/s40104-024-01027-2)
Supplement: Supplementary file 7 — Additional file 7: Table S7. The information of 107 genes specific to Maiwa and Changtai yaks. [file 40104_2024_1027_MOESM7_ESM.xlsx]

## Sheet: Sheet1
Gene	NR:Seq-id	NR:Score	NR:Evalue	NR:Description	NT:Seq-id	NT:Score	NT:Evalue	NT:Description	Uniprot:UniProtKB-AC	Uniprot:Score	Uniprot:Evalue	Uniprot:Description	COG:gene	COG:Score	COG:Eval	COG:num	Pfam:pfam_ID	Pfam:pfam_Name	Pfam:pfam_Description	GO:GO	KEGG:KO	KEGG:Description
BosGru3G021193	DAA20661.1	1217	5.18e-166	DAA20661.1 TPA: zinc finger protein 280B [Bos taurus]	AC172950.4	789	0	AC172950.4 Bos taurus Y Chr BAC CH240-280O10 (Children's Hospital Oakland Research Institute Bovine BAC Library (male)) complete sequence	Q86YH2	317	4e-103	Zinc finger protein 280B	.	.	.	.	pfam13836	DUF4195	Domain of unknown function (DUF4195). This family is found at the N-terminus of metazoan proteins that carry PHD-like zinc-finger domains. The function is not known.	GO:0005634; GO:0003677; GO:0046872; GO:0001227; GO:0007411; GO:0045892; GO:0006351	.	.
BosGru3G021188	AJS14696.1	134	8.92e-10	AJS14696.1 histone H3, partial [Solaster endeca] AJS14697.1 histone H3, partial [Solaster endeca]	EU055493.1	45	3.79e-13	EU055493.1 Platycnemis pennipes histone H3 (H3) gene, partial cds	P50564	50.4	1e-09	Histone H3 type 3	.	.	.	.	pfam00125	Histone	Core histone H2A/H2B/H3/H4.	GO:0000786; GO:0005634; GO:0003677	.	.
BosGru3G021024	.	.	.	.	.	.	.	.	.	.	.	.	.	.	.	.	pfam06338	ComK	ComK protein. This family consists of several bacterial ComK proteins. The ComK protein of Bacillus subtilis positively regulates the transcription of several late competence genes as well as comK itself. It has been found that ClpX plays an important role in the regulation of ComK at the post-transcriptional level.	.	.	.
BosGru3G021020	OXB71646.1	295	3.19e-30	OXB71646.1 hypothetical protein H355_005364 [Colinus virginianus]	.	.	.	.	P90519	118	1e-31	Elongation factor 1-alpha	MK0247	93.2	5e-23	COG5256	pfam00009	GTP_EFTU	Elongation factor Tu GTP binding domain. This domain contains a P-loop motif, also found in several other families such as pfam00071, pfam00025 and pfam00063. Elongation factor Tu consists of three structural domains, this plus two C-terminal beta barrel domains.	GO:0005737; GO:0005525; GO:0003924; GO:0003746	.	.
BosGru3G021022	.	.	.	.	.	.	.	.	.	.	.	.	.	.	.	.	pfam05262	Borrelia_P83	Borrelia P83/100 protein. This family consists of several Borrelia P83/P100 antigen proteins.	.	.	.
BosGru3G021161	.	.	.	.	.	.	.	.	.	.	.	.	.	.	.	.	pfam05794	Tcp11	T-complex protein 11. This family consists of several eukaryotic T-complex protein 11 (Tcp11) related sequences. Tcp11 is only expressed in fertile adult mammalian testes and is thought to be important in sperm function and fertility. The family also contains the yeast Sok1 protein which is known to suppress cyclic AMP-dependent protein kinase mutants.	.	.	.
BosGru3G021133	.	.	.	.	.	.	.	.	.	.	.	.	.	.	.	.	pfam15070	GOLGA2L5	Putative golgin subfamily A member 2-like protein 5. The function of the GOLGA2L5 protein family remains unknown. This family of proteins is thought to be found in the Golgi apparatus of eukaryotes. Proteins in this family are typically between and 840 amino acids in length.	.	.	.
BosGru3G021098	.	.	.	.	.	.	.	.	.	.	.	.	.	.	.	.	pfam06679	DUF1180	Protein of unknown function (DUF1180). This family consists of several hypothetical mammalian proteins of around 190 residues in length. The function of this family is unknown.	.	.	.
BosGru3G021201	.	.	.	.	.	.	.	.	.	.	.	.	.	.	.	.	pfam11345	DUF3147	Protein of unknown function (DUF3147). Some members in this family of proteins are annotated as membrane proteins however this cannot be confirmed. Currently no function is known.	.	.	.
BosGru3G021099	.	.	.	.	.	.	.	.	.	.	.	.	.	.	.	.	pfam15020	CATSPERD	Cation channel sperm-associated protein subunit delta. The CATSPER (cation channel of sperm) complex is a tetrameric complex consisting of CATSPER1, CATSPER2, CATSPER3 and CATSPER4, it functions as an alkalinisation-activated calcium channel. This complex requires several auxiliary subunits, including CATSPERD. CATSPERD is essential for the cation channel function and may play a role in channel a…	.	.	.
BosGru3G021157	.	.	.	.	.	.	.	.	.	.	.	.	.	.	.	.	pfam17084	TDA11	Topoisomerase I damage affected protein 11. Tda11 is a fungal protein family. The function is unknown.	.	.	.
BosGru3G021111	.	.	.	.	.	.	.	.	.	.	.	.	.	.	.	.	pfam06213	CobT	Cobalamin biosynthesis protein CobT. This family consists of several bacterial cobalamin biosynthesis (CobT) proteins. CobT is involved in the transformation of precorrin-3 into cobyrinic acid.	.	.	.
BosGru3G021110	.	.	.	.	.	.	.	.	.	.	.	.	.	.	.	.	pfam06213	CobT	Cobalamin biosynthesis protein CobT. This family consists of several bacterial cobalamin biosynthesis (CobT) proteins. CobT is involved in the transformation of precorrin-3 into cobyrinic acid.	.	.	.
BosGru3G021112	.	.	.	.	.	.	.	.	.	.	.	.	.	.	.	.	pfam15130	DUF4566	Domain of unknown function (DUF4566). This family of proteins is functionally uncharacterized. This family of proteins is found in eukaryotes. This family includes human protein C6orf62.	.	.	.
BosGru3G021091	.	.	.	.	.	.	.	.	.	.	.	.	.	.	.	.	pfam05956	APC_basic	APC basic domain. This region of the APC family of proteins is known as the basic domain. It contains a high proportion of positively charged amino acids and interacts with microtubules.	.	.	.
BosGru3G021180	XP_005912017.1	410	4.54e-54	XP_005912017.1 PREDICTED: LOW QUALITY PROTEIN: melanoma antigen preferentially expressed in tumors [Bos mutus]	AC225835.11	365	0	AC225835.11 Bos taurus Y Chr BAC CH240-285C13 (Children's Hospital Oakland Research Institute Bovine BAC Library (male)) complete sequence	P78395	64.3	1e-36	Melanoma antigen preferentially expressed in tumors	.	.	.	.	pfam15311	HYLS1_C	Hydrolethalus syndrome protein 1 C-terminus.	GO:0005634; GO:0005886; GO:0042974; GO:0006915; GO:0030154; GO:0043066; GO:0045596; GO:0048387; GO:0045892; GO:0008284; GO:0040008; GO:0006351	.	.
BosGru3G021093	.	.	.	.	.	.	.	.	.	.	.	.	.	.	.	.	pfam14542	Acetyltransf_CG	GCN5-related N-acetyl-transferase. This family of GCN5-related N-acetyl-transferases bind both CoA and acetyl-CoA. They are characterized by highly conserved glycine, a cysteine residue in the acetyl-CoA binding site near the acetyl group, their small size compared with other GNATs and a lack of of an obvious substrate-binding site. It is proposed that they transfer an acetyl group from acetyl-Co…	.	.	.
BosGru3G021113	.	.	.	.	.	.	.	.	.	.	.	.	.	.	.	.	pfam04183	IucA_IucC	IucA / IucC family. IucA and IucC catalyze discrete steps in biosynthesis of the siderophore aerobactin from N epsilon-acetyl-N epsilon-hydroxylysine and citrate. This family represents the N-terminal region. The C-terminal region appears to be related to iron transporter proteins.	.	.	.
BosGru3G021189	.	.	.	.	.	.	.	.	.	.	.	.	.	.	.	.	pfam06584	DIRP	DIRP. DIRP (Domain in Rb-related Pathway) is postulated to be involved in the Rb-related pathway, which is encoded by multiple eukaryotic genomes and is present in proteins including lin-9 of Caenorhabditis elegans, aly of fruit fly and mustard weed. Studies of lin-9 and aly of fruit fly proteins containing DIRP suggest that this domain might be involved in development. Aly, lin-9, act in paralle…	.	.	.
BosGru3G021187	.	.	.	.	.	.	.	.	.	.	.	.	.	.	.	.	pfam05482	Serendipity_A	Serendipity locus alpha protein (SRY-A). The Drosophila serendipity alpha (sry alpha) gene is specifically transcribed at the blastoderm stage, from nuclear cycle 11 to the onset of gastrulation, in all somatic nuclei. SRY-A is required for the cellularisation of the embryo and is involved in the localization of the actin filaments just prior to and during plasma membrane invagination.	.	.	.
BosGru3G021184	XP_013207022.1	184	2.73e-16	XP_013207022.1 PREDICTED: splicing factor U2AF 26 kDa subunit isoform X2 [Microtus ochrogaster]	.	.	.	.	Q7TP17	72.8	4e-16	Splicing factor U2AF 26 kDa subunit	.	.	.	.	pfam00076	RRM_1	RNA recognition motif. (a.k.a. RRM, RBD, or RNP domain). The RRM motif is probably diagnostic of an RNA binding protein. RRMs are found in a variety of RNA binding proteins, including various hnRNP proteins, proteins implicated in regulation of alternative splicing, and protein components of snRNPs. The motif also appears in a few single stranded DNA binding proteins. The RRM structure consists o…	GO:0005737; GO:0016607; GO:0005681; GO:0089701; GO:0046872; GO:0000166; GO:0030628; GO:0000398	K12836	U2AF1; splicing factor U2AF 35 kDa subunit
BosGru3G021185	.	.	.	.	.	.	.	.	.	.	.	.	.	.	.	.	pfam08059	SEP	SEP domain. The SEP domain is named after Saccharomyces cerevisiae Shp1, Drosophila melanogaster eyes closed gene (eyc), and vertebrate p47. In p47, the SEP domain has been shown to bind to and inhibit the cysteine protease cathepsin L. Most SEP domains are succeeded closely by a UBX domain.	.	.	.
BosGru3G021182	.	.	.	.	.	.	.	.	.	.	.	.	.	.	.	.	pfam00557	Peptidase_M24	Metallopeptidase family M24. This family contains metallopeptidases. It also contains non-peptidase homologs such as the N terminal domain of Spt16 which is a histone H3-H4 binding module.	.	.	.
BosGru3G021181	.	.	.	.	.	.	.	.	.	.	.	.	.	.	.	.	pfam10292	7TM_GPCR_Srab	Serpentine type 7TM GPCR receptor class ab chemoreceptor. Chemoreception is mediated in Caenorhabditis elegans by members of the seven-transmembrane G-protein-coupled receptor class (7TM GPCRs) of proteins which are of the serpentine type. Srab is part of the Sra superfamily of chemoreceptors. Chemoperception is one of the central senses of soil nematodes like C. elegans which are otherwise 'blin…	.	.	.
BosGru3G021205	.	.	.	.	.	.	.	.	.	.	.	.	.	.	.	.	pfam12128	DUF3584	Protein of unknown function (DUF3584). This protein is found in bacteria and eukaryotes. Proteins in this family are typically between 943 to 1234 amino acids in length. This family contains a P-loop motif suggesting it is a nucleotide binding protein. It may be involved in replication.	.	.	.
BosGru3G021186	.	.	.	.	.	.	.	.	.	.	.	.	.	.	.	.	pfam09982	DUF2219	Uncharacterized protein conserved in bacteria (DUF2219). This domain, found in various hypothetical bacterial proteins, has no known function.	.	.	.
BosGru3G021039	.	.	.	.	.	.	.	.	.	.	.	.	.	.	.	.	pfam00083	Sugar_tr	Sugar (and other) transporter.	.	.	.
BosGru3G021054	.	.	.	.	.	.	.	.	.	.	.	.	.	.	.	.	pfam09202	Rio2_N	Rio2, N-terminal. Members of this family are found in Rio2, and are structurally homologous to the winged helix (wHTH) domain. They adopt a structure consisting of four alpha helices followed by two beta strands and a fifth alpha helix. The domain confers DNA binding properties to the protein, as per other winged helix domains.	.	.	.
BosGru3G021158	.	.	.	.	.	.	.	.	.	.	.	.	.	.	.	.	pfam05701	WEMBL	Weak chloroplast movement under blue light. WEMBL consists of several plant proteins required for the chloroplast avoidance response under high intensity blue light. This avoidance response consists in the relocation of chloroplasts on the anticlinal side of exposed cells. Acts in association with PMI2 to maintain the velocity of chloroplast photo-relocation movement via the regulation of cp-acti…	.	.	.
BosGru3G021061	XP_023056195.1	136	3.32e-08	XP_023056195.1 uncharacterized protein LOC111533737 [Piliocolobus tephrosceles]	.	.	.	.	.	.	.	.	.	.	.	.	pfam11987	IF-2	Translation-initiation factor 2. IF-2 is a translation initiator in each of the three main phylogenetic domains (Eukaryotes, Bacteria and Archaea). IF2 interacts with formylmethionine-tRNA, GTP, IF1, IF3 and both ribosomal subunits. Through these interactions, IF2 promotes the binding of the initiator tRNA to the A site in the smaller ribosomal subunit and catalyzes the hydrolysis of GTP followin…	.	.	.
BosGru3G021060	.	.	.	.	.	.	.	.	.	.	.	.	.	.	.	.	pfam04385	FAINT	Domain of unknown function, DUF529. This family represents a repeated region found in several Theileria parva proteins. The repeat is normally about 70 residues long and contains a conserved aromatic residue in the middle.	.	.	.
BosGru3G021062	.	.	.	.	.	.	.	.	.	.	.	.	.	.	.	.	pfam04138	GtrA	GtrA-like protein. Members of this family are predicted to be integral membrane proteins with three or four transmembrane spans. They are involved in the synthesis of cell surface polysaccharides. The GtrA family are a subset of this family. GtrA is predicted to be an integral membrane protein with 4 transmembrane spans. It is involved is in O antigen modification by Shigella flexneri bacteriopha…	.	.	.
BosGru3G021025	.	.	.	.	.	.	.	.	.	.	.	.	.	.	.	.	pfam15391	DUF4614	Domain of unknown function (DUF4614). This domain family is found in eukaryotes, and is approximately 180 amino acids in length. There is a conserved EALT sequence motif.	.	.	.
BosGru3G021027	.	.	.	.	.	.	.	.	.	.	.	.	.	.	.	.	pfam04111	APG6	Autophagy protein Apg6. In yeast, 15 Apg proteins coordinate the formation of autophagosomes. Autophagy is a bulk degradation process induced by starvation in eukaryotic cells. Apg6/Vps30p has two distinct functions in the autophagic process, either associated with the membrane or in a retrieval step of the carboxypeptidase Y sorting pathway.	.	.	.
BosGru3G021026	.	.	.	.	.	.	.	.	.	.	.	.	.	.	.	.	pfam15391	DUF4614	Domain of unknown function (DUF4614). This domain family is found in eukaryotes, and is approximately 180 amino acids in length. There is a conserved EALT sequence motif.	.	.	.
BosGru3G021021	DAA26532.1	234	1.04e-24	DAA26532.1 TPA: eukaryotic translation elongation factor 1 alpha 1-like [Bos taurus]	XM_012537628.1	84	5.73e-35	XM_012537628.1 PREDICTED: Orcinus orca eukaryotic translation elongation factor 1 alpha 2 (EEF1A2), transcript variant X3, mRNA	P53013	91.3	4e-22	Elongation factor 1-alpha	SPBC839.15c	83.6	8e-20	COG5256	pfam00009	GTP_EFTU	Elongation factor Tu GTP binding domain. This domain contains a P-loop motif, also found in several other families such as pfam00071, pfam00025 and pfam00063. Elongation factor Tu consists of three structural domains, this plus two C-terminal beta barrel domains.	GO:0005737; GO:0005622; GO:0005525; GO:0003924; GO:0003746; GO:0008135; GO:0009792; GO:0040007	K03231	EEF1A; elongation factor 1-alpha
BosGru3G021023	.	.	.	.	.	.	.	.	.	.	.	.	.	.	.	.	pfam12814	Mcp5_PH	Meiotic cell cortex C-terminal pleckstrin homology. The PH domain of these largely fungal proteins is necessary for the cortical localization of the protein during meiosis, since the overall function of the protein is to anchor dynein at the cell cortex during the horsetail phase. During prophase I of fission yeast, horsetail nuclear movement occurs, and this starts when all the telomeres become …	.	.	.
BosGru3G021230	.	.	.	.	.	.	.	.	.	.	.	.	.	.	.	.	pfam04632	FUSC	Fusaric acid resistance protein family. This family includes a conserved region found in two proteins associated with fusaric acid resistance, FusC from Burkholderia cepacia and fdt-2 from Klebsiella oxytoca. These proteins are likely to be membrane transporter proteins.	.	.	.
BosGru3G021231	.	.	.	.	.	.	.	.	.	.	.	.	.	.	.	.	pfam11705	RNA_pol_3_Rpc31	DNA-directed RNA polymerase III subunit Rpc31. RNA polymerase III contains seventeen subunits in yeasts and in human cells. Twelve of these are akin to RNA polymerase I or II and the other five are RNA pol III-specific, and form the functionally distinct groups (i) Rpc31-Rpc34-Rpc82, and (ii) Rpc37-Rpc53. Rpc31, Rpc34 and Rpc82 form a cluster of enzyme-specific subunits that contribute to transcr…	.	.	.
BosGru3G021232	.	.	.	.	.	.	.	.	.	.	.	.	.	.	.	.	pfam02318	FYVE_2	FYVE-type zinc finger. This FYVE-type zinc finger is found at the N-terminus of effector proteins including rabphilin-3A and regulating synaptic membrane exocytosis protein 2.	.	.	.
BosGru3G021040	.	.	.	.	.	.	.	.	.	.	.	.	.	.	.	.	pfam16373	DUF4985	Domain of unknown function. This family around 100 residues locates in the C-terminal of some uncharacterized proteins in various Bacteroides, Prevotella and Prevotella species. The function of this family remains unknown.	.	.	.
BosGru3G021163	.	.	.	.	.	.	.	.	.	.	.	.	.	.	.	.	pfam07001	BAT2_N	BAT2 N-terminus. This family represents the N-terminus (approximately 200 residues) of the proline-rich protein BAT2. BAT2 is similar to other proteins with large proline-rich domains, such as some nuclear proteins, collagens, elastin, and synapsin.	.	.	.
BosGru3G021090	.	.	.	.	.	.	.	.	.	.	.	.	.	.	.	.	pfam06473	FGF-BP1	FGF binding protein 1 (FGF-BP1). This family consists of several mammalian FGF binding protein 1. Fibroblast growth factors (FGFs) play important roles during fetal and embryonic development. Fibroblast growth factor-binding protein (FGF-BP) 1 is a secreted protein that can bind fibroblast growth factors (FGFs) 1 and 2.	.	.	.
BosGru3G021043	.	.	.	.	.	.	.	.	.	.	.	.	.	.	.	.	pfam09651	Cas_APE2256	CRISPR-associated protein (Cas_APE2256). This entry represents a conserved region of about 150 amino acids found in at least five archaeal and three bacterial species. These species all contain CRISPRs (Clustered Regularly Interspaced Short Palindromic Repeats). In six of eight species, the protein is encoded the vicinity of a CRISPR/Cas locus.	.	.	.
BosGru3G021042	.	.	.	.	.	.	.	.	.	.	.	.	.	.	.	.	pfam05109	Herpes_BLLF1	Herpes virus major outer envelope glycoprotein (BLLF1). This family consists of the BLLF1 viral late glycoprotein, also termed gp350/220. It is the most abundantly expressed glycoprotein in the viral envelope of the Herpesviruses and is the major antigen responsible for stimulating the production of neutralising antibodies in vivo.	.	.	.
BosGru3G021041	.	.	.	.	.	.	.	.	.	.	.	.	.	.	.	.	pfam03912	Psb28	Psb28 protein. Psb28 is a 13 kDa soluble protein that is directly assembled in dimeric PSII supercomplexes. The negatively charged N-terminal region is essential for this process. This protein was formerly known as PsbW, but PsbW is now reserved for pfam07123.	.	.	.
BosGru3G021200	.	.	.	.	.	.	.	.	.	.	.	.	.	.	.	.	pfam04070	DUF378	Domain of unknown function (DUF378). Predicted transmembrane domain of unknown function. The majority of the family have two predicted transmembrane regions.	.	.	.
BosGru3G021097	.	.	.	.	.	.	.	.	.	.	.	.	.	.	.	.	pfam12931	Sec16_C	Sec23-binding domain of Sec16. Sec16 is a multi-domain vesicle coat protein. The C-terminal region is the part that binds to Sec23, a COPII vesicle coat protein. This association is part of the transport vesicle coat structure.	.	.	.
BosGru3G021154	XP_019853403.1	279	7.84e-28	XP_019853403.1 PREDICTED: replication factor C subunit 5-like [Amphimedon queenslandica]	.	.	.	.	P35249	101	1e-24	Replication factor C subunit 4	APE1522	95.9	3e-23	COG0470	pfam13177	DNA_pol3_delta2	DNA polymerase III, delta subunit. DNA polymerase III, delta subunit (EC 2.7.7.7) is required for, along with delta' subunit, the assembly of the processivity factor beta(2) onto primed DNA in the DNA polymerase III holoenzyme-catalyzed reaction. The delta subunit is also known as HolA.	GO:0031390; GO:0005663; GO:0005654; GO:0005524; GO:0003677; GO:0042769; GO:0006260; GO:0006271; GO:0070987; GO:0042276; GO:0006297; GO:0033683; GO:0006296; GO:1900264; GO:1901796; GO:0000722; GO:0006283; GO:0019985	K10755	RFC2_4; replication factor C subunit 2/4
BosGru3G021217	.	.	.	.	.	.	.	.	.	.	.	.	.	.	.	.	pfam00069	Pkinase	Protein kinase domain.	.	.	.
BosGru3G021215	.	.	.	.	.	.	.	.	.	.	.	.	.	.	.	.	pfam15791	DMRT-like	Doublesex-and mab-3-related transcription factor C1 and C2. DMRT-like is a C-terminal domain found on eukaryotic proteins for doublesex-and mab-3-related transcription factors C1 and C2. This is not the DM DNA-binding region. The family is all disorder and low-complexity.	.	.	.
BosGru3G020897	.	.	.	.	.	.	.	.	.	.	.	.	.	.	.	.	pfam02956	TT_ORF1	TT viral orf 1. TT virus (TTV), isolated initially from a Japanese patient with hepatitis of unknown aetiology, has since been found to infect both healthy and diseased individuals and numerous prevalence studies have raised questions about its role in unexplained hepatitis. ORF1 is a large 750 residue protein. The N-terminal half of this protein corresponds to the capsid protein.	.	.	.
BosGru3G020891	.	.	.	.	.	.	.	.	.	.	.	.	.	.	.	.	pfam02073	Peptidase_M29	Thermophilic metalloprotease (M29).	.	.	.
BosGru3G020890	.	.	.	.	.	.	.	.	.	.	.	.	.	.	.	.	pfam15449	Retinal	Retinal protein. This family of proteins is found in the photoreceptor cells of the retina. Mutations of the gene encoding this protein have been associated with retinal disorders such as retinitis pigmentosa and late-onset progressive retinal atrophy. The function of this family of proteins is unknown, but it is likely to be important in the development and function of the retina.	.	.	.
BosGru3G021132	.	.	.	.	.	.	.	.	.	.	.	.	.	.	.	.	pfam04009	DUF356	Protein of unknown function (DUF356). Members of this family are around 120 amino acids in length and are found in some archaebacteria. The function of this family is unknown. However it contains a conserved motif IHPPAH that may be involved in its function.	.	.	.
BosGru3G021131	.	.	.	.	.	.	.	.	.	.	.	.	.	.	.	.	pfam00636	Ribonuclease_3	Ribonuclease III domain.	.	.	.
BosGru3G021204	PAV56043.1	144	3.14e-10	PAV56043.1 hypothetical protein WR25_06496 isoform A [Diploscapter pachys] PAV56044.1 hypothetical protein WR25_06496 isoform B [Diploscapter pachys] PAV56045.1 hypothetical protein WR25_06496 isoform C [Diploscapter pachys] PAV56046.1 hypothetical protein WR25_06496 isoform D [Diploscapter pachys]	.	.	.	.	E1BYJ2	53.9	8e-10	DNA mismatch repair protein Msh6	SPCC285.16c	50.8	1e-08	COG0249	pfam00488	MutS_V	MutS domain V. This domain is found in proteins of the MutS family (DNA mismatch repair proteins) and is found associated with pfam01624, pfam05188, pfam05192 and pfam05190. The mutS family of proteins is named after the Salmonella typhimurium MutS protein involved in mismatch repair; other members of the family included the eukaryotic MSH 1,2,3, 4,5 and 6 proteins. These have various roles in DN…	GO:0005794; GO:0032301; GO:0000790; GO:0000228; GO:0005654; GO:0005886; GO:0043531; GO:0005524; GO:0016887; GO:0003682; GO:0003684; GO:0000400; GO:0032137; GO:0000287; GO:0032357; GO:0032138; GO:0032142; GO:0032143; GO:0008340; GO:0008630; GO:0045190; GO:0043570; GO:0000710; GO:0007095; GO:0032876; GO:0045910; GO:0030890; GO:0051096; GO:0045830; GO:0007131; GO:0009411; GO:0016446	.	.
BosGru3G021216	.	.	.	.	.	.	.	.	.	.	.	.	.	.	.	.	pfam14011	ESX-1_EspG	EspG family. This family of proteins contains the the EspG1, EspG2 and EspG3 proteins from M. tuberculosis. These proteins are involved in the ESAT-6 secretion system 1 (ESX-1) of Mycobacterium tuberculosis which is important for virulence and intercellular spread. Proteins in this family are typically between 254 and 295 amino acids in length.	.	.	.
BosGru3G021130	XP_020329016.1	149	1.38e-11	XP_020329016.1 dual specificity protein kinase CLK2-like [Oncorhynchus kisutch]	.	.	.	.	P49762	59.3	3e-10	Serine/threonine-protein kinase Doa	.	.	.	.	pfam00069	Pkinase	Protein kinase domain.	GO:0005737; GO:0005829; GO:0005783; GO:0005875; GO:0005634; GO:0005524; GO:0004672; GO:0004674; GO:0004712; GO:0004713; GO:0048102; GO:0007350; GO:0048854; GO:0048749; GO:0042051; GO:0030717; GO:0031987; GO:2000255; GO:0034125; GO:0007399; GO:0048477; GO:0046777; GO:0006468; GO:0009306; GO:0000381; GO:0035071; GO:0007548; GO:0001964; GO:0007601	K08823	CLK; CDC-like kinase [EC:2.7.12.1]
BosGru3G021203	.	.	.	.	.	.	.	.	.	.	.	.	.	.	.	.	pfam03998	Utp11	Utp11 protein. This protein is found to be part of a large ribonucleoprotein complex containing the U3 snoRNA. Depletion of the Utp proteins impedes production of the 18S rRNA, indicating that they are part of the active pre-rRNA processing complex. This large RNP complex has been termed the small subunit (SSU) processome.	.	.	.
BosGru3G021214	XP_022119761.1	142	2.94e-07	XP_022119761.1 glutamate--cysteine ligase catalytic subunit [Pieris rapae]	.	.	.	.	Q54PC2	59.7	4e-09	Glutamate--cysteine ligase	.	.	.	.	pfam03074	GCS	Glutamate-cysteine ligase. This family represents the catalytic subunit of glutamate-cysteine ligase (E.C. 6.3.2.2), also known as gamma-glutamylcysteine synthetase (GCS). This enzyme catalyzes the rate limiting step in the biosynthesis of glutathione. The eukaryotic enzyme is a dimer of a heavy chain and a light chain with all the catalytic activity exhibited by the heavy chain (this family).	GO:0005737; GO:0005524; GO:0004357; GO:0006750; GO:0010628; GO:0007346; GO:0030587; GO:0030435	K11204	GCLC; glutamate--cysteine ligase catalytic subunit [EC:6.3.2.2]
BosGru3G021213	.	.	.	.	.	.	.	.	.	.	.	.	.	.	.	.	pfam02624	YcaO	YcaO cyclodehydratase, ATP-ad Mg2+-binding. YcaO is an ATP- an Mg2+-binding protein involved in the peptidic biosynthesis of azoline. There three motifs involved in the binding are, in UniProtKB:P75838, 71-79: Sx3ExxER, 184-203: Sx6Ex3Qx3ExxER, and 286-290: RxxxE. Three slightly different functional families are represented in this family, proteins involved in TOMM (thiazole/oxazole-modified micr…	.	.	.
BosGru3G021183	XP_017493632.1	206	6.37e-15	XP_017493632.1 PREDICTED: FACT complex subunit spt16-like, partial [Rhagoletis zephyria]	.	.	.	.	Q9N5R9	77	4e-14	FACT complex subunit spt-16	SPBP8B7.19	62	9e-10	COG5406	pfam08644	SPT16	FACT complex subunit (SPT16/CDC68). Proteins in this family are subunits the FACT complex. The FACT complex plays a role in transcription initiation and promotes binding of TATA-binding protein (TBP) to a TATA box in chromatin.	GO:0005694; GO:0005634; GO:0006281; GO:0006260; GO:0006355; GO:0006351	.	.
BosGru3G021173	XP_020291200.1	173	1.33e-10	XP_020291200.1 activating signal cointegrator 1 complex subunit 3 isoform X3 [Pseudomyrmex gracilis]	.	.	.	.	Q9SYP1	71.2	3e-12	DExH-box ATP-dependent RNA helicase DExH12	SPBC13G1.10c	49.7	8e-06	COG1204	pfam15662	SPATA3	Spermatogenesis-associated protein 3 family. The SPATA3 family of proteins is expressed significantly in testis and faintly in epididymis in the ten tissues of testis, ovary, spleen, kidney, lung, heart, brain, epididymis, liver and skeletal muscle in mouse. Members are not expressed in the eight other tissues. This suggests that SPATA3 plays potential roles in spermatogenesis cell apoptosis or s…	GO:0005829; GO:0016020; GO:0005730; GO:0005681; GO:0005524; GO:0004386; GO:0003723; GO:0006397; GO:0008380; GO:0010228	K12854	SNRNP200, BRR2; pre-mRNA-splicing helicase BRR2 [EC:3.6.4.13]
BosGru3G021124	.	.	.	.	.	.	.	.	.	.	.	.	.	.	.	.	pfam14646	MYCBPAP	MYCBP-associated protein family. This family of eukaryotic proteins includes the mammalian MYCBP-associated proteins. These proteins may be synaptic processes and may have a role in spermatogenesis.	.	.	.
BosGru3G021092	.	.	.	.	.	.	.	.	.	.	.	.	.	.	.	.	pfam04180	LTV	Low temperature viability protein. The low-temperature viability protein LTV1 is involved in ribosome biogenesis 40S subunit production.	.	.	.
BosGru3G021155	.	.	.	.	.	.	.	.	.	.	.	.	.	.	.	.	pfam15708	PRR20	Proline-rich protein family 20. This family of proteins is found in eukaryotes. Proteins in this family are typically between 73 and 221 amino acids in length. There is a conserved AYV sequence motif.	.	.	.
BosGru3G021137	ADO67806.1	597	6.34e-74	ADO67806.1 pregnancy-associated glycoprotein 17, partial [Bubalus bubalis]	XM_014480978.1	164	8.73e-79	XM_014480978.1 PREDICTED: Bos mutus pregnancy-associated glycoprotein 1-like (LOC102288222), mRNA	Q29432	217	3e-67	Pregnancy-associated glycoprotein 1	.	.	.	.	pfam00026	Asp	Eukaryotic aspartyl protease. Aspartyl (acid) proteases include pepsins, cathepsins, and renins. Two-domain structure, probably arising from ancestral duplication. This family does not include the retroviral nor retrotransposon proteases (pfam00077), which are much smaller and appear to be homologous to a single domain of the eukaryotic asp proteases.	GO:0005615; GO:0004190; GO:0030163; GO:0006508	.	.
BosGru3G021100	.	.	.	.	.	.	.	.	.	.	.	.	.	.	.	.	pfam07902	Gp58	gp58-like protein. Sequences found in this family are derived from a number of bacteriophage and prophage proteins. They are similar to gp58, a minor structural protein of Lactococcus delbrueckii bacteriophage LL-H.	.	.	.
BosGru3G021101	.	.	.	.	.	.	.	.	.	.	.	.	.	.	.	.	pfam15308	CEP170_C	CEP170 C-terminus. This family includes the C-terminus of centrosomal protein of 170 kDa (CEP170).	.	.	.
BosGru3G021108	.	.	.	.	.	.	.	.	.	.	.	.	.	.	.	.	pfam02891	zf-MIZ	MIZ/SP-RING zinc finger. This domain has SUMO (small ubiquitin-like modifier) ligase activity and is involved in DNA repair and chromosome organisation.	.	.	.
BosGru3G021166	.	.	.	.	.	.	.	.	.	.	.	.	.	.	.	.	pfam04551	GcpE	GcpE protein. In a variety of organisms, including plants and several eubacteria, isoprenoids are synthesized by the mevalonate-independent 2-C-methyl-D-erythritol 4-phosphate (MEP) pathway. Although different enzymes of this pathway have been described, the terminal biosynthetic steps of the MEP pathway have not been fully elucidated. GcpE gene of Escherichia coli is involved in this pathway.	.	.	.
BosGru3G021167	.	.	.	.	.	.	.	.	.	.	.	.	.	.	.	.	pfam04951	Peptidase_M55	D-aminopeptidase. Bacillus subtilis DppA is a binuclear zinc-dependent, D-specific aminopeptidase. The structure reveals that DppA is a new example of a 'self-compartmentalising protease', a family of proteolytic complexes. Proteasomes are the most extensively studied representatives of this family. The DppA enzyme is composed of identical 30 kDa subunits organized in a decamer with 52 point-grou…	.	.	.
BosGru3G021160	XP_017489841.1	153	1.52e-10	XP_017489841.1 PREDICTED: splicing factor 3A subunit 2-like [Rhagoletis zephyria]	.	.	.	.	Q9P7L8	50.4	2e-07	Pre-mRNA-splicing factor sap62	SPBC21C3.05	50.4	6e-08	COG5246	pfam15264	TSSC4	tumor suppressing sub-chromosomal transferable candidate 4. This family of proteins is expressed from a gene cluster where in humans the TSSC4 gene is not imprinted. This same cluster is associated with the Beckwith-Wiedermann syndrome. This domain family is found in eukaryotes, and is typically between 120 and 147 amino acids in length. There is a conserved YSL sequence motif.	GO:0071013; GO:0005829; GO:0005634; GO:0005686; GO:0071004; GO:0003723; GO:0008270; GO:0000245	K12826	SF3A2, SAP62; splicing factor 3A subunit 2
BosGru3G021168	.	.	.	.	.	.	.	.	.	.	.	.	.	.	.	.	pfam13507	GATase_5	CobB/CobQ-like glutamine amidotransferase domain. This family captures members that are not found in pfam00310, pfam07685 and pfam13230.	.	.	.
BosGru3G021169	.	.	.	.	.	.	.	.	.	.	.	.	.	.	.	.	pfam01517	HDV_ag	Hepatitis delta virus delta antigen. The hepatitis delta virus (HDV) encodes a single protein, the hepatitis delta antigen (HDAg). The central region of this protein has been shown to bind RNA. Several interactions are also mediated by a coiled-coil region at the N-terminus of the protein.	.	.	.
BosGru3G021156	XP_023648547.1	386	4.23e-45	XP_023648547.1 glyceraldehyde-3-phosphate dehydrogenase [Paramormyrops kingsleyae]	DQ272519.2	119	9.22e-54	DQ272519.2 Gammarus pulex glyceraldehyde 3-phosphate dehydrogenase (GAPDH) partial sequence	P16858	148	4e-45	Glyceraldehyde-3-phosphate dehydrogenase	YPO2157	139	2e-43	COG0057	pfam02800	Gp_dh_C	Glyceraldehyde 3-phosphate dehydrogenase, C-terminal domain. GAPDH is a tetrameric NAD-binding enzyme involved in glycolysis and glyconeogenesis. C-terminal domain is a mixed alpha/antiparallel beta fold.	GO:0005737; GO:0005829; GO:0070062; GO:0031012; GO:0097452; GO:0043231; GO:0030529; GO:0005811; GO:0016020; GO:0015630; GO:0005739; GO:0043209; GO:0031965; GO:0005634; GO:0005886; GO:0031982; GO:0019899; GO:0004365; GO:0042802; GO:0008017; GO:0051287; GO:0050661; GO:0035605; GO:0071346; GO:0006006; GO:0006096; GO:0000226; GO:0007275; GO:0017148; GO:0051402; GO:0035606; GO:0050821	K00134	GAPDH, gapA; glyceraldehyde 3-phosphate dehydrogenase [EC:1.2.1.12]
BosGru3G021226	XP_023055813.1	155	1.44e-11	XP_023055813.1 radial spoke head 10 homolog B-like, partial [Piliocolobus tephrosceles]	.	.	.	.	Q6VTH5	51.6	4e-08	Radial spoke head 1 homolog	.	.	.	.	pfam02493	MORN	MORN repeat. The MORN (Membrane Occupation and Recognition Nexus) repeat is found in multiple copies in several proteins including junctophilins (see Takeshima et al. Mol. Cell 2000;6:11-22). A MORN-repeat protein has been identified in the parasite Toxoplasma gondiis a dynamic component of cell division apparatus in Toxoplasma gondii. It has been hypothesized to functions as a linker protein bet…	GO:0005737; GO:0005856; GO:0031514; GO:0030154; GO:0051321; GO:0007275; GO:0007283	.	.
BosGru3G021225	.	.	.	.	.	.	.	.	.	.	.	.	.	.	.	.	pfam01764	Lipase_3	Lipase (class 3).	.	.	.
BosGru3G021224	.	.	.	.	.	.	.	.	.	.	.	.	.	.	.	.	pfam13096	CENP-P	CENP-A-nucleosome distal (CAD) centromere subunit, CENP-P. CENP-P is one of the components that assembles onto the CENP-A-nucleosome distal (CAD) centromere. The centromere, which is the basic element of chromosome inheritance, is epigenetically determined in mammals. CENP-A, the centromere-specific histone H3 variant, assembles an array of nucleosomes and it is this that seems to be the prime ca…	.	.	.
BosGru3G021192	.	.	.	.	.	.	.	.	.	.	.	.	.	.	.	.	pfam07773	DUF1619	Protein of unknown function (DUF1619). This is a family of sequences derived from hypothetical eukaryotic proteins. The region in question is approximately 330 residues long and has a cysteine rich amino-terminus.	.	.	.
BosGru3G021223	.	.	.	.	.	.	.	.	.	.	.	.	.	.	.	.	pfam05340	DUF740	Protein of unknown function (DUF740). This family consists of several uncharacterized plant proteins of unknown function.	.	.	.
BosGru3G021222	.	.	.	.	.	.	.	.	.	.	.	.	.	.	.	.	pfam15721	ANXA2R	Annexin-2 receptor. This family of proteins acts as annexin-2 receptors.	.	.	.
BosGru3G021034	XP_010846673.1	289	5.54e-29	XP_010846673.1 PREDICTED: LOW QUALITY PROTEIN: liprin-alpha-1-like [Bison bison bison]	XM_010848371.1	197	1.48e-97	XM_010848371.1 PREDICTED: Bison bison bison liprin-alpha-1-like (LOC104994715), mRNA	Q13136	75.9	1e-15	Liprin-alpha-1	.	.	.	.	pfam15177	IL28A	Interleukin-28A. The protein family, Interleukin-28A, plays an important role in modulating the immune system. This protein family is induced by viral infection and interacts with a class II receptor. This family of proteins is found in eukaryotes. Proteins in this family are typically between 145 and 195 amino acids in length.	GO:0005737; GO:0005829; GO:0005925; GO:0048786; GO:0004871; GO:0007160; GO:0014047; GO:0090005; GO:0051497; GO:0007269; GO:0007165	.	.
BosGru3G021228	.	.	.	.	.	.	.	.	.	.	.	.	.	.	.	.	pfam09534	Trp_oprn_chp	Tryptophan-associated transmembrane protein (Trp_oprn_chp). Members of this family are predicted transmembrane proteins with four membrane-spanning helices. Members are found in the Actinobacteria (Mycobacterium, Corynebacterium, Streptomyces), always associated with genes for tryptophan biosynthesis.	.	.	.
BosGru3G021177	.	.	.	.	.	.	.	.	.	.	.	.	.	.	.	.	pfam01635	Corona_M	Coronavirus M matrix/glycoprotein. This family consists of various coronavirus matrix proteins which are transmembrane glycoproteins. The M protein or E1 glycoprotein is The coronavirus M protein is implicated in virus assembly. The E1 viral membrane protein is required for formation of the viral envelope and is transported via the Golgi complex.	.	.	.
BosGru3G021176	.	.	.	.	.	.	.	.	.	.	.	.	.	.	.	.	pfam05290	Baculo_IE-1	Baculovirus immediate-early protein (IE-0). The Autographa californica multinucleocapsid nuclear polyhedrosis virus (AcMNPV) ie-1 gene product (IE-1) is thought to play a central role in stimulating early viral transcription. IE-1 has been demonstrated to activate several early viral gene promoters and to negatively regulate the promoters of two other AcMNPV regulatory genes, ie-0 and ie-2. It is…	.	.	.
BosGru3G021175	.	.	.	.	.	.	.	.	.	.	.	.	.	.	.	.	pfam00069	Pkinase	Protein kinase domain.	.	.	.
BosGru3G021178	.	.	.	.	.	.	.	.	.	.	.	.	.	.	.	.	pfam12389	Peptidase_M73	Camelysin metallo-endopeptidase.	.	.	.
BosGru3G021174	.	.	.	.	.	.	.	.	.	.	.	.	.	.	.	.	pfam16930	Porin_5	Putative porin.	.	.	.
BosGru3G021229	.	.	.	.	.	.	.	.	.	.	.	.	.	.	.	.	pfam09544	DUF2381	Protein of unknown function (DUF2381). This family consists of at least 8 paralogs in Myxococcus xanthus, a member of the Deltaproteobacteria. The function is unknown.	.	.	.
BosGru3G021134	.	.	.	.	.	.	.	.	.	.	.	.	.	.	.	.	pfam10754	DUF2569	Protein of unknown function (DUF2569). This family is conserved in bacteria. The function is not known, but several members are annotated as being YdgK or a homolog thereof.	.	.	.
BosGru3G021209	.	.	.	.	.	.	.	.	.	.	.	.	.	.	.	.	pfam09735	Nckap1	Membrane-associated apoptosis protein. Expression of this protein was found to be markedly reduced in patients with Alzheimer's disease. It is involved in the regulation of actin polymerization in the brain as part of a WAVE2 signalling complex.	.	.	.
BosGru3G021019	OXB71646.1	199	5.61e-27	OXB71646.1 hypothetical protein H355_005364 [Colinus virginianus]	.	.	.	.	Q00080	73.6	6e-26	Elongation factor 1-alpha	SPBC839.15c	73.2	9e-23	COG5256	pfam03143	GTP_EFTU_D3	Elongation factor Tu C-terminal domain. Elongation factor Tu consists of three structural domains, this is the third domain. This domain adopts a beta barrel structure. This the third domain is involved in binding to both charged tRNA and binding to EF-Ts pfam00889.	GO:0005737; GO:0005525; GO:0003924; GO:0003746	.	.
BosGru3G021123	.	.	.	.	.	.	.	.	.	.	.	.	.	.	.	.	pfam08764	Coagulase	Staphylococcus aureus coagulase. Staphylococcus aureus secretes a cofactor called coagulase. Coagulase is an extracellular protein that forms a complex with human prothrombin, and activates it without the usual proteolytic cleavages. The resulting complex directly initiates blood clotting.	.	.	.
BosGru3G021055	.	.	.	.	.	.	.	.	.	.	.	.	.	.	.	.	pfam12146	Hydrolase_4	Serine aminopeptidase, S33. This domain is found in bacteria and eukaryotes and is approximately 110 amino acids in length. It is found in association with pfam00561. The majority of the members in this family carry the exopeptidase active-site residues of Ser-122, Asp-239 and His-269 as in UniProtKB:Q7ZWC2.	.	.	.
BosGru3G021056	.	.	.	.	.	.	.	.	.	.	.	.	.	.	.	.	pfam12461	DUF3688	Protein of unknown function (DUF3688). This domain family is found in bacteria and viruses, and is typically between 79 and 104 amino acids in length. There is a conserved YRW sequence motif. There is a single completely conserved residue Y that may be functionally important.	.	.	.
BosGru3G021057	.	.	.	.	.	.	.	.	.	.	.	.	.	.	.	.	pfam12782	Innate_immun	Invertebrate innate immunity transcript family. The immune response of the purple sea urchin appears to be more complex than previously believed in that it uses immune-related gene families homologous to vertebrate Toll-like and NOD/NALP-like receptor families as well as C-type lectins and a rudimentary complement system. In addition, the species also produces this unusual family of mRNAs, also k…	.	.	.
BosGru3G021052	.	.	.	.	.	.	.	.	.	.	.	.	.	.	.	.	pfam16949	ABC_tran_2	Putative ATP-binding cassette. This is a family of putative two component ABC exporters. This is the membrane protein of approximately 573 residues and twelve transmembrane domains. It is encoded adjacent to an ATPase.	.	.	.
BosGru3G021058	.	.	.	.	.	.	.	.	.	.	.	.	.	.	.	.	pfam07281	INSIG	Insulin-induced protein (INSIG). This family contains a number of eukaryotic Insulin-induced proteins (INSIG-1 and INSIG-2) approximately 200 residues long. INSIG-1 and INSIG-2 are found in the endoplasmic reticulum and bind the sterol-sensing domain of SREBP cleavage-activating protein (SCAP), preventing it from escorting SREBPs to the Golgi. Their combined action permits feedback regulation of …	.	.	.
BosGru3G021059	.	.	.	.	.	.	.	.	.	.	.	.	.	.	.	.	pfam04499	SAPS	SIT4 phosphatase-associated protein. This family includes a conserved region from a group of yeast proteins that associate with the SIT4 phosphatase. This association is required for SIT4's role in G1 cyclin transcription and for bud formation. This family also includes homologous regions from other eukaryotes.	.	.	.
BosGru3G021227	.	.	.	.	.	.	.	.	.	.	.	.	.	.	.	.	pfam04006	Mpp10	Mpp10 protein. This family includes proteins related to Mpp10 (M phase phosphoprotein 10). The U3 small nucleolar ribonucleoprotein (snoRNP) is required for three cleavage events that generate the mature 18S rRNA from the pre-rRNA. In Saccharomyces cerevisiae, depletion of Mpp10, a U3 snoRNP-specific protein, halts 18S rRNA production and impairs cleavage at the three U3 snoRNP-dependent sites.	.	.	.
BosGru3G021094	.	.	.	.	.	.	.	.	.	.	.	.	.	.	.	.	pfam11988	Dsl1_N	Retrograde transport protein Dsl1 N terminal. Dsl1 is a peripheral membrane protein required for transport between the Golgi and the endoplasmic reticulum. It is localized to the ER membrane, and in vitro it specifically binds to coatomer, the major component of the protein coat of COPI vesicles. It is comprised primarily of alpha helical bundles. It complexes with another subunit of the Dsl1p co…	.	.	.
BosGru3G021095	.	.	.	.	.	.	.	.	.	.	.	.	.	.	.	.	pfam09422	WTX	WTX protein. The WTX protein is found to be inactivated in one third of Wilms tumors. The WTX protein is functionally uncharacterized.	.	.	.
BosGru3G021096	.	.	.	.	.	.	.	.	.	.	.	.	.	.	.	.	pfam05518	Totivirus_coat	Totivirus coat protein.	.	.	.
BosGru3G021053	.	.	.	.	.	.	.	.	.	.	.	.	.	.	.	.	pfam00252	Ribosomal_L16	Ribosomal protein L16p/L10e.	.	.	.
BosGru3G021125	XP_007447101.1	120	4.16e-06	XP_007447101.1 PREDICTED: probable glutamine--tRNA ligase-like [Lipotes vexillifer]	.	.	.	.	C1DHE5	52	1e-07	Glutamine--tRNA ligase	PA1794	50.1	2e-07	COG0008	pfam00749	tRNA-synt_1c	tRNA synthetases class I (E and Q), catalytic domain. Other tRNA synthetase sub-families are too dissimilar to be included. This family includes only glutamyl and glutaminyl tRNA synthetases. In some organisms, a single glutamyl-tRNA synthetase aminoacylates both tRNA(Glu) and tRNA(Gln).	GO:0005737; GO:0005524; GO:0004819; GO:0006425; GO:0006424	K01886	QARS, glnS; glutaminyl-tRNA synthetase [EC:6.1.1.18]
