# Supplementary material for: Pangenome and multi-tissue gene atlas provide new insights into the domestication and highland adaptation of yaks
Source: J Anim Sci Biotechnol. 2024 May 6;15:64. doi: 10.1186/s40104-024-01027-2 (PMC11071219; doi:10.1186/s40104-024-01027-2)
Supplement: Supplementary file 8 — Additional file 8: Table S8. Differentially expressed lncRNA and mRNAs between yak and cattle. [file 40104_2024_1027_MOESM8_ESM.xlsx]

## Sheet: merge_lncRNA_DE
Species	Tissue	LncRNA/Gene	Log2foldchange	Qvalue	Up/Down
yak	heart	MSTRG.3288	-9.0018	2.97741e-10	down
yak	heart	MSTRG.5757	3.85485	0.00238513	up
yak	heart	MSTRG.6804	-5.27759	0.0288108	down
yak	heart	MSTRG.6811	-1.67074	0.00897149	down
yak	heart	MSTRG.7135	1.89141	0.000548234	up
yak	heart	MSTRG.8159	1.51751	0.0462883	up
yak	heart	MSTRG.12319	-6.19782	0.00482538	down
yak	heart	MSTRG.12328	-6.29799	1.26025e-05	down
yak	heart	MSTRG.14968	3.60816	1.50764e-13	up
yak	heart	MSTRG.15419	2.51535	0.00227508	up
yak	heart	MSTRG.17012	-4.50227	0.00433569	down
yak	heart	MSTRG.17256	5.59736	0.00959349	up
yak	heart	MSTRG.17940	-4.5585	0.00037507	down
yak	heart	MSTRG.20937	1.46923	0.00294835	up
yak	heart	MSTRG.37137	1.69636	0.00214473	up
yak	heart	MSTRG.43762	-2.09054	0.0011316	down
yak	heart	MSTRG.44014	-4.60711	0.00659468	down
yak	heart	MSTRG.47953	1.91204	0.0167686	up
yak	heart	MSTRG.49003	-7.2637	1.91887e-05	down
yak	heart	MSTRG.56730	-2.09958	0.00124721	down
yak	heart	MSTRG.57126	2.61082	0.00223802	up
yak	heart	MSTRG.57564	-2.52019	0.00897149	down
yak	heart	MSTRG.62497	1.35988	0.0154171	up
yak	heart	MSTRG.64231	1.62443	0.00504399	up
yak	heart	MSTRG.64749	-8.77557	1.28558e-09	down
yak	heart	MSTRG.65152	5.82399	0.0119115	up
yak	heart	MSTRG.65576	4.83596	1.87769e-13	up
yak	heart	MSTRG.70161	4.5591	0.0453561	up
yak	heart	MSTRG.71202	4.55026	0.000193536	up
yak	heart	MSTRG.75757	-5.28307	0.0204965	down
yak	heart	MSTRG.85578	1.15149	0.00671277	up
yak	heart	MSTRG.85592	-1.28787	0.00487721	down
yak	heart	MSTRG.88726	1.18631	0.0402236	up
yak	heart	MSTRG.89348	4.87422	4.82653e-06	up
yak	heart	MSTRG.90157	3.98864	4.25348e-17	up
yak	heart	MSTRG.91542	2.60228	0.0453561	up
yak	heart	MSTRG.91807	-5.87321	0.0155334	down
yak	heart	MSTRG.92930	-3.01281	0.0154566	down
yak	heart	MSTRG.97011	-5.59196	0.037178	down
yak	heart	MSTRG.98237	-3.15534	0.0053516	down
yak	heart	MSTRG.98504	-6.58575	0.000876086	down
yak	heart	MSTRG.101155	-2.34247	0.0374188	down
yak	heart	MSTRG.103276	3.44775	2.4529e-08	up
yak	heart	MSTRG.105916	-8.17884	1.55054e-08	down
yak	heart	MSTRG.107382	-1.01021	0.0411138	down
yak	heart	MSTRG.111537	3.75639	4.26332e-05	up
yak	heart	MSTRG.112550	-7.16921	3.94807e-23	down
yak	heart	MSTRG.112771	1.00334	0.0231065	up
yak	heart	MSTRG.113547	-5.19638	1.79743e-18	down
yak	heart	MSTRG.116879	-1.09671	0.0348685	down
yak	heart	MSTRG.118782	-5.889	0.0276902	down
yak	heart	MSTRG.120112	-5.58525	4.84865e-10	down
yak	heart	MSTRG.121060	-7.24444	1.54632e-05	down
yak	heart	MSTRG.121574	-3.43755	4.70377e-19	down
yak	heart	MSTRG.126779	8.41906	8.89589e-09	up
yak	heart	MSTRG.129714	-4.80966	0.0144997	down
yak	heart	MSTRG.133890	-1.88776	0.00152613	down
yak	heart	MSTRG.136579	3.57784	0.000886731	up
yak	heart	MSTRG.143304	6.88395	0.000182218	up
yak	heart	MSTRG.143771	-2.46539	1.28558e-09	down
yak	heart	MSTRG.146834	1.32508	0.00959349	up
yak	heart	MSTRG.147983	-1.30593	0.00727927	down
yak	kidney	MSTRG.3288	-10.0145	8.37283e-14	down
yak	kidney	MSTRG.3914	3.87481	0.00201264	up
yak	kidney	MSTRG.4943	-5.44603	0.0296982	down
yak	kidney	MSTRG.10944	-1.8447	5.65604e-05	down
yak	kidney	MSTRG.14968	2.26162	2.65614e-08	up
yak	kidney	MSTRG.17012	-2.69409	0.000470759	down
yak	kidney	MSTRG.17021	-2.11299	0.0446193	down
yak	kidney	MSTRG.17939	-5.78493	0.0164738	down
yak	kidney	MSTRG.17940	-4.39832	7.92913e-07	down
yak	kidney	MSTRG.17942	-6.17265	0.00900604	down
yak	kidney	MSTRG.19170	-3.24347	0.0348068	down
yak	kidney	MSTRG.19701	1.40482	0.0146346	up
yak	kidney	MSTRG.20455	2.46171	0.000824998	up
yak	kidney	MSTRG.20937	1.03381	0.00234681	up
yak	kidney	MSTRG.21287	-1.1233	0.0123163	down
yak	kidney	MSTRG.22647	-5.40024	0.0107593	down
yak	kidney	MSTRG.22649	-4.65281	0.0123163	down
yak	kidney	MSTRG.24660	5.59962	0.0147123	up
yak	kidney	MSTRG.25668	-4.41073	0.00234681	down
yak	kidney	MSTRG.28046	2.10441	9.38815e-05	up
yak	kidney	MSTRG.28350	-1.7599	0.000164824	down
yak	kidney	MSTRG.28636	-5.98789	0.00390467	down
yak	kidney	MSTRG.35152	1.1963	1.09107e-09	up
yak	kidney	MSTRG.36027	1.467	0.000129249	up
yak	kidney	MSTRG.37915	-1.99174	0.00351003	down
yak	kidney	MSTRG.38575	-2.18786	0.0298732	down
yak	kidney	MSTRG.38984	-2.75177	0.01246	down
yak	kidney	MSTRG.39292	7.1688	8.22776e-06	up
yak	kidney	MSTRG.40142	2.12068	8.98856e-05	up
yak	kidney	MSTRG.41817	-4.74243	0.00188519	down
yak	kidney	MSTRG.43946	-1.97569	0.00229886	down
yak	kidney	MSTRG.44445	2.39503	1.23701e-15	up
yak	kidney	MSTRG.46075	-2.52037	0.0135882	down
yak	kidney	MSTRG.46906	-2.94273	0.0205515	down
yak	kidney	MSTRG.47503	5.97533	0.00715429	up
yak	kidney	MSTRG.47944	5.09989	0.0148953	up
yak	kidney	MSTRG.49374	5.88404	0.00389816	up
yak	kidney	MSTRG.50649	8.24711	2.64697e-08	up
yak	kidney	MSTRG.51011	2.80477	0.00693261	up
yak	kidney	MSTRG.53437	1.43609	8.78262e-10	up
yak	kidney	MSTRG.53438	1.18309	5.72913e-07	up
yak	kidney	MSTRG.54521	6.29688	0.000692815	up
yak	kidney	MSTRG.54523	5.54001	0.0148953	up
yak	kidney	MSTRG.56730	-1.76106	0.00151044	down
yak	kidney	MSTRG.56778	1.67337	0.03402	up
yak	kidney	MSTRG.57126	2.27432	0.00926532	up
yak	kidney	MSTRG.57777	5.7018	9.38815e-05	up
yak	kidney	MSTRG.57792	5.01954	3.95636e-06	up
yak	kidney	MSTRG.59765	-4.6356	0.0182644	down
yak	kidney	MSTRG.59976	-2.97856	0.0178984	down
yak	kidney	MSTRG.60188	-1.74648	0.018042	down
yak	kidney	MSTRG.60888	-1.55733	8.01754e-08	down
yak	kidney	MSTRG.64749	-9.18793	5.12886e-11	down
yak	kidney	MSTRG.66198	5.60259	0.0121685	up
yak	kidney	MSTRG.67166	-3.86623	0.00116007	down
yak	kidney	MSTRG.71202	4.57626	5.21155e-10	up
yak	kidney	MSTRG.72835	1.89495	0.0156126	up
yak	kidney	MSTRG.75549	-2.80443	3.56077e-07	down
yak	kidney	MSTRG.76034	5.94701	0.00320686	up
yak	kidney	MSTRG.76040	4.45023	0.0186752	up
yak	kidney	MSTRG.78423	-1.47502	0.00805229	down
yak	kidney	MSTRG.78562	1.54977	3.21165e-05	up
yak	kidney	MSTRG.79196	4.43846	0.0178984	up
yak	kidney	MSTRG.81127	-3.6244	0.000523682	down
yak	kidney	MSTRG.85517	-5.52498	0.0219172	down
yak	kidney	MSTRG.85578	2.33832	1.31952e-11	up
yak	kidney	MSTRG.86088	-2.00904	0.0137585	down
yak	kidney	MSTRG.87089	5.58147	1.23613e-08	up
yak	kidney	MSTRG.89348	4.97593	2.00252e-15	up
yak	kidney	MSTRG.90157	3.81521	0.00190024	up
yak	kidney	MSTRG.91091	3.66155	1.83501e-22	up
yak	kidney	MSTRG.91154	1.01331	0.011167	up
yak	kidney	MSTRG.91828	-1.85291	0.0199482	down
yak	kidney	MSTRG.91862	6.9191	2.3965e-05	up
yak	kidney	MSTRG.93037	3.79919	3.97909e-14	up
yak	kidney	MSTRG.93038	3.25781	2.16741e-11	up
yak	kidney	MSTRG.93154	-1.16467	0.00177891	down
yak	kidney	MSTRG.93481	5.35318	0.00874753	up
yak	kidney	MSTRG.93925	-2.22732	3.56077e-07	down
yak	kidney	MSTRG.93926	-2.21047	4.15019e-06	down
yak	kidney	MSTRG.94086	-1.02448	0.0006306	down
yak	kidney	MSTRG.94874	1.66702	5.84844e-05	up
yak	kidney	MSTRG.105916	-10.1233	3.97909e-14	down
yak	kidney	MSTRG.107048	5.77629	0.00693261	up
yak	kidney	MSTRG.110005	5.18608	0.0428505	up
yak	kidney	MSTRG.111252	-5.56103	0.0328657	down
yak	kidney	MSTRG.112550	-5.14836	1.78624e-39	down
yak	kidney	MSTRG.113828	-6.41324	0.000785381	down
yak	kidney	MSTRG.114539	-3.72762	0.00712335	down
yak	kidney	MSTRG.116223	2.17616	0.00104351	up
yak	kidney	MSTRG.116964	1.80648	0.00011134	up
yak	kidney	MSTRG.120112	-4.33841	0.0298732	down
yak	kidney	MSTRG.123059	5.90116	4.76499e-05	up
yak	kidney	MSTRG.124044	-4.47	0.0215177	down
yak	kidney	MSTRG.124476	2.54865	0.0352746	up
yak	kidney	MSTRG.124501	3.2849	0.00106735	up
yak	kidney	MSTRG.125146	1.07809	0.0159714	up
yak	kidney	MSTRG.125921	1.28216	0.0219172	up
yak	kidney	MSTRG.126779	6.44662	6.80241e-05	up
yak	kidney	MSTRG.128795	2.72841	0.0266347	up
yak	kidney	MSTRG.129693	-1.68966	1.1644e-05	down
yak	kidney	MSTRG.129700	-5.01828	0.00585157	down
yak	kidney	MSTRG.132024	-1.65677	0.000132463	down
yak	kidney	MSTRG.132045	-3.04765	5.89243e-05	down
yak	kidney	MSTRG.133729	5.29715	0.0298732	up
yak	kidney	MSTRG.133890	-1.67132	0.0328657	down
yak	kidney	MSTRG.134123	3.9006	1.00852e-05	up
yak	kidney	MSTRG.134229	-1.96188	0.00350994	down
yak	kidney	MSTRG.134441	-1.52899	0.0475285	down
yak	kidney	MSTRG.135179	-3.51318	8.78262e-10	down
yak	kidney	MSTRG.135321	2.17978	0.011167	up
yak	kidney	MSTRG.136579	3.00771	0.0124994	up
yak	kidney	MSTRG.136616	1.15357	0.0110614	up
yak	kidney	MSTRG.141033	-5.1832	0.019677	down
yak	kidney	MSTRG.143304	6.52672	0.000176352	up
yak	kidney	MSTRG.143771	-2.07599	3.65895e-12	down
yak	kidney	MSTRG.146000	-2.2167	0.0137585	down
yak	kidney	MSTRG.146834	1.57616	0.00302647	up
yak	kidney	MSTRG.151385	1.48074	0.0206533	up
yak	kidney	MSTRG.152670	10.7812	7.85766e-16	up
yak	kidney	MSTRG.152677	-5.46659	0.0271746	down
yak	kidney	MSTRG.152708	3.00174	0.00015084	up
yak	lung	MSTRG.606	-6.5521	0.000257988	down
yak	lung	MSTRG.2088	5.96354	0.0024936	up
yak	lung	MSTRG.2366	2.20575	3.53489e-08	up
yak	lung	MSTRG.2384	4.61814	0.000581994	up
yak	lung	MSTRG.3288	-6.85054	1.47674e-05	down
yak	lung	MSTRG.6615	-2.25574	0.000120013	down
yak	lung	MSTRG.7411	-1.04655	0.0312995	down
yak	lung	MSTRG.7886	-5.37285	0.0320057	down
yak	lung	MSTRG.8159	1.04087	0.00279133	up
yak	lung	MSTRG.8160	3.99976	0.00494849	up
yak	lung	MSTRG.12295	4.12658	0.00856286	up
yak	lung	MSTRG.13087	-1.01884	0.0362658	down
yak	lung	MSTRG.13895	1.91727	0.0432555	up
yak	lung	MSTRG.13953	-4.43864	3.03892e-15	down
yak	lung	MSTRG.13957	1.15295	0.03518	up
yak	lung	MSTRG.13961	2.84006	0.00170526	up
yak	lung	MSTRG.13971	1.03052	0.00463436	up
yak	lung	MSTRG.17939	-5.88612	0.00858	down
yak	lung	MSTRG.18560	5.0937	0.0168686	up
yak	lung	MSTRG.18833	-1.01347	0.0409878	down
yak	lung	MSTRG.18861	1.88468	0.00177721	up
yak	lung	MSTRG.18975	-2.63001	2.26858e-12	down
yak	lung	MSTRG.18979	-2.64896	8.12329e-07	down
yak	lung	MSTRG.19230	-1.51807	0.0109126	down
yak	lung	MSTRG.20330	1.3259	4.4658e-09	up
yak	lung	MSTRG.20455	3.09194	0.000652375	up
yak	lung	MSTRG.20493	5.8931	0.00076847	up
yak	lung	MSTRG.20611	-1.73683	9.92403e-05	down
yak	lung	MSTRG.20937	1.14497	1.60144e-05	up
yak	lung	MSTRG.21897	2.16726	3.0255e-05	up
yak	lung	MSTRG.22764	1.22055	0.0223946	up
yak	lung	MSTRG.23456	-2.143	7.40393e-06	down
yak	lung	MSTRG.23487	-1.65402	0.000106751	down
yak	lung	MSTRG.24200	-3.1546	0.00174152	down
yak	lung	MSTRG.25668	-5.705	8.72928e-05	down
yak	lung	MSTRG.26107	3.86484	3.04661e-07	up
yak	lung	MSTRG.26109	3.14386	8.74301e-07	up
yak	lung	MSTRG.26110	2.44329	0.000625786	up
yak	lung	MSTRG.27919	4.36804	0.000250626	up
yak	lung	MSTRG.28350	-3.18832	7.01228e-07	down
yak	lung	MSTRG.30313	1.42902	0.0050874	up
yak	lung	MSTRG.34108	2.68202	0.0337142	up
yak	lung	MSTRG.34277	-2.77338	0.0184594	down
yak	lung	MSTRG.35252	-1.23634	0.00161676	down
yak	lung	MSTRG.36562	2.43156	0.00783604	up
yak	lung	MSTRG.36563	3.96661	0.0141767	up
yak	lung	MSTRG.38834	-2.49714	2.00704e-05	down
yak	lung	MSTRG.38982	1.17771	0.0188461	up
yak	lung	MSTRG.39641	1.58307	0.00333471	up
yak	lung	MSTRG.40276	-1.80993	0.025639	down
yak	lung	MSTRG.42020	1.01999	0.0333422	up
yak	lung	MSTRG.43556	2.30982	2.49066e-05	up
yak	lung	MSTRG.44387	-5.6059	0.0109625	down
yak	lung	MSTRG.44445	1.73991	0.00431898	up
yak	lung	MSTRG.44534	1.26415	0.0116656	up
yak	lung	MSTRG.44764	-6.15807	0.00129052	down
yak	lung	MSTRG.45070	1.1087	0.0129035	up
yak	lung	MSTRG.45401	-1.57054	0.0161557	down
yak	lung	MSTRG.46906	-2.26248	0.000292848	down
yak	lung	MSTRG.47480	1.65613	1.45054e-08	up
yak	lung	MSTRG.49377	1.48722	0.000237187	up
yak	lung	MSTRG.50832	5.40256	0.0256629	up
yak	lung	MSTRG.50833	5.54571	0.0141767	up
yak	lung	MSTRG.50873	-1.37931	0.00787148	down
yak	lung	MSTRG.55020	4.06938	2.35677e-09	up
yak	lung	MSTRG.55062	4.05285	0.0485569	up
yak	lung	MSTRG.55081	-1.48495	0.000750001	down
yak	lung	MSTRG.55619	6.88966	1.12904e-05	up
yak	lung	MSTRG.55745	-1.41717	0.00740071	down
yak	lung	MSTRG.56509	-1.49672	0.0448129	down
yak	lung	MSTRG.57126	1.94951	0.00288674	up
yak	lung	MSTRG.57564	-1.27772	0.0365368	down
yak	lung	MSTRG.58121	-1.45816	0.00170526	down
yak	lung	MSTRG.59765	-3.60665	0.0127781	down
yak	lung	MSTRG.60188	-1.29502	0.0168485	down
yak	lung	MSTRG.60879	-2.41445	0.0418848	down
yak	lung	MSTRG.60888	-1.50792	8.43591e-11	down
yak	lung	MSTRG.61150	-1.99735	0.0184948	down
yak	lung	MSTRG.61601	1.03199	0.0258505	up
yak	lung	MSTRG.63058	-2.67652	0.0210437	down
yak	lung	MSTRG.63200	1.49333	0.0261137	up
yak	lung	MSTRG.63763	1.0446	0.000257988	up
yak	lung	MSTRG.63924	-3.4892	0.000652375	down
yak	lung	MSTRG.64693	1.43583	0.0032262	up
yak	lung	MSTRG.64749	-8.36056	8.23593e-09	down
yak	lung	MSTRG.65576	-3.77447	0.000865556	down
yak	lung	MSTRG.66319	-5.36419	0.0347134	down
yak	lung	MSTRG.66643	-1.61191	0.022421	down
yak	lung	MSTRG.67020	5.13073	0.0127781	up
yak	lung	MSTRG.67166	-2.24069	0.0443524	down
yak	lung	MSTRG.68072	1.38897	0.0365368	up
yak	lung	MSTRG.68818	-1.80666	0.0312082	down
yak	lung	MSTRG.70161	4.25161	4.81921e-05	up
yak	lung	MSTRG.70169	-1.03104	0.0101558	down
yak	lung	MSTRG.71202	4.24704	1.23448e-09	up
yak	lung	MSTRG.71212	4.98853	0.0256629	up
yak	lung	MSTRG.71995	2.02706	0.00715186	up
yak	lung	MSTRG.72754	5.56073	0.0132626	up
yak	lung	MSTRG.75179	-2.82874	0.0195026	down
yak	lung	MSTRG.75757	-4.4709	3.77747e-16	down
yak	lung	MSTRG.76174	-1.60102	0.000257988	down
yak	lung	MSTRG.82614	-2.53371	0.0332895	down
yak	lung	MSTRG.83529	1.9784	0.0184948	up
yak	lung	MSTRG.83970	1.5236	0.018937	up
yak	lung	MSTRG.84361	-1.39102	0.00690325	down
yak	lung	MSTRG.84520	-1.90156	0.00233658	down
yak	lung	MSTRG.85592	-1.08608	0.000371869	down
yak	lung	MSTRG.85756	-2.15009	0.0220497	down
yak	lung	MSTRG.85801	5.60163	0.0024936	up
yak	lung	MSTRG.86459	1.50203	0.0098342	up
yak	lung	MSTRG.87070	3.23971	0.0129035	up
yak	lung	MSTRG.87089	2.27819	0.00715186	up
yak	lung	MSTRG.87931	-5.99613	0.0024936	down
yak	lung	MSTRG.88697	-4.19984	0.0347667	down
yak	lung	MSTRG.89332	-1.18852	0.0418845	down
yak	lung	MSTRG.89348	5.44282	6.7822e-16	up
yak	lung	MSTRG.90036	-6.80951	8.17663e-05	down
yak	lung	MSTRG.90113	6.17611	0.00195678	up
yak	lung	MSTRG.90435	-1.35141	0.00796598	down
yak	lung	MSTRG.91021	-5.23421	0.0349853	down
yak	lung	MSTRG.91091	2.23024	0.0498571	up
yak	lung	MSTRG.91149	1.85145	0.019813	up
yak	lung	MSTRG.91399	3.97854	0.0100147	up
yak	lung	MSTRG.91828	-2.50463	0.0354401	down
yak	lung	MSTRG.92138	-1.61327	0.00161676	down
yak	lung	MSTRG.94768	5.24589	0.0312082	up
yak	lung	MSTRG.94769	-6.17351	0.000271631	down
yak	lung	MSTRG.94874	1.39907	0.00202345	up
yak	lung	MSTRG.94982	5.25643	0.0348848	up
yak	lung	MSTRG.103429	-3.20317	1.35673e-07	down
yak	lung	MSTRG.105235	-6.80144	7.96604e-05	down
yak	lung	MSTRG.105547	-1.36586	0.00715186	down
yak	lung	MSTRG.105916	-7.79939	3.92711e-25	down
yak	lung	MSTRG.107048	6.72348	2.70196e-05	up
yak	lung	MSTRG.107223	-1.27395	0.000250626	down
yak	lung	MSTRG.107466	-1.41579	0.0124064	down
yak	lung	MSTRG.108611	-3.40413	0.00010756	down
yak	lung	MSTRG.109167	3.82502	0.00851285	up
yak	lung	MSTRG.109910	3.7245	0.025158	up
yak	lung	MSTRG.109938	-2.16563	8.45781e-06	down
yak	lung	MSTRG.109943	-1.15697	0.000250626	down
yak	lung	MSTRG.110330	1.22531	0.0283456	up
yak	lung	MSTRG.110477	4.92127	0.0220497	up
yak	lung	MSTRG.112235	5.50968	0.0141529	up
yak	lung	MSTRG.112407	-4.90248	0.000379417	down
yak	lung	MSTRG.112550	-6.3443	1.85559e-22	down
yak	lung	MSTRG.113547	-6.39345	0.000160773	down
yak	lung	MSTRG.113664	3.22468	0.0100147	up
yak	lung	MSTRG.114090	2.42822	0.00193868	up
yak	lung	MSTRG.114092	1.56433	0.00858	up
yak	lung	MSTRG.115325	-4.67865	3.08292e-06	down
yak	lung	MSTRG.120112	-6.08575	0.000420338	down
yak	lung	MSTRG.120721	-2.70358	0.000226632	down
yak	lung	MSTRG.121060	-6.70752	2.86123e-05	down
yak	lung	MSTRG.122358	-2.19658	0.00351329	down
yak	lung	MSTRG.123059	5.17059	0.0427675	up
yak	lung	MSTRG.123372	-1.86341	0.00123245	down
yak	lung	MSTRG.123442	1.26931	0.0293345	up
yak	lung	MSTRG.125146	1.44874	4.79403e-05	up
yak	lung	MSTRG.125435	4.09834	0.00128857	up
yak	lung	MSTRG.126779	8.35393	4.15506e-09	up
yak	lung	MSTRG.126973	3.54684	0.00161676	up
yak	lung	MSTRG.127671	-1.11484	0.0350243	down
yak	lung	MSTRG.128117	-2.35327	0.00558731	down
yak	lung	MSTRG.129700	-4.39661	0.0115324	down
yak	lung	MSTRG.129714	1.10135	0.0288109	up
yak	lung	MSTRG.129748	2.48891	0.0020588	up
yak	lung	MSTRG.129953	5.13919	0.0436725	up
yak	lung	MSTRG.129977	2.2491	0.0417781	up
yak	lung	MSTRG.130230	-2.73992	1.70271e-09	down
yak	lung	MSTRG.130438	5.02977	0.0162344	up
yak	lung	MSTRG.130506	-2.72227	0.000226632	down
yak	lung	MSTRG.132024	-1.61816	0.0126745	down
yak	lung	MSTRG.133382	3.22673	0.0452254	up
yak	lung	MSTRG.133384	2.43046	0.00161676	up
yak	lung	MSTRG.133815	-6.638	6.05537e-05	down
yak	lung	MSTRG.134123	-2.9113	0.0157641	down
yak	lung	MSTRG.135440	1.11817	0.0410486	up
yak	lung	MSTRG.136579	4.8677	0.0033013	up
yak	lung	MSTRG.138468	-4.0321	0.00600362	down
yak	lung	MSTRG.141262	6.097	0.00161676	up
yak	lung	MSTRG.142722	-4.72523	4.43755e-10	down
yak	lung	MSTRG.143304	5.82754	0.00104999	up
yak	lung	MSTRG.143771	-4.05871	2.6948e-19	down
yak	lung	MSTRG.144349	3.42426	0.0126325	up
yak	lung	MSTRG.145471	-3.0807	0.024938	down
yak	lung	MSTRG.145787	-1.46731	0.00325254	down
yak	lung	MSTRG.146223	4.1113	0.0424176	up
yak	lung	MSTRG.146722	1.41928	0.000357135	up
yak	lung	MSTRG.146834	1.0311	0.000860939	up
yak	lung	MSTRG.147644	-5.20451	0.0105185	down
yak	lung	MSTRG.148384	3.82324	0.0371926	up
yak	lung	MSTRG.149069	5.4031	0.000542749	up
yak	lung	MSTRG.149877	-3.64456	0.00431898	down
yak	lung	MSTRG.149980	-1.29197	0.00151058	down
yak	lung	MSTRG.150006	3.57142	0.00279133	up
yak	lung	MSTRG.151385	2.0856	0.0011136	up
yak	lung	MSTRG.152246	1.94317	0.025639	up
yak	lung	MSTRG.152677	-5.44208	0.0188465	down
yak	lung	MSTRG.152907	-5.60469	0.0140676	down
yak	liver	MSTRG.2318	3.14414	0.000119322	up
yak	liver	MSTRG.3288	-6.97135	0.000157667	down
yak	liver	MSTRG.4280	2.72748	0.0429203	up
yak	liver	MSTRG.13953	-2.43424	1.04126e-05	down
yak	liver	MSTRG.14968	3.21093	2.47983e-06	up
yak	liver	MSTRG.17939	-5.90875	0.0307804	down
yak	liver	MSTRG.19701	1.95755	0.0327327	up
yak	liver	MSTRG.20455	3.17464	0.00945468	up
yak	liver	MSTRG.25434	-1.86632	0.0495527	down
yak	liver	MSTRG.25668	-4.07883	0.0497445	down
yak	liver	MSTRG.27305	-3.87433	2.17358e-19	down
yak	liver	MSTRG.27310	-6.40371	0.00361007	down
yak	liver	MSTRG.36243	1.95555	0.000653703	up
yak	liver	MSTRG.36244	1.74561	0.00249733	up
yak	liver	MSTRG.36246	7.93966	1.11638e-09	up
yak	liver	MSTRG.36567	-5.84289	0.00743611	down
yak	liver	MSTRG.39496	-5.7203	0.0126304	down
yak	liver	MSTRG.40142	2.59898	0.00099002	up
yak	liver	MSTRG.44387	-4.93433	0.000540908	down
yak	liver	MSTRG.44445	3.17269	2.33018e-05	up
yak	liver	MSTRG.47944	4.31691	0.00783712	up
yak	liver	MSTRG.49997	2.85323	5.91051e-05	up
yak	liver	MSTRG.52175	5.88709	0.0307804	up
yak	liver	MSTRG.53957	1.83829	0.0448672	up
yak	liver	MSTRG.53958	3.04799	0.00731654	up
yak	liver	MSTRG.55020	4.42757	0.0152597	up
yak	liver	MSTRG.57564	1.36936	0.0443522	up
yak	liver	MSTRG.57566	2.58906	1.40401e-05	up
yak	liver	MSTRG.64206	1.60493	0.00154641	up
yak	liver	MSTRG.64749	-8.12656	2.96003e-07	down
yak	liver	MSTRG.66198	5.73111	0.0497445	up
yak	liver	MSTRG.71202	5.86109	3.56483e-15	up
yak	liver	MSTRG.72879	6.56611	0.00427518	up
yak	liver	MSTRG.74879	1.50512	0.00477121	up
yak	liver	MSTRG.74880	1.85685	0.0116014	up
yak	liver	MSTRG.78562	2.00881	0.00159482	up
yak	liver	MSTRG.85578	2.02294	0.000337013	up
yak	liver	MSTRG.85594	-2.21711	0.007317	down
yak	liver	MSTRG.86167	3.30641	0.007317	up
yak	liver	MSTRG.87089	4.84958	4.47998e-08	up
yak	liver	MSTRG.88419	-3.83176	0.007317	down
yak	liver	MSTRG.89348	3.76589	0.00180259	up
yak	liver	MSTRG.89395	2.32435	0.00915859	up
yak	liver	MSTRG.91091	3.61191	7.13361e-09	up
yak	liver	MSTRG.93037	3.51096	3.69129e-05	up
yak	liver	MSTRG.93038	3.36308	1.11917e-07	up
yak	liver	MSTRG.95501	-5.69423	5.80995e-05	down
yak	liver	MSTRG.95642	-1.24425	0.0482092	down
yak	liver	MSTRG.97600	4.26225	0.0109001	up
yak	liver	MSTRG.98851	3.64472	0.0302778	up
yak	liver	MSTRG.103106	-1.95177	0.0474843	down
yak	liver	MSTRG.103490	3.74128	0.0158536	up
yak	liver	MSTRG.105751	8.41846	2.86896e-07	up
yak	liver	MSTRG.105916	-7.81308	7.13361e-09	down
yak	liver	MSTRG.106089	-2.28651	0.0240794	down
yak	liver	MSTRG.112550	-4.79437	5.03727e-17	down
yak	liver	MSTRG.113565	3.18786	2.11278e-18	up
yak	liver	MSTRG.116223	3.13813	1.89155e-05	up
yak	liver	MSTRG.116226	3.3946	4.54351e-06	up
yak	liver	MSTRG.116227	2.85882	2.96003e-07	up
yak	liver	MSTRG.120112	-5.953	0.0226302	down
yak	liver	MSTRG.123059	5.07087	0.0126304	up
yak	liver	MSTRG.126973	4.11876	0.0169051	up
yak	liver	MSTRG.128647	-5.79365	0.0450511	down
yak	liver	MSTRG.128977	-2.34679	0.0118542	down
yak	liver	MSTRG.129693	-1.77542	0.00318181	down
yak	liver	MSTRG.129700	-5.21124	0.000101079	down
yak	liver	MSTRG.129712	-2.63458	0.0114092	down
yak	liver	MSTRG.143771	-3.80037	2.52147e-07	down
yak	liver	MSTRG.145536	6.00313	0.0276789	up
yak	muscle	MSTRG.3288	-9.00829	1.26743e-09	down
yak	muscle	MSTRG.8159	2.0996	6.05826e-07	up
yak	muscle	MSTRG.8160	6.21015	7.36447e-05	up
yak	muscle	MSTRG.17940	-4.59557	0.0126676	down
yak	muscle	MSTRG.19572	2.81903	0.00359533	up
yak	muscle	MSTRG.20330	-1.11673	0.0431568	down
yak	muscle	MSTRG.20929	3.54744	0.0402824	up
yak	muscle	MSTRG.20937	1.35061	0.000957634	up
yak	muscle	MSTRG.21287	-2.84634	5.90313e-05	down
yak	muscle	MSTRG.23487	-3.13557	0.00212381	down
yak	muscle	MSTRG.23996	2.84486	8.73927e-06	up
yak	muscle	MSTRG.25668	-4.72391	0.0219512	down
yak	muscle	MSTRG.27305	-2.73765	0.0434407	down
yak	muscle	MSTRG.33082	-1.53852	0.00804717	down
yak	muscle	MSTRG.36268	-2.56283	0.00800788	down
yak	muscle	MSTRG.36531	1.79011	0.0122326	up
yak	muscle	MSTRG.39179	-5.95036	0.0122326	down
yak	muscle	MSTRG.44539	-1.89882	0.0300042	down
yak	muscle	MSTRG.50318	-5.90904	0.0141121	down
yak	muscle	MSTRG.52575	-3.44979	0.0426306	down
yak	muscle	MSTRG.53780	-1.68151	0.0226581	down
yak	muscle	MSTRG.53796	1.65647	0.00474054	up
yak	muscle	MSTRG.53827	-1.37989	0.0285705	down
yak	muscle	MSTRG.55081	-3.22949	0.00529635	down
yak	muscle	MSTRG.55538	1.53914	0.00800788	up
yak	muscle	MSTRG.55809	5.64023	0.0314144	up
yak	muscle	MSTRG.57126	3.08121	0.000121253	up
yak	muscle	MSTRG.59877	4.03964	0.0219512	up
yak	muscle	MSTRG.60888	-1.93892	7.49171e-07	down
yak	muscle	MSTRG.62497	1.32387	0.0426306	up
yak	muscle	MSTRG.63697	-1.93903	0.0427334	down
yak	muscle	MSTRG.64749	-9.11315	3.68543e-10	down
yak	muscle	MSTRG.66219	-1.81652	0.00359533	down
yak	muscle	MSTRG.66263	1.69492	0.00990593	up
yak	muscle	MSTRG.66991	1.56392	0.00566219	up
yak	muscle	MSTRG.67266	4.06147	2.80505e-13	up
yak	muscle	MSTRG.71995	3.40909	0.000216093	up
yak	muscle	MSTRG.73030	-1.86177	0.0370523	down
yak	muscle	MSTRG.76174	-2.29614	0.0201875	down
yak	muscle	MSTRG.77421	-5.98048	0.000280019	down
yak	muscle	MSTRG.79851	1.38094	0.0426306	up
yak	muscle	MSTRG.81127	-1.24443	0.0104927	down
yak	muscle	MSTRG.82169	-1.14756	0.0492987	down
yak	muscle	MSTRG.83406	-5.59039	0.0426306	down
yak	muscle	MSTRG.85517	-6.19901	0.00474054	down
yak	muscle	MSTRG.85592	-1.17681	0.00720083	down
yak	muscle	MSTRG.87089	2.6919	7.36447e-05	up
yak	muscle	MSTRG.89348	4.49391	3.81564e-09	up
yak	muscle	MSTRG.91137	5.52274	0.0265158	up
yak	muscle	MSTRG.91149	2.2529	0.0426306	up
yak	muscle	MSTRG.93925	-1.60504	0.0068569	down
yak	muscle	MSTRG.99829	5.32815	0.00130809	up
yak	muscle	MSTRG.105235	-5.68043	0.0300042	down
yak	muscle	MSTRG.105916	-8.08161	7.81442e-08	down
yak	muscle	MSTRG.108860	1.50995	0.0209204	up
yak	muscle	MSTRG.110103	2.34831	0.00874919	up
yak	muscle	MSTRG.112407	-6.77943	0.00222696	down
yak	muscle	MSTRG.112550	-11.087	7.13017e-16	down
yak	muscle	MSTRG.112771	-2.09694	0.00154136	down
yak	muscle	MSTRG.112881	-1.19278	0.00560172	down
yak	muscle	MSTRG.113639	5.09412	0.048514	up
yak	muscle	MSTRG.116993	1.3577	0.0437643	up
yak	muscle	MSTRG.120112	-7.29976	3.97523e-15	down
yak	muscle	MSTRG.121060	-7.76873	2.25033e-06	down
yak	muscle	MSTRG.121574	-3.85269	7.08931e-16	down
yak	muscle	MSTRG.125067	3.08405	0.0144721	up
yak	muscle	MSTRG.126164	1.09525	0.0436999	up
yak	muscle	MSTRG.126779	4.90663	0.0436999	up
yak	muscle	MSTRG.129520	1.66545	0.0231557	up
yak	muscle	MSTRG.129955	-4.76514	0.0126778	down
yak	muscle	MSTRG.130127	5.64096	0.0269062	up
yak	muscle	MSTRG.133751	-1.37015	0.0426306	down
yak	muscle	MSTRG.133890	-1.76261	0.0219512	down
yak	muscle	MSTRG.134441	-2.20607	0.0038297	down
yak	muscle	MSTRG.134987	-1.30441	0.000861312	down
yak	muscle	MSTRG.142384	-2.13794	6.64565e-06	down
yak	muscle	MSTRG.142722	5.07077	0.000396895	up
yak	muscle	MSTRG.143304	6.05112	0.00131958	up
yak	muscle	MSTRG.143771	-1.79254	0.00445451	down
yak	muscle	MSTRG.148215	2.0488	0.0304873	up
yak	muscle	MSTRG.152591	1.54241	0.000613863	up
yak	muscle	MSTRG.152595	2.02352	8.22329e-06	up
yak	muscle	MSTRG.152670	6.69969	0.000842901	up
yak	spleen	MSTRG.2365	-2.42753	0.00711907	down
yak	spleen	MSTRG.2366	1.88261	1.87095e-07	up
yak	spleen	MSTRG.3015	1.17389	0.00136798	up
yak	spleen	MSTRG.3288	-8.21024	8.28929e-09	down
yak	spleen	MSTRG.6615	-1.53884	0.0111616	down
yak	spleen	MSTRG.6788	3.08862	0.0383976	up
yak	spleen	MSTRG.12958	-4.62067	0.0126143	down
yak	spleen	MSTRG.14416	5.73388	0.0253972	up
yak	spleen	MSTRG.14968	1.7895	5.37394e-07	up
yak	spleen	MSTRG.17934	-5.38817	0.0377935	down
yak	spleen	MSTRG.17939	-6.97539	0.000118104	down
yak	spleen	MSTRG.17942	-3.47812	0.00600644	down
yak	spleen	MSTRG.19701	1.37808	0.0139816	up
yak	spleen	MSTRG.19814	-2.36445	0.0126143	down
yak	spleen	MSTRG.19957	-1.48926	0.0131353	down
yak	spleen	MSTRG.20330	1.02145	0.00126541	up
yak	spleen	MSTRG.20937	1.01658	8.7071e-05	up
yak	spleen	MSTRG.21287	1.04637	0.0108935	up
yak	spleen	MSTRG.21387	-1.49028	2.33424e-05	down
yak	spleen	MSTRG.22716	1.00488	0.0392732	up
yak	spleen	MSTRG.24200	-3.10158	1.05887e-05	down
yak	spleen	MSTRG.26111	1.89294	0.000547329	up
yak	spleen	MSTRG.28046	2.00085	0.0202523	up
yak	spleen	MSTRG.34277	-4.00912	0.000408522	down
yak	spleen	MSTRG.35172	2.97937	0.00243745	up
yak	spleen	MSTRG.38753	-5.00058	1.78472e-08	down
yak	spleen	MSTRG.38766	-5.69026	0.0158984	down
yak	spleen	MSTRG.38834	-2.09278	0.00011806	down
yak	spleen	MSTRG.40142	2.29562	9.39456e-05	up
yak	spleen	MSTRG.42187	1.38086	0.0126143	up
yak	spleen	MSTRG.43250	-1.09166	1.0947e-07	down
yak	spleen	MSTRG.43673	-2.30916	0.00546339	down
yak	spleen	MSTRG.44298	-4.00334	0.0126143	down
yak	spleen	MSTRG.44387	-5.78254	0.00618526	down
yak	spleen	MSTRG.44895	-2.25197	0.00316614	down
yak	spleen	MSTRG.45759	1.70868	0.0018806	up
yak	spleen	MSTRG.47944	4.55996	0.0121136	up
yak	spleen	MSTRG.48109	-3.46559	0.0230425	down
yak	spleen	MSTRG.48497	3.97065	5.07627e-11	up
yak	spleen	MSTRG.48548	1.0587	4.26278e-05	up
yak	spleen	MSTRG.49713	2.08043	0.00705811	up
yak	spleen	MSTRG.51706	-2.27674	0.0295607	down
yak	spleen	MSTRG.52783	-3.44176	0.0242999	down
yak	spleen	MSTRG.55020	2.15096	0.000261046	up
yak	spleen	MSTRG.55605	-1.98097	0.0225887	down
yak	spleen	MSTRG.55874	2.45122	0.0304282	up
yak	spleen	MSTRG.56509	-2.44901	8.35566e-06	down
yak	spleen	MSTRG.58906	1.52767	0.000137455	up
yak	spleen	MSTRG.59765	-3.15731	0.00215051	down
yak	spleen	MSTRG.60028	1.58362	0.0016681	up
yak	spleen	MSTRG.63058	-2.39248	0.00346236	down
yak	spleen	MSTRG.63200	1.44663	0.00128949	up
yak	spleen	MSTRG.64206	1.4155	1.0947e-07	up
yak	spleen	MSTRG.64749	-9.27888	2.34649e-11	down
yak	spleen	MSTRG.66991	1.47065	5.54003e-09	up
yak	spleen	MSTRG.68528	-5.73754	0.0160907	down
yak	spleen	MSTRG.68971	3.1292	0.0140054	up
yak	spleen	MSTRG.70690	2.55123	0.000552451	up
yak	spleen	MSTRG.70702	-1.88339	0.0461231	down
yak	spleen	MSTRG.70781	3.48588	0.000951079	up
yak	spleen	MSTRG.70964	1.03141	0.00194097	up
yak	spleen	MSTRG.71202	5.93391	4.65637e-30	up
yak	spleen	MSTRG.71212	6.08745	0.00457981	up
yak	spleen	MSTRG.72639	3.50692	0.000552491	up
yak	spleen	MSTRG.72754	5.31259	0.0311488	up
yak	spleen	MSTRG.74468	-3.64912	0.0154144	down
yak	spleen	MSTRG.75160	-1.02526	0.00457981	down
yak	spleen	MSTRG.75549	-1.8096	1.87095e-07	down
yak	spleen	MSTRG.76174	-1.51328	0.0016681	down
yak	spleen	MSTRG.78562	1.40571	2.96518e-06	up
yak	spleen	MSTRG.79196	5.06425	0.0172903	up
yak	spleen	MSTRG.79923	2.0438	0.0114647	up
yak	spleen	MSTRG.81127	-2.48827	0.0392732	down
yak	spleen	MSTRG.82434	-2.20504	0.0394885	down
yak	spleen	MSTRG.83296	1.48925	0.000279261	up
yak	spleen	MSTRG.85517	-5.69142	0.00858768	down
yak	spleen	MSTRG.85578	2.44781	3.02996e-18	up
yak	spleen	MSTRG.86088	-2.36226	0.00511671	down
yak	spleen	MSTRG.87089	3.93661	2.71231e-05	up
yak	spleen	MSTRG.88481	5.50725	0.00441239	up
yak	spleen	MSTRG.88968	5.92281	0.00704105	up
yak	spleen	MSTRG.89329	1.08887	2.9535e-05	up
yak	spleen	MSTRG.89348	4.13303	7.33047e-17	up
yak	spleen	MSTRG.89395	2.84583	0.0165795	up
yak	spleen	MSTRG.91399	4.41307	0.0239109	up
yak	spleen	MSTRG.94874	1.39355	0.00103695	up
yak	spleen	MSTRG.97657	2.43243	2.57022e-14	up
yak	spleen	MSTRG.97823	5.78107	0.00653383	up
yak	spleen	MSTRG.98849	-5.67729	0.0100924	down
yak	spleen	MSTRG.99066	-1.88617	0.0258959	down
yak	spleen	MSTRG.105235	-7.01976	2.33424e-05	down
yak	spleen	MSTRG.105916	-7.98976	2.57508e-11	down
yak	spleen	MSTRG.107048	5.71852	0.00198962	up
yak	spleen	MSTRG.109562	1.42936	0.00016856	up
yak	spleen	MSTRG.110001	1.35614	0.0194199	up
yak	spleen	MSTRG.110477	3.76893	0.0285343	up
yak	spleen	MSTRG.111196	1.35506	0.00328553	up
yak	spleen	MSTRG.112550	-5.1297	2.55923e-51	down
yak	spleen	MSTRG.118445	2.5994	5.37394e-07	up
yak	spleen	MSTRG.120112	-7.71906	4.17893e-07	down
yak	spleen	MSTRG.120721	-2.53976	0.00457981	down
yak	spleen	MSTRG.123059	5.20354	0.0422647	up
yak	spleen	MSTRG.123151	4.29597	0.000107162	up
yak	spleen	MSTRG.123916	-2.79595	0.01698	down
yak	spleen	MSTRG.124501	2.56722	0.000547329	up
yak	spleen	MSTRG.125146	1.26455	0.00216775	up
yak	spleen	MSTRG.125435	4.54428	0.0121136	up
yak	spleen	MSTRG.126779	8.04213	6.87521e-08	up
yak	spleen	MSTRG.126973	2.7948	0.0114647	up
yak	spleen	MSTRG.128413	-4.74723	0.0126496	down
yak	spleen	MSTRG.128514	-1.59416	0.0289231	down
yak	spleen	MSTRG.128735	-1.80826	0.0256347	down
yak	spleen	MSTRG.128888	1.04222	0.0251457	up
yak	spleen	MSTRG.129748	1.96719	0.00167062	up
yak	spleen	MSTRG.130230	-1.38632	0.000512142	down
yak	spleen	MSTRG.130526	-2.88005	0.00189661	down
yak	spleen	MSTRG.133384	-2.7426	0.0474436	down
yak	spleen	MSTRG.133815	-4.38198	0.0251457	down
yak	spleen	MSTRG.133890	-1.83757	0.0440283	down
yak	spleen	MSTRG.138920	-1.04748	0.0301495	down
yak	spleen	MSTRG.139162	1.0327	0.0225887	up
yak	spleen	MSTRG.141262	4.89627	0.0309584	up
yak	spleen	MSTRG.142722	-2.67678	3.21875e-06	down
yak	spleen	MSTRG.143304	5.89549	0.00457981	up
yak	spleen	MSTRG.143771	-1.93714	0.000157107	down
yak	spleen	MSTRG.144133	1.89245	0.0117408	up
yak	spleen	MSTRG.144464	7.96679	1.05191e-07	up
yak	spleen	MSTRG.144836	5.49191	0.0203514	up
yak	spleen	MSTRG.145471	-2.96919	0.00189661	down
yak	spleen	MSTRG.145787	-1.63675	0.00215051	down
yak	spleen	MSTRG.145819	-1.8296	0.0258959	down
yak	spleen	MSTRG.147459	7.68847	9.0889e-07	up
yak	spleen	MSTRG.147460	1.13541	0.0114542	up
yak	spleen	MSTRG.149069	3.76735	0.00989227	up
yak	spleen	MSTRG.152670	4.69103	0.000921618	up
yak	heart	BosGru3G000016	-4.75584	1.27e-26	down
yak	heart	BosGru3G000107	-1.10973	0.0318608	down
yak	heart	BosGru3G000174	2.99523	3.37e-15	up
yak	heart	BosGru3G000306	-1.71764	0.049666	down
yak	heart	BosGru3G000308	2.24291	9.29e-07	up
yak	heart	BosGru3G000357	-5.37343	0.00228989	down
yak	heart	BosGru3G000451	-3.98917	0.000146988	down
yak	heart	BosGru3G000458	2.1783	1.39e-05	up
yak	heart	BosGru3G000563	-5.89537	0.00153768	down
yak	heart	BosGru3G000686	-3.70022	0.0221835	down
yak	heart	BosGru3G000751	-6.26818	0.000285002	down
yak	heart	BosGru3G000755	1.4098	0.000190521	up
yak	heart	BosGru3G000805	1.33736	0.0280719	up
yak	heart	BosGru3G000980	1.53841	0.00882482	up
yak	heart	BosGru3G000985	1.64804	0.00982115	up
yak	heart	BosGru3G001062	1.0965	9.5e-06	up
yak	heart	BosGru3G001166	5.83848	0.00178277	up
yak	heart	BosGru3G001275	-1.71389	0.00680252	down
yak	heart	BosGru3G001332	1.71535	0.00322203	up
yak	heart	BosGru3G001403	-3.57332	1.31e-06	down
yak	heart	BosGru3G001516	4.17984	5.03e-09	up
yak	heart	BosGru3G001519	1.02625	0.00355927	up
yak	heart	BosGru3G001570	1.66596	0.0125407	up
yak	heart	BosGru3G001614	-2.83963	5.08e-24	down
yak	heart	BosGru3G001684	-6.81186	4.18e-06	down
yak	heart	BosGru3G001905	-9.26592	2e-14	down
yak	heart	BosGru3G001952	-5.91585	0.000270688	down
yak	heart	BosGru3G001981	-6.53468	7.17e-05	down
yak	heart	BosGru3G001987	3.56145	0.0356967	up
yak	heart	BosGru3G002054	-2.32338	0.033026	down
yak	heart	BosGru3G002058	-2.46928	4.24e-10	down
yak	heart	BosGru3G002099	1.01926	0.0305021	up
yak	heart	BosGru3G002198	-2.22702	0.0197333	down
yak	heart	BosGru3G002307	-3.51342	0.00127805	down
yak	heart	BosGru3G002401	-2.75576	0.00133422	down
yak	heart	BosGru3G002407	-2.65313	0.00737804	down
yak	heart	BosGru3G002459	-2.30088	1.68e-23	down
yak	heart	BosGru3G002483	-5.92135	5.37e-10	down
yak	heart	BosGru3G002491	1.44395	0.00178277	up
yak	heart	BosGru3G002498	-3.95525	5.49e-06	down
yak	heart	BosGru3G002514	-2.98702	0.00733358	down
yak	heart	BosGru3G002527	-5.0372	0.0408042	down
yak	heart	BosGru3G002581	-4.48254	0.00828085	down
yak	heart	BosGru3G002584	-5.69239	0.00104725	down
yak	heart	BosGru3G002804	-4.98438	0.0119383	down
yak	heart	BosGru3G002942	5.29719	0.0273205	up
yak	heart	BosGru3G003057	-7.75086	1.15e-07	down
yak	heart	BosGru3G003187	-2.36412	3.57e-24	down
yak	heart	BosGru3G003243	-7.24423	1.37e-05	down
yak	heart	BosGru3G003286	1.12244	0.00188611	up
yak	heart	BosGru3G003298	1.2482	0.0307947	up
yak	heart	BosGru3G003306	-2.95671	0.00707514	down
yak	heart	BosGru3G003350	1.11437	6.91e-05	up
yak	heart	BosGru3G003356	-6.53616	2.23e-05	down
yak	heart	BosGru3G003379	-6.86515	1.63e-46	down
yak	heart	BosGru3G003569	-1.39842	0.00673976	down
yak	heart	BosGru3G003570	-1.47581	0.0038328	down
yak	heart	BosGru3G003628	1.06949	0.0406955	up
yak	heart	BosGru3G004423	1.35438	0.0481984	up
yak	heart	BosGru3G005333	-6.98572	1.12e-05	down
yak	heart	BosGru3G005334	-3.20671	0.0419005	down
yak	heart	BosGru3G005335	-1.89923	0.0293118	down
yak	heart	BosGru3G005361	2.14846	0.0127588	up
yak	heart	BosGru3G005438	-2.31401	0.0135291	down
yak	heart	BosGru3G005502	-1.83219	0.00133323	down
yak	heart	BosGru3G005758	-6.40153	6.21e-05	down
yak	heart	BosGru3G005772	-4.32869	0.0120345	down
yak	heart	BosGru3G005777	-6.34546	6.16e-07	down
yak	heart	BosGru3G005918	4.11953	0.0373354	up
yak	heart	BosGru3G005948	-3.42571	8.91e-17	down
yak	heart	BosGru3G006066	1.42231	0.00766552	up
yak	heart	BosGru3G006098	-1.70274	0.00243834	down
yak	heart	BosGru3G006100	-8.58533	0.000545081	down
yak	heart	BosGru3G006103	-5.22549	0.00732531	down
yak	heart	BosGru3G006108	-1.35911	6.39e-05	down
yak	heart	BosGru3G006134	1.32633	7.15e-08	up
yak	heart	BosGru3G006135	1.21999	0.0245125	up
yak	heart	BosGru3G006204	-2.20019	0.00172472	down
yak	heart	BosGru3G006260	1.31062	0.00610563	up
yak	heart	BosGru3G006262	2.58946	0.0436527	up
yak	heart	BosGru3G006325	-4.89962	0.0473267	down
yak	heart	BosGru3G006458	-4.02706	2.29e-08	down
yak	heart	BosGru3G006505	-6.83157	2.32e-20	down
yak	heart	BosGru3G006641	1.28811	0.0126665	up
yak	heart	BosGru3G006682	-5.42554	0.0228148	down
yak	heart	BosGru3G006727	-2.95603	0.000683655	down
yak	heart	BosGru3G006728	-2.25968	0.000108306	down
yak	heart	BosGru3G006891	-5.85419	0.000771495	down
yak	heart	BosGru3G006912	1.31992	0.0151476	up
yak	heart	BosGru3G006957	1.67571	3.88e-05	up
yak	heart	BosGru3G007159	-2.00436	0.00203988	down
yak	heart	BosGru3G007211	-1.2828	0.00495989	down
yak	heart	BosGru3G007234	-1.5713	0.00732031	down
yak	heart	BosGru3G007251	-1.68654	1.2e-09	down
yak	heart	BosGru3G007289	2.85598	4.91e-11	up
yak	heart	BosGru3G007405	-2.48295	0.000384084	down
yak	heart	BosGru3G007468	1.94649	0.000190521	up
yak	heart	BosGru3G007511	5.7013	4.7e-23	up
yak	heart	BosGru3G007681	-5.0902	0.0380039	down
yak	heart	BosGru3G007739	-3.72044	3.71e-12	down
yak	heart	BosGru3G007758	-1.08069	0.00720031	down
yak	heart	BosGru3G007768	-1.74704	0.000215777	down
yak	heart	BosGru3G007956	-3.33284	9.86e-05	down
yak	heart	BosGru3G007972	-1.18975	0.00853404	down
yak	heart	BosGru3G007984	1.40898	0.0176878	up
yak	heart	BosGru3G008084	-1.73529	0.00229434	down
yak	heart	BosGru3G008160	1.84919	0.0253361	up
yak	heart	BosGru3G008226	-1.91167	0.0142908	down
yak	heart	BosGru3G008236	-5.77328	0.003218	down
yak	heart	BosGru3G008239	1.56329	0.0065442	up
yak	heart	BosGru3G008274	-2.68973	0.0433332	down
yak	heart	BosGru3G008337	-3.7129	0.0197333	down
yak	heart	BosGru3G008401	1.32993	0.000353988	up
yak	heart	BosGru3G008432	-1.88118	0.0253958	down
yak	heart	BosGru3G008433	-5.8747	8.37e-26	down
yak	heart	BosGru3G008434	-1.8701	2.1e-09	down
yak	heart	BosGru3G008481	1.93151	1.34e-19	up
yak	heart	BosGru3G008525	5.3978	0.00982115	up
yak	heart	BosGru3G008794	3.22019	5.36e-25	up
yak	heart	BosGru3G008840	4.67274	0.0282771	up
yak	heart	BosGru3G008907	2.85237	5.93e-11	up
yak	heart	BosGru3G008922	3.27471	7.34e-07	up
yak	heart	BosGru3G009136	-2.24167	0.0102536	down
yak	heart	BosGru3G009168	-1.43059	0.00103901	down
yak	heart	BosGru3G009183	6.10495	0.000357881	up
yak	heart	BosGru3G009250	7.04641	6.15e-06	up
yak	heart	BosGru3G009264	2.20159	0.000107557	up
yak	heart	BosGru3G009310	-2.91157	6.14e-20	down
yak	heart	BosGru3G009312	-1.38636	0.00680252	down
yak	heart	BosGru3G009426	1.95824	0.00038533	up
yak	heart	BosGru3G009521	-1.01698	0.00924046	down
yak	heart	BosGru3G009561	-5.1146	0.0307947	down
yak	heart	BosGru3G009596	-3.77442	6.63e-13	down
yak	heart	BosGru3G009636	1.17587	0.0135291	up
yak	heart	BosGru3G009754	-6.68513	8.96e-05	down
yak	heart	BosGru3G009756	2.18312	7.63e-08	up
yak	heart	BosGru3G009769	-6.21452	0.00058565	down
yak	heart	BosGru3G009778	-1.37978	0.0490582	down
yak	heart	BosGru3G009800	-2.49177	0.0323378	down
yak	heart	BosGru3G009906	-2.20432	5.2e-05	down
yak	heart	BosGru3G010048	-5.75195	0.000661038	down
yak	heart	BosGru3G010049	3.62163	4.57e-14	up
yak	heart	BosGru3G010087	-2.50636	0.0114403	down
yak	heart	BosGru3G010133	1.01966	0.0272364	up
yak	heart	BosGru3G010264	-6.84046	2.94e-05	down
yak	heart	BosGru3G010346	-4.92352	1.5e-14	down
yak	heart	BosGru3G010614	-4.8615	0.00223646	down
yak	heart	BosGru3G010622	1.04792	0.000572756	up
yak	heart	BosGru3G010649	-2.74905	0.0322882	down
yak	heart	BosGru3G010683	-2.64098	6.52e-09	down
yak	heart	BosGru3G010774	1.80368	0.0323378	up
yak	heart	BosGru3G010796	-1.51335	0.0375862	down
yak	heart	BosGru3G010800	-5.52536	2.93e-17	down
yak	heart	BosGru3G010824	1.83011	4e-05	up
yak	heart	BosGru3G010844	-2.07543	0.00104104	down
yak	heart	BosGru3G010857	-5.73781	0.0050659	down
yak	heart	BosGru3G010891	-3.6731	7.81e-33	down
yak	heart	BosGru3G010940	-3.73442	2.62e-08	down
yak	heart	BosGru3G010941	-3.43233	3.37e-06	down
yak	heart	BosGru3G010951	-1.94426	0.000146988	down
yak	heart	BosGru3G010959	7.73887	2.77e-07	up
yak	heart	BosGru3G011031	-3.39476	1.15e-19	down
yak	heart	BosGru3G011245	-4.96511	0.0214269	down
yak	heart	BosGru3G011254	-5.6104	0.000108306	down
yak	heart	BosGru3G011262	-1.34932	0.0253361	down
yak	heart	BosGru3G011311	-1.43532	3.33e-08	down
yak	heart	BosGru3G011337	-2.12578	1.03e-11	down
yak	heart	BosGru3G011450	-6.47606	0.000275592	down
yak	heart	BosGru3G011451	-5.62322	0.00548324	down
yak	heart	BosGru3G011508	1.30845	2.75e-05	up
yak	heart	BosGru3G011526	1.42335	0.00305836	up
yak	heart	BosGru3G011677	5.12858	0.00526976	up
yak	heart	BosGru3G011708	-5.43055	0.00183128	down
yak	heart	BosGru3G011709	-6.1052	1.27e-08	down
yak	heart	BosGru3G011718	-3.83227	0.00183128	down
yak	heart	BosGru3G011734	-8.18111	2.2e-08	down
yak	heart	BosGru3G011821	-4.90965	0.0449244	down
yak	heart	BosGru3G011845	-5.13021	1.43e-09	down
yak	heart	BosGru3G011881	2.778	7.91e-06	up
yak	heart	BosGru3G011930	1.47813	5.65e-09	up
yak	heart	BosGru3G012029	-6.52169	2.46e-05	down
yak	heart	BosGru3G012074	-2.70284	0.0197564	down
yak	heart	BosGru3G012079	-3.21262	0.0162319	down
yak	heart	BosGru3G012255	3.00675	0.0203847	up
yak	heart	BosGru3G012297	-3.83686	0.0293499	down
yak	heart	BosGru3G012385	-3.8067	0.0160829	down
yak	heart	BosGru3G012433	-4.88727	0.0481368	down
yak	heart	BosGru3G012471	3.09447	0.00821964	up
yak	heart	BosGru3G012476	-2.90811	0.0372721	down
yak	heart	BosGru3G012501	3.63919	0.0218308	up
yak	heart	BosGru3G012510	-3.12405	0.0197333	down
yak	heart	BosGru3G012521	1.49517	0.0079358	up
yak	heart	BosGru3G012523	2.81241	0.0158758	up
yak	heart	BosGru3G012623	-2.11074	0.00011646	down
yak	heart	BosGru3G012718	-7.77168	2.63e-08	down
yak	heart	BosGru3G012784	5.00519	0.035157	up
yak	heart	BosGru3G012836	-8.90039	2.86e-11	down
yak	heart	BosGru3G012980	-4.26679	0.0312406	down
yak	heart	BosGru3G012992	-5.10992	1.04e-05	down
yak	heart	BosGru3G012993	-5.14012	0.0041415	down
yak	heart	BosGru3G012994	-4.52536	6.73e-05	down
yak	heart	BosGru3G012995	-7.55993	1.9e-10	down
yak	heart	BosGru3G013108	-1.50389	0.0356131	down
yak	heart	BosGru3G013137	-1.14396	0.000659714	down
yak	heart	BosGru3G013160	5.38575	0.00311059	up
yak	heart	BosGru3G013164	7.60138	2.49e-10	up
yak	heart	BosGru3G013167	8.00727	1.17e-20	up
yak	heart	BosGru3G013175	2.6076	0.001733	up
yak	heart	BosGru3G013201	-2.00545	2.42e-14	down
yak	heart	BosGru3G013243	2.0382	2.93e-10	up
yak	heart	BosGru3G013254	2.24948	0.000275592	up
yak	heart	BosGru3G013354	-3.78624	2.33e-22	down
yak	heart	BosGru3G013407	-5.45704	0.00401749	down
yak	heart	BosGru3G013505	1.35895	0.0279363	up
yak	heart	BosGru3G013701	-1.83351	0.0257167	down
yak	heart	BosGru3G013703	-2.49368	0.00206679	down
yak	heart	BosGru3G013794	-1.98687	0.0151476	down
yak	heart	BosGru3G013900	-5.59535	0.00107443	down
yak	heart	BosGru3G013901	-8.52741	2.75e-10	down
yak	heart	BosGru3G014016	2.81033	1.23e-12	up
yak	heart	BosGru3G014031	-2.3052	0.00500206	down
yak	heart	BosGru3G014144	2.22508	4.2e-06	up
yak	heart	BosGru3G014145	2.6371	3.95e-09	up
yak	heart	BosGru3G014189	-1.27533	0.0279873	down
yak	heart	BosGru3G014242	1.4142	0.000406144	up
yak	heart	BosGru3G014263	-1.38075	0.049666	down
yak	heart	BosGru3G014487	-6.77115	8.66e-06	down
yak	heart	BosGru3G014526	-2.48034	3.81e-05	down
yak	heart	BosGru3G014576	-3.55438	2.75e-08	down
yak	heart	BosGru3G014649	2.11645	0.047889	up
yak	heart	BosGru3G014654	2.24789	0.0301237	up
yak	heart	BosGru3G014660	-2.54713	0.00110104	down
yak	heart	BosGru3G014727	1.0985	0.00529881	up
yak	heart	BosGru3G014733	-1.46133	0.0155674	down
yak	heart	BosGru3G014761	-5.58644	3.56e-05	down
yak	heart	BosGru3G014776	1.14584	0.000621265	up
yak	heart	BosGru3G014798	-1.60687	7.03e-05	down
yak	heart	BosGru3G014911	-1.02127	0.000197553	down
yak	heart	BosGru3G014959	-5.59618	6.37e-07	down
yak	heart	BosGru3G015128	-1.41529	0.00615368	down
yak	heart	BosGru3G015129	-2.40339	0.0352821	down
yak	heart	BosGru3G015237	1.59449	0.026448	up
yak	heart	BosGru3G015267	-2.0038	0.0272794	down
yak	heart	BosGru3G015458	-5.36109	0.000279317	down
yak	heart	BosGru3G015473	-2.15643	1.06e-05	down
yak	heart	BosGru3G015518	1.0225	0.0341917	up
yak	heart	BosGru3G015548	-6.899	4.92e-05	down
yak	heart	BosGru3G015549	-1.83201	0.00065318	down
yak	heart	BosGru3G015633	-1.15594	0.001733	down
yak	heart	BosGru3G015733	4.58363	0.0322882	up
yak	heart	BosGru3G015765	-1.63625	3.98e-07	down
yak	heart	BosGru3G015797	-2.18824	0.0259876	down
yak	heart	BosGru3G015813	3.64432	5.24e-08	up
yak	heart	BosGru3G015878	1.8064	0.000661038	up
yak	heart	BosGru3G015932	-1.5571	0.00160746	down
yak	heart	BosGru3G015992	-6.75449	1.64e-11	down
yak	heart	BosGru3G016021	1.31155	0.0358905	up
yak	heart	BosGru3G016031	-5.35454	0.0145377	down
yak	heart	BosGru3G016096	-5.07024	2.23e-05	down
yak	heart	BosGru3G016100	-2.94472	0.0079358	down
yak	heart	BosGru3G016133	2.79785	7.35e-09	up
yak	heart	BosGru3G016194	1.26394	0.00112572	up
yak	heart	BosGru3G016263	-1.13085	0.0272364	down
yak	heart	BosGru3G016293	-1.75281	2.14e-10	down
yak	heart	BosGru3G016348	-2.71665	0.00527332	down
yak	heart	BosGru3G016382	-6.07564	7.96e-11	down
yak	heart	BosGru3G016385	1.39229	0.0425531	up
yak	heart	BosGru3G016424	-4.35791	6.87e-48	down
yak	heart	BosGru3G016533	-5.78492	2e-14	down
yak	heart	BosGru3G016564	-2.15804	0.0158758	down
yak	heart	BosGru3G016572	6.77571	5.06e-05	up
yak	heart	BosGru3G016590	-1.33597	0.0258865	down
yak	heart	BosGru3G016633	5.94503	0.000455732	up
yak	heart	BosGru3G016646	3.01766	1.14e-11	up
yak	heart	BosGru3G016798	2.23349	2.98e-05	up
yak	heart	BosGru3G016818	1.67032	3.37e-06	up
yak	heart	BosGru3G016846	-5.6031	0.000957542	down
yak	heart	BosGru3G016865	3.30813	0.00504529	up
yak	heart	BosGru3G017003	-2.05867	0.000120361	down
yak	heart	BosGru3G017143	-2.39029	0.000969819	down
yak	heart	BosGru3G017187	-1.44071	0.0455708	down
yak	heart	BosGru3G017258	-6.41325	0.000153047	down
yak	heart	BosGru3G017319	-3.35687	0.00573127	down
yak	heart	BosGru3G017363	1.10566	0.0406955	up
yak	heart	BosGru3G017364	1.60084	0.000239171	up
yak	heart	BosGru3G017381	-8.14314	0.000671751	down
yak	heart	BosGru3G017382	1.09348	0.003218	up
yak	heart	BosGru3G017438	2.02812	0.0126665	up
yak	heart	BosGru3G017481	1.45995	0.0190461	up
yak	heart	BosGru3G017492	1.24682	0.0239174	up
yak	heart	BosGru3G017516	2.61693	0.000899442	up
yak	heart	BosGru3G017538	-1.74305	0.00825964	down
yak	heart	BosGru3G017555	5.19357	0.0221835	up
yak	heart	BosGru3G017568	5.24659	0.0246282	up
yak	heart	BosGru3G017578	-1.54275	0.0024192	down
yak	heart	BosGru3G017581	4.92687	1.28e-07	up
yak	heart	BosGru3G017604	-3.78858	6.81e-05	down
yak	heart	BosGru3G017635	2.64416	0.00184326	up
yak	heart	BosGru3G017698	-3.34369	0.0414269	down
yak	heart	BosGru3G017780	-1.49829	0.00329734	down
yak	heart	BosGru3G017909	1.15674	0.00732031	up
yak	heart	BosGru3G017945	-1.59717	0.0456196	down
yak	heart	BosGru3G017993	5.65811	0.0034129	up
yak	heart	BosGru3G018083	1.5319	0.0129026	up
yak	heart	BosGru3G018141	6.96765	1.49e-78	up
yak	heart	BosGru3G018165	-7.92031	9.61e-08	down
yak	heart	BosGru3G018246	-7.49628	3.46e-47	down
yak	heart	BosGru3G018295	5.81337	0.00190047	up
yak	heart	BosGru3G018366	-3.68998	0.0388504	down
yak	heart	BosGru3G018387	2.06832	1.52e-08	up
yak	heart	BosGru3G018409	-2.54298	0.000151564	down
yak	heart	BosGru3G018600	1.56721	0.0103066	up
yak	heart	BosGru3G018718	-5.08064	0.0272794	down
yak	heart	BosGru3G018722	-5.31613	0.0135977	down
yak	heart	BosGru3G018750	-1.06687	0.00171261	down
yak	heart	BosGru3G018778	-1.60411	0.0258865	down
yak	heart	BosGru3G018853	-1.61679	2.22e-06	down
yak	heart	BosGru3G018878	-1.6385	0.0232037	down
yak	heart	BosGru3G018888	-5.39693	0.000127696	down
yak	heart	BosGru3G018908	-5.06278	0.0300704	down
yak	heart	BosGru3G019007	-1.44702	6.55e-05	down
yak	heart	BosGru3G019049	-4.21212	1.06e-05	down
yak	heart	BosGru3G019073	-2.71637	2.47e-12	down
yak	heart	BosGru3G019170	-2.0374	2.29e-06	down
yak	heart	BosGru3G019186	-2.05331	0.00138644	down
yak	heart	BosGru3G019195	-1.36999	1.67e-05	down
yak	heart	BosGru3G019222	2.55272	4.13e-06	up
yak	heart	BosGru3G019264	2.37799	0.0277426	up
yak	heart	BosGru3G019282	1.02068	0.0228522	up
yak	heart	BosGru3G019327	-5.46502	8.67e-09	down
yak	heart	BosGru3G019355	-4.19749	3.47e-08	down
yak	heart	BosGru3G019373	1.02622	0.0300704	up
yak	heart	BosGru3G019390	2.22446	1.03e-13	up
yak	heart	BosGru3G019394	1.39028	0.00540484	up
yak	heart	BosGru3G019534	-1.84019	0.0147113	down
yak	heart	BosGru3G019653	-6.72276	1.58e-49	down
yak	heart	BosGru3G019670	6.9811	3.44e-77	up
yak	heart	BosGru3G019671	-6.72762	2.81e-85	down
yak	heart	BosGru3G019724	1.06001	0.0312406	up
yak	heart	BosGru3G019753	-2.48895	0.0133402	down
yak	heart	BosGru3G019861	-3.8085	5e-08	down
yak	heart	BosGru3G020005	-4.3305	0.0131084	down
yak	heart	BosGru3G020038	-6.1113	4.2e-74	down
yak	heart	BosGru3G020187	-6.11719	0.00153768	down
yak	heart	BosGru3G020626	-1.3463	0.0452622	down
yak	kidney	BosGru3G000016	-5.24087	4.83e-14	down
yak	kidney	BosGru3G000084	2.17997	0.00917447	up
yak	kidney	BosGru3G000287	-1.78568	0.0368409	down
yak	kidney	BosGru3G000314	1.08404	0.00138854	up
yak	kidney	BosGru3G000320	1.93673	4.68e-07	up
yak	kidney	BosGru3G000352	-4.56795	0.00174365	down
yak	kidney	BosGru3G000451	-5.26649	1.97e-07	down
yak	kidney	BosGru3G000488	3.36701	1.69e-05	up
yak	kidney	BosGru3G000686	-4.72002	0.041057	down
yak	kidney	BosGru3G000802	1.78719	7.35e-09	up
yak	kidney	BosGru3G000816	4.5467	0.0345742	up
yak	kidney	BosGru3G000824	-1.42402	0.000742841	down
yak	kidney	BosGru3G000840	6.9106	2.16e-05	up
yak	kidney	BosGru3G000869	1.22146	0.0391261	up
yak	kidney	BosGru3G000887	-2.76433	2.82e-05	down
yak	kidney	BosGru3G000888	-2.26733	0.00578323	down
yak	kidney	BosGru3G000890	1.41618	5.28e-09	up
yak	kidney	BosGru3G001023	-2.71174	0.00169796	down
yak	kidney	BosGru3G001050	1.09723	7.91e-05	up
yak	kidney	BosGru3G001287	4.08229	1.48e-06	up
yak	kidney	BosGru3G001332	1.40632	0.00101955	up
yak	kidney	BosGru3G001403	-4.23839	5.67e-09	down
yak	kidney	BosGru3G001444	-3.99955	5.1e-08	down
yak	kidney	BosGru3G001445	-2.04816	0.00910841	down
yak	kidney	BosGru3G001479	4.74751	0.0011008	up
yak	kidney	BosGru3G001614	-2.61564	6.12e-10	down
yak	kidney	BosGru3G001684	-7.93744	1.24e-07	down
yak	kidney	BosGru3G001759	-1.21074	0.00374949	down
yak	kidney	BosGru3G001803	1.02287	0.0140955	up
yak	kidney	BosGru3G001859	-6.16175	0.00136196	down
yak	kidney	BosGru3G002021	-1.66394	2.86e-06	down
yak	kidney	BosGru3G002054	-2.2269	0.00342199	down
yak	kidney	BosGru3G002058	-2.29017	8.41e-09	down
yak	kidney	BosGru3G002082	1.9639	0.00148972	up
yak	kidney	BosGru3G002324	2.25135	2.66e-19	up
yak	kidney	BosGru3G002404	-2.40232	2.09e-14	down
yak	kidney	BosGru3G002405	-2.35582	5.69e-07	down
yak	kidney	BosGru3G002407	-3.37748	9.2e-05	down
yak	kidney	BosGru3G002459	-3.71822	5.63e-50	down
yak	kidney	BosGru3G002555	-1.34319	0.041057	down
yak	kidney	BosGru3G002581	-2.37742	0.000780885	down
yak	kidney	BosGru3G002697	3.79496	8.77e-05	up
yak	kidney	BosGru3G002793	4.09563	2.08e-09	up
yak	kidney	BosGru3G002824	1.87989	0.0011008	up
yak	kidney	BosGru3G002831	-4.18139	0.0268066	down
yak	kidney	BosGru3G002863	-2.0953	0.000646838	down
yak	kidney	BosGru3G003000	-1.75478	0.035751	down
yak	kidney	BosGru3G003021	-1.46224	0.011931	down
yak	kidney	BosGru3G003057	-8.05718	5.84e-09	down
yak	kidney	BosGru3G003147	-2.73136	0.000328801	down
yak	kidney	BosGru3G003187	-4.65241	2.79e-39	down
yak	kidney	BosGru3G003243	-8.06876	1.61e-08	down
yak	kidney	BosGru3G003244	3.15276	0.000694877	up
yak	kidney	BosGru3G003379	-6.55163	5.15e-33	down
yak	kidney	BosGru3G003569	-1.78462	0.00889904	down
yak	kidney	BosGru3G003570	-1.99034	0.00510949	down
yak	kidney	BosGru3G003859	3.38081	0.000838733	up
yak	kidney	BosGru3G003885	-3.03542	0.0286224	down
yak	kidney	BosGru3G004423	1.09996	0.0213899	up
yak	kidney	BosGru3G005379	-2.16555	0.0200962	down
yak	kidney	BosGru3G005482	2.57727	0.0315513	up
yak	kidney	BosGru3G005755	3.65054	0.000988555	up
yak	kidney	BosGru3G005758	-6.3552	0.0244934	down
yak	kidney	BosGru3G005777	-6.05845	3.87e-06	down
yak	kidney	BosGru3G005813	-4.10834	0.0409383	down
yak	kidney	BosGru3G005825	-3.53897	0.0474782	down
yak	kidney	BosGru3G006100	-8.15308	1.24e-07	down
yak	kidney	BosGru3G006103	-5.44808	0.0119092	down
yak	kidney	BosGru3G006124	-1.86688	0.0122864	down
yak	kidney	BosGru3G006204	-1.30314	0.0167758	down
yak	kidney	BosGru3G006238	-1.82747	0.00233125	down
yak	kidney	BosGru3G006466	-2.3455	0.0197172	down
yak	kidney	BosGru3G006476	-5.95324	0.00156307	down
yak	kidney	BosGru3G006548	-2.34832	6.87e-07	down
yak	kidney	BosGru3G006625	1.04298	0.0364445	up
yak	kidney	BosGru3G006957	1.09071	0.0234098	up
yak	kidney	BosGru3G007503	1.20092	8.81e-06	up
yak	kidney	BosGru3G007504	-5.11546	0.0359431	down
yak	kidney	BosGru3G007511	4.92789	2.82e-32	up
yak	kidney	BosGru3G007693	5.04434	3.22e-78	up
yak	kidney	BosGru3G007708	1.66129	0.0362354	up
yak	kidney	BosGru3G007716	-1.31304	0.00219541	down
yak	kidney	BosGru3G007739	-3.05504	3.87e-13	down
yak	kidney	BosGru3G007758	-1.01942	0.000135424	down
yak	kidney	BosGru3G007866	-5.5925	0.0108386	down
yak	kidney	BosGru3G007897	-4.02271	0.000825134	down
yak	kidney	BosGru3G007919	1.12372	0.0345985	up
yak	kidney	BosGru3G008189	1.91845	0.0259512	up
yak	kidney	BosGru3G008256	-5.75231	0.00547727	down
yak	kidney	BosGru3G008337	-3.60977	0.012592	down
yak	kidney	BosGru3G008433	-4.19048	7.45e-12	down
yak	kidney	BosGru3G008434	-3.09932	2.31e-30	down
yak	kidney	BosGru3G008449	-5.06716	0.039128	down
yak	kidney	BosGru3G008473	2.88111	0.00016278	up
yak	kidney	BosGru3G008520	-4.27151	0.00016278	down
yak	kidney	BosGru3G008531	-2.22523	1.98e-12	down
yak	kidney	BosGru3G008673	5.27963	0.00314905	up
yak	kidney	BosGru3G008794	1.8244	1.74e-13	up
yak	kidney	BosGru3G008854	7.17763	4.58e-06	up
yak	kidney	BosGru3G008855	1.69186	1.23e-05	up
yak	kidney	BosGru3G008931	-1.12056	0.00605378	down
yak	kidney	BosGru3G008989	-2.11295	0.0221812	down
yak	kidney	BosGru3G009070	-1.93135	0.00165318	down
yak	kidney	BosGru3G009163	-2.27455	7.56e-07	down
yak	kidney	BosGru3G009164	-2.03951	0.00409236	down
yak	kidney	BosGru3G009168	-3.01223	1.97e-11	down
yak	kidney	BosGru3G009195	-3.53427	0.00530646	down
yak	kidney	BosGru3G009209	-2.30148	0.00530646	down
yak	kidney	BosGru3G009213	4.17142	1.07e-10	up
yak	kidney	BosGru3G009221	-1.43349	0.022029	down
yak	kidney	BosGru3G009222	-1.87943	0.0351434	down
yak	kidney	BosGru3G009250	5.65168	0.00319022	up
yak	kidney	BosGru3G009290	1.66454	0.00299548	up
yak	kidney	BosGru3G009310	-3.24356	5.5e-10	down
yak	kidney	BosGru3G009312	-1.33835	0.00547636	down
yak	kidney	BosGru3G009453	1.17157	0.039128	up
yak	kidney	BosGru3G009457	2.74431	0.0146968	up
yak	kidney	BosGru3G009472	1.51113	0.0168384	up
yak	kidney	BosGru3G009508	1.35487	0.0108386	up
yak	kidney	BosGru3G009509	5.6308	0.00475644	up
yak	kidney	BosGru3G009596	-3.56955	0.000569362	down
yak	kidney	BosGru3G009773	-1.88262	0.0136997	down
yak	kidney	BosGru3G009800	-2.61635	0.00131533	down
yak	kidney	BosGru3G009959	-2.42471	0.00502616	down
yak	kidney	BosGru3G009974	-1.06744	0.0366748	down
yak	kidney	BosGru3G010025	1.52095	4.74e-05	up
yak	kidney	BosGru3G010053	-1.34566	0.00252953	down
yak	kidney	BosGru3G010083	4.52547	0.0315513	up
yak	kidney	BosGru3G010087	-7.98355	2.91e-07	down
yak	kidney	BosGru3G010089	-3.19932	2.55e-05	down
yak	kidney	BosGru3G010133	-1.26581	0.00299548	down
yak	kidney	BosGru3G010245	1.30353	0.00375851	up
yak	kidney	BosGru3G010251	4.45414	0.0383317	up
yak	kidney	BosGru3G010614	-4.40704	0.019643	down
yak	kidney	BosGru3G010683	-2.75805	3.29e-11	down
yak	kidney	BosGru3G010891	-3.564	5.63e-31	down
yak	kidney	BosGru3G010940	-3.8426	0.000201812	down
yak	kidney	BosGru3G010941	-3.46807	0.00405978	down
yak	kidney	BosGru3G010951	-2.35396	3.67e-05	down
yak	kidney	BosGru3G010959	3.97094	0.000196996	up
yak	kidney	BosGru3G010987	-5.84081	0.00278755	down
yak	kidney	BosGru3G011031	-4.73316	8.24e-21	down
yak	kidney	BosGru3G011099	-1.00224	0.000396057	down
yak	kidney	BosGru3G011111	3.19374	5.28e-05	up
yak	kidney	BosGru3G011129	-1.10707	0.00846061	down
yak	kidney	BosGru3G011166	1.89302	0.00397898	up
yak	kidney	BosGru3G011200	5.29497	0.00337337	up
yak	kidney	BosGru3G011202	-1.38518	0.0418576	down
yak	kidney	BosGru3G011311	-1.81201	2.28e-07	down
yak	kidney	BosGru3G011535	-1.71453	0.0194012	down
yak	kidney	BosGru3G011550	-1.14499	0.0366748	down
yak	kidney	BosGru3G011577	-2.38919	1.06e-05	down
yak	kidney	BosGru3G011729	5.31503	0.000748799	up
yak	kidney	BosGru3G011734	-8.91527	3.88e-10	down
yak	kidney	BosGru3G011826	1.27002	0.00605378	up
yak	kidney	BosGru3G011893	-6.23888	0.000643489	down
yak	kidney	BosGru3G012032	5.58614	0.00100021	up
yak	kidney	BosGru3G012033	5.15895	0.000569362	up
yak	kidney	BosGru3G012297	-4.43602	0.0345742	down
yak	kidney	BosGru3G012463	2.86791	0.0012128	up
yak	kidney	BosGru3G012482	6.10082	0.000646838	up
yak	kidney	BosGru3G012483	6.47002	0.00010415	up
yak	kidney	BosGru3G012499	-1.1709	0.0155015	down
yak	kidney	BosGru3G012510	-2.36833	0.0167055	down
yak	kidney	BosGru3G012521	2.25942	0.00605378	up
yak	kidney	BosGru3G012522	2.89371	0.000384991	up
yak	kidney	BosGru3G012577	-2.58727	0.026934	down
yak	kidney	BosGru3G012623	-2.09213	0.000433722	down
yak	kidney	BosGru3G012626	5.30069	0.0157592	up
yak	kidney	BosGru3G012718	-5.91186	0.00288401	down
yak	kidney	BosGru3G012824	-1.50429	0.00474144	down
yak	kidney	BosGru3G012836	-6.43214	0.000190835	down
yak	kidney	BosGru3G012980	-3.02506	0.0345742	down
yak	kidney	BosGru3G013036	1.36303	0.0172097	up
yak	kidney	BosGru3G013103	1.0174	0.0313486	up
yak	kidney	BosGru3G013159	5.09254	0.0375438	up
yak	kidney	BosGru3G013160	5.06613	0.0300506	up
yak	kidney	BosGru3G013162	5.45474	0.0213899	up
yak	kidney	BosGru3G013163	5.20406	0.0227133	up
yak	kidney	BosGru3G013164	5.82449	1.29e-05	up
yak	kidney	BosGru3G013166	5.41826	0.0209359	up
yak	kidney	BosGru3G013167	5.89871	3.35e-13	up
yak	kidney	BosGru3G013201	-2.44247	9.39e-22	down
yak	kidney	BosGru3G013242	3.47688	0.00174325	up
yak	kidney	BosGru3G013275	-1.92087	3.06e-05	down
yak	kidney	BosGru3G013279	-6.0937	0.000207527	down
yak	kidney	BosGru3G013288	1.50642	0.0140088	up
yak	kidney	BosGru3G013354	-3.65892	4.65e-17	down
yak	kidney	BosGru3G013475	2.22565	0.0139104	up
yak	kidney	BosGru3G013498	-1.54905	0.0244904	down
yak	kidney	BosGru3G013502	1.93767	0.00396469	up
yak	kidney	BosGru3G013505	1.73526	0.000360527	up
yak	kidney	BosGru3G013539	2.06077	0.0300506	up
yak	kidney	BosGru3G013626	-1.19438	0.0299059	down
yak	kidney	BosGru3G013680	-1.12604	0.0203699	down
yak	kidney	BosGru3G013700	-2.3903	0.000494735	down
yak	kidney	BosGru3G013701	-1.86255	0.00957673	down
yak	kidney	BosGru3G013703	-2.04338	0.0160936	down
yak	kidney	BosGru3G013832	-1.46176	0.0117428	down
yak	kidney	BosGru3G013906	-1.2427	0.0105781	down
yak	kidney	BosGru3G014016	4.41323	4.54e-05	up
yak	kidney	BosGru3G014107	-1.51249	0.0421608	down
yak	kidney	BosGru3G014145	1.44234	0.0118952	up
yak	kidney	BosGru3G014223	-3.50289	0.0419818	down
yak	kidney	BosGru3G014266	2.87691	0.00530646	up
yak	kidney	BosGru3G014660	-5.64359	1.13e-15	down
yak	kidney	BosGru3G014779	5.99727	0.000742841	up
yak	kidney	BosGru3G014959	-6.21976	4.93e-06	down
yak	kidney	BosGru3G014976	1.32135	0.0211825	up
yak	kidney	BosGru3G014981	-2.07805	0.0030217	down
yak	kidney	BosGru3G015128	-1.17903	0.00469114	down
yak	kidney	BosGru3G015267	-5.44125	2.06e-20	down
yak	kidney	BosGru3G015327	1.87459	0.000670679	up
yak	kidney	BosGru3G015366	-6.4274	0.000185389	down
yak	kidney	BosGru3G015422	1.2731	0.0392005	up
yak	kidney	BosGru3G015607	1.7498	0.0417186	up
yak	kidney	BosGru3G015611	1.6548	3.52e-08	up
yak	kidney	BosGru3G015617	-2.79079	8.34e-05	down
yak	kidney	BosGru3G015648	1.09043	0.000615109	up
yak	kidney	BosGru3G015702	-3.04203	1.83e-05	down
yak	kidney	BosGru3G015765	-1.66064	5.69e-07	down
yak	kidney	BosGru3G015843	3.71061	0.0221812	up
yak	kidney	BosGru3G015992	-9.39436	2.8e-12	down
yak	kidney	BosGru3G016060	2.20274	7.35e-09	up
yak	kidney	BosGru3G016096	1.13672	0.00468901	up
yak	kidney	BosGru3G016100	-4.15016	2.53e-11	down
yak	kidney	BosGru3G016113	-1.56833	2.79e-05	down
yak	kidney	BosGru3G016133	2.20746	1.07e-06	up
yak	kidney	BosGru3G016168	1.97728	0.0111755	up
yak	kidney	BosGru3G016171	-1.18802	0.0109813	down
yak	kidney	BosGru3G016293	-1.97251	2.65e-12	down
yak	kidney	BosGru3G016348	-8.38982	1.68e-09	down
yak	kidney	BosGru3G016424	-1.88697	1.09e-10	down
yak	kidney	BosGru3G016564	-1.38048	0.000959648	down
yak	kidney	BosGru3G016571	4.28017	0.00016932	up
yak	kidney	BosGru3G016633	6.18687	9.2e-05	up
yak	kidney	BosGru3G016646	1.86107	0.0420993	up
yak	kidney	BosGru3G016657	1.46181	0.000100474	up
yak	kidney	BosGru3G016720	1.57959	0.0417186	up
yak	kidney	BosGru3G016846	-5.98421	1.01e-18	down
yak	kidney	BosGru3G016896	1.26513	0.0213899	up
yak	kidney	BosGru3G017175	-1.70621	0.0117428	down
yak	kidney	BosGru3G017184	2.82467	2.42e-08	up
yak	kidney	BosGru3G017381	-5.69588	0.0112838	down
yak	kidney	BosGru3G017409	2.83785	0.00502552	up
yak	kidney	BosGru3G017413	-6.41773	0.000977948	down
yak	kidney	BosGru3G017417	-5.50932	0.00243006	down
yak	kidney	BosGru3G017422	-1.27502	0.00530646	down
yak	kidney	BosGru3G017488	-5.55411	0.00918342	down
yak	kidney	BosGru3G017531	1.05272	0.035515	up
yak	kidney	BosGru3G017538	-2.31868	0.0022169	down
yak	kidney	BosGru3G017546	-1.64198	0.0136997	down
yak	kidney	BosGru3G017555	7.38843	7.52e-07	up
yak	kidney	BosGru3G017558	1.37009	0.0176819	up
yak	kidney	BosGru3G017604	-3.81454	0.00502394	down
yak	kidney	BosGru3G017684	4.87906	0.0416637	up
yak	kidney	BosGru3G017779	1.07798	0.0066425	up
yak	kidney	BosGru3G017851	-3.50167	0.000494735	down
yak	kidney	BosGru3G017945	-1.41248	0.00148394	down
yak	kidney	BosGru3G018030	-1.81244	0.000494735	down
yak	kidney	BosGru3G018141	6.54688	3.42e-42	up
yak	kidney	BosGru3G018144	1.58024	0.000302615	up
yak	kidney	BosGru3G018265	4.12352	0.0264286	up
yak	kidney	BosGru3G018280	-1.57214	0.0307246	down
yak	kidney	BosGru3G018387	2.33937	4.63e-12	up
yak	kidney	BosGru3G018597	2.60156	9.99e-14	up
yak	kidney	BosGru3G018605	3.45106	0.00825697	up
yak	kidney	BosGru3G018615	-6.05191	0.00126762	down
yak	kidney	BosGru3G018616	-6.4173	0.000207527	down
yak	kidney	BosGru3G018722	-3.44046	0.000123647	down
yak	kidney	BosGru3G018746	2.87543	0.00233125	up
yak	kidney	BosGru3G018747	1.41543	7.69e-09	up
yak	kidney	BosGru3G018750	-1.00865	0.0319843	down
yak	kidney	BosGru3G018778	-2.15104	8.5e-05	down
yak	kidney	BosGru3G018876	-2.71505	0.022029	down
yak	kidney	BosGru3G018884	-1.44956	0.00756143	down
yak	kidney	BosGru3G018916	-4.84036	0.0236984	down
yak	kidney	BosGru3G018944	1.60816	0.0001732	up
yak	kidney	BosGru3G018990	-2.61585	0.000812877	down
yak	kidney	BosGru3G019007	-1.7379	1.89e-06	down
yak	kidney	BosGru3G019049	-1.30985	0.0373477	down
yak	kidney	BosGru3G019115	-4.13922	0.00566665	down
yak	kidney	BosGru3G019140	-1.11133	0.0105745	down
yak	kidney	BosGru3G019145	-3.8666	0.00396469	down
yak	kidney	BosGru3G019170	-4.06851	5.43e-12	down
yak	kidney	BosGru3G019186	-1.67839	0.00233125	down
yak	kidney	BosGru3G019191	1.5327	0.0132839	up
yak	kidney	BosGru3G019194	1.76237	0.000914267	up
yak	kidney	BosGru3G019196	1.12496	0.041057	up
yak	kidney	BosGru3G019220	2.86229	0.00192898	up
yak	kidney	BosGru3G019222	3.66413	1.6e-05	up
yak	kidney	BosGru3G019226	2.3442	0.0172406	up
yak	kidney	BosGru3G019242	-5.21314	4.11e-17	down
yak	kidney	BosGru3G019250	1.3376	0.00565463	up
yak	kidney	BosGru3G019255	-4.70959	0.0271148	down
yak	kidney	BosGru3G019256	5.55798	0.0140955	up
yak	kidney	BosGru3G019264	2.44464	1.4e-08	up
yak	kidney	BosGru3G019544	-2.07021	3.38e-07	down
yak	kidney	BosGru3G019671	-7.58553	6.39e-28	down
yak	kidney	BosGru3G019694	1.43908	0.00113104	up
yak	kidney	BosGru3G019705	1.18665	0.011307	up
yak	kidney	BosGru3G019726	3.75173	0.000600377	up
yak	kidney	BosGru3G019729	4.79625	0.0165955	up
yak	kidney	BosGru3G019730	3.14214	0.0420993	up
yak	kidney	BosGru3G019731	5.85482	0.012592	up
yak	kidney	BosGru3G019812	2.70993	0.00107139	up
yak	kidney	BosGru3G019825	-1.54236	0.000499767	down
yak	kidney	BosGru3G019826	-1.09509	0.00601306	down
yak	kidney	BosGru3G020038	-6.19881	2.96e-35	down
yak	kidney	BosGru3G020186	3.20029	6.06e-10	up
yak	kidney	BosGru3G020349	3.69322	3.61e-10	up
yak	kidney	BosGru3G020473	-1.49552	0.0167758	down
yak	kidney	BosGru3G020688	-1.51456	1.2e-10	down
yak	lung	BosGru3G000016	-5.2199	4.73e-21	down
yak	lung	BosGru3G000022	5.95701	0.00108694	up
yak	lung	BosGru3G000180	2.59554	0.0241841	up
yak	lung	BosGru3G000242	-2.5463	0.00227155	down
yak	lung	BosGru3G000320	2.23543	1.91e-09	up
yak	lung	BosGru3G000323	1.61721	0.0106264	up
yak	lung	BosGru3G000352	-3.70276	0.00113564	down
yak	lung	BosGru3G000411	-1.08676	0.0368225	down
yak	lung	BosGru3G000451	-4.43965	1.45e-09	down
yak	lung	BosGru3G000483	-2.25972	0.00506623	down
yak	lung	BosGru3G000692	-2.26861	0.0397621	down
yak	lung	BosGru3G000745	-1.53533	1.07e-05	down
yak	lung	BosGru3G000767	1.60105	1.44e-07	up
yak	lung	BosGru3G000802	2.42798	8.6e-07	up
yak	lung	BosGru3G000804	5.79107	0.00653486	up
yak	lung	BosGru3G000805	1.76932	9.11e-06	up
yak	lung	BosGru3G000816	4.45683	0.000363372	up
yak	lung	BosGru3G000869	1.7134	1.23e-05	up
yak	lung	BosGru3G000871	5.30574	0.0245479	up
yak	lung	BosGru3G000890	1.33906	2.28e-11	up
yak	lung	BosGru3G000897	-4.05141	1.4e-15	down
yak	lung	BosGru3G000898	-2.90764	5.07e-14	down
yak	lung	BosGru3G000918	-1.65456	1.11e-11	down
yak	lung	BosGru3G000942	-3.70238	0.00397483	down
yak	lung	BosGru3G000959	-1.38507	7.42e-07	down
yak	lung	BosGru3G000980	2.21118	1.56e-11	up
yak	lung	BosGru3G001259	-1.49694	0.0015466	down
yak	lung	BosGru3G001261	1.04976	0.00750769	up
yak	lung	BosGru3G001332	1.50199	0.0014021	up
yak	lung	BosGru3G001338	1.91689	0.0066591	up
yak	lung	BosGru3G001339	1.13667	2.92e-05	up
yak	lung	BosGru3G001403	-4.84114	6.58e-17	down
yak	lung	BosGru3G001444	-2.57759	1.54e-11	down
yak	lung	BosGru3G001451	-1.31699	0.00347971	down
yak	lung	BosGru3G001453	2.95108	0.000673452	up
yak	lung	BosGru3G001479	1.39621	0.0161133	up
yak	lung	BosGru3G001502	4.54358	1.75e-11	up
yak	lung	BosGru3G001580	-2.45453	0.0144709	down
yak	lung	BosGru3G001593	2.17186	8.89e-10	up
yak	lung	BosGru3G001600	-4.48746	0.038468	down
yak	lung	BosGru3G001614	-3.14699	1.09e-20	down
yak	lung	BosGru3G001666	1.17176	0.00496784	up
yak	lung	BosGru3G001682	-1.25564	0.0262279	down
yak	lung	BosGru3G001684	-7.16434	6.55e-07	down
yak	lung	BosGru3G001693	-1.67622	2.32e-06	down
yak	lung	BosGru3G001756	2.70594	0.000381544	up
yak	lung	BosGru3G001829	1.10709	0.0467869	up
yak	lung	BosGru3G001878	-2.54939	2.99e-09	down
yak	lung	BosGru3G001905	-8.47699	2.02e-09	down
yak	lung	BosGru3G001947	-1.01769	0.00355999	down
yak	lung	BosGru3G001957	-1.76136	0.030752	down
yak	lung	BosGru3G001958	-1.74924	0.0180021	down
yak	lung	BosGru3G001962	1.56889	0.0122113	up
yak	lung	BosGru3G001996	-2.49759	0.0331162	down
yak	lung	BosGru3G001998	1.25563	6.17e-08	up
yak	lung	BosGru3G002054	-2.98608	0.000582161	down
yak	lung	BosGru3G002058	-2.59279	3.66e-10	down
yak	lung	BosGru3G002070	-1.32832	0.0429702	down
yak	lung	BosGru3G002082	1.36021	0.001125	up
yak	lung	BosGru3G002094	-1.0399	2.09e-06	down
yak	lung	BosGru3G002163	-1.38167	0.0493356	down
yak	lung	BosGru3G002194	-1.08499	8.17e-06	down
yak	lung	BosGru3G002296	1.41151	3.5e-05	up
yak	lung	BosGru3G002381	-1.50728	0.00180733	down
yak	lung	BosGru3G002385	1.97562	0.0247648	up
yak	lung	BosGru3G002388	1.28168	4.67e-05	up
yak	lung	BosGru3G002459	-2.94736	3.45e-59	down
yak	lung	BosGru3G002483	-5.15966	0.00992508	down
yak	lung	BosGru3G002485	-2.09721	0.0039213	down
yak	lung	BosGru3G002491	-1.17824	0.00481999	down
yak	lung	BosGru3G002581	-4.17498	3.3e-05	down
yak	lung	BosGru3G002700	-1.18966	0.000617487	down
yak	lung	BosGru3G002751	1.06263	0.0196123	up
yak	lung	BosGru3G002797	-2.26237	0.0212893	down
yak	lung	BosGru3G002813	-1.37622	0.00174988	down
yak	lung	BosGru3G002824	1.99333	0.000659481	up
yak	lung	BosGru3G002863	-1.1275	0.0302594	down
yak	lung	BosGru3G002867	-1.76051	0.00125676	down
yak	lung	BosGru3G002886	4.92019	0.0420624	up
yak	lung	BosGru3G002946	-5.17989	0.0206525	down
yak	lung	BosGru3G003000	-2.41968	0.0192064	down
yak	lung	BosGru3G003057	-7.78893	6.95e-08	down
yak	lung	BosGru3G003147	-2.19467	0.00892488	down
yak	lung	BosGru3G003187	-2.38485	4.76e-26	down
yak	lung	BosGru3G003209	-2.20296	3.46e-07	down
yak	lung	BosGru3G003243	-9.38428	3.59e-05	down
yak	lung	BosGru3G003244	1.93926	0.00781585	up
yak	lung	BosGru3G003266	-1.26803	0.0159781	down
yak	lung	BosGru3G003306	-2.18983	0.00216492	down
yak	lung	BosGru3G003316	5.48576	0.0123335	up
yak	lung	BosGru3G003324	-2.25166	0.00172726	down
yak	lung	BosGru3G003327	-1.47976	0.00343239	down
yak	lung	BosGru3G003330	-2.24901	0.0239711	down
yak	lung	BosGru3G003362	1.75095	0.0305994	up
yak	lung	BosGru3G003369	5.72014	0.00308549	up
yak	lung	BosGru3G003379	-6.13851	3.9e-48	down
yak	lung	BosGru3G003467	-4.39487	0.0152664	down
yak	lung	BosGru3G003498	1.83481	0.0164997	up
yak	lung	BosGru3G003529	-1.48442	0.03492	down
yak	lung	BosGru3G003556	1.3355	0.0484462	up
yak	lung	BosGru3G003560	-1.61504	0.000158869	down
yak	lung	BosGru3G003799	-1.93567	0.0179424	down
yak	lung	BosGru3G003859	4.22498	0.000282631	up
yak	lung	BosGru3G004266	1.02139	0.00965108	up
yak	lung	BosGru3G004423	1.08409	0.0301495	up
yak	lung	BosGru3G004580	-5.00289	0.0295868	down
yak	lung	BosGru3G005318	-1.01355	0.0184233	down
yak	lung	BosGru3G005364	-5.11847	0.0013468	down
yak	lung	BosGru3G005433	-1.02477	0.030885	down
yak	lung	BosGru3G005595	2.07656	6.1e-05	up
yak	lung	BosGru3G005745	1.02412	0.00168366	up
yak	lung	BosGru3G005764	-1.42464	0.00138089	down
yak	lung	BosGru3G005777	-4.22279	9.63e-07	down
yak	lung	BosGru3G005825	-3.67112	0.00256244	down
yak	lung	BosGru3G005948	-1.1348	0.0174722	down
yak	lung	BosGru3G006086	1.19853	0.000227662	up
yak	lung	BosGru3G006098	-3.60205	9.27e-14	down
yak	lung	BosGru3G006099	-4.85941	0.0228765	down
yak	lung	BosGru3G006103	-3.39986	0.00809699	down
yak	lung	BosGru3G006124	-1.48016	3.43e-05	down
yak	lung	BosGru3G006154	-1.33927	0.0138486	down
yak	lung	BosGru3G006177	-3.69451	0.00843275	down
yak	lung	BosGru3G006204	-1.81994	0.0221351	down
yak	lung	BosGru3G006238	-1.51903	0.0196123	down
yak	lung	BosGru3G006260	-1.65506	9.27e-08	down
yak	lung	BosGru3G006279	-1.58824	2.69e-07	down
yak	lung	BosGru3G006325	-5.19668	0.0164997	down
yak	lung	BosGru3G006398	-1.14105	0.00113525	down
yak	lung	BosGru3G006414	1.86759	0.0245479	up
yak	lung	BosGru3G006458	-1.8449	0.000582175	down
yak	lung	BosGru3G006505	-5.28216	0.000544856	down
yak	lung	BosGru3G006563	4.92964	0.0418956	up
yak	lung	BosGru3G006641	1.26212	0.00534796	up
yak	lung	BosGru3G006673	-1.21386	0.0279989	down
yak	lung	BosGru3G006694	-1.03751	0.00582568	down
yak	lung	BosGru3G006703	2.80592	0.0148919	up
yak	lung	BosGru3G006886	-1.93077	0.0212893	down
yak	lung	BosGru3G006912	-3.31265	4.31e-15	down
yak	lung	BosGru3G006941	1.3513	0.0135118	up
yak	lung	BosGru3G006957	1.22354	0.0022272	up
yak	lung	BosGru3G006975	1.73546	0.0118971	up
yak	lung	BosGru3G006984	1.31726	0.0451911	up
yak	lung	BosGru3G007003	-1.1024	0.00185869	down
yak	lung	BosGru3G007159	-1.3248	0.0442049	down
yak	lung	BosGru3G007190	3.60292	5.53e-06	up
yak	lung	BosGru3G007234	-1.203	0.00100957	down
yak	lung	BosGru3G007251	-1.11629	0.0238689	down
yak	lung	BosGru3G007339	1.62011	0.0455845	up
yak	lung	BosGru3G007353	3.04185	0.0451989	up
yak	lung	BosGru3G007388	-1.80765	2.27e-07	down
yak	lung	BosGru3G007422	1.48321	0.0066533	up
yak	lung	BosGru3G007468	1.31044	0.0144453	up
yak	lung	BosGru3G007480	-4.19246	0.016707	down
yak	lung	BosGru3G007500	2.2116	0.0253093	up
yak	lung	BosGru3G007511	5.03456	2.99e-33	up
yak	lung	BosGru3G007581	-2.26388	0.000751713	down
yak	lung	BosGru3G007689	-1.29789	0.00158701	down
yak	lung	BosGru3G007736	-1.27173	0.0133454	down
yak	lung	BosGru3G007739	-2.86683	2.03e-11	down
yak	lung	BosGru3G007768	-1.31553	0.0299298	down
yak	lung	BosGru3G007813	-4.20173	0.0178446	down
yak	lung	BosGru3G007859	-3.07243	0.0363686	down
yak	lung	BosGru3G007895	-4.53567	8.64e-09	down
yak	lung	BosGru3G007907	-1.51669	0.000296657	down
yak	lung	BosGru3G007918	-1.03099	0.00331921	down
yak	lung	BosGru3G007956	-3.76918	2.31e-05	down
yak	lung	BosGru3G007984	1.03842	0.00201106	up
yak	lung	BosGru3G008012	-1.09751	0.00394028	down
yak	lung	BosGru3G008026	1.30289	5.2e-05	up
yak	lung	BosGru3G008084	-1.88914	0.000526493	down
yak	lung	BosGru3G008140	1.41981	0.032298	up
yak	lung	BosGru3G008182	1.00629	0.0247648	up
yak	lung	BosGru3G008262	2.99025	0.000294945	up
yak	lung	BosGru3G008323	-3.04153	0.00875957	down
yak	lung	BosGru3G008331	-1.5847	0.0397621	down
yak	lung	BosGru3G008337	-3.66812	0.00026658	down
yak	lung	BosGru3G008432	-2.12612	0.00217398	down
yak	lung	BosGru3G008433	-6.10438	5.48e-38	down
yak	lung	BosGru3G008434	-2.48064	4.48e-17	down
yak	lung	BosGru3G008449	-3.01968	0.0039213	down
yak	lung	BosGru3G008589	2.63116	0.035884	up
yak	lung	BosGru3G008659	6.76422	1.36e-05	up
yak	lung	BosGru3G008660	5.21201	2.64e-08	up
yak	lung	BosGru3G008794	2.41736	1.08e-28	up
yak	lung	BosGru3G008798	2.30618	0.00352162	up
yak	lung	BosGru3G008857	-1.34363	0.0010119	down
yak	lung	BosGru3G008896	-4.39279	0.0419828	down
yak	lung	BosGru3G008907	2.81584	2.4e-14	up
yak	lung	BosGru3G008922	2.17369	0.027127	up
yak	lung	BosGru3G008931	-1.13076	0.000107061	down
yak	lung	BosGru3G008989	-3.26347	4.47e-07	down
yak	lung	BosGru3G009024	1.31518	0.00160584	up
yak	lung	BosGru3G009135	-1.08135	0.040958	down
yak	lung	BosGru3G009149	1.49831	0.041921	up
yak	lung	BosGru3G009162	1.32616	0.000569453	up
yak	lung	BosGru3G009176	1.18528	0.000453107	up
yak	lung	BosGru3G009213	2.99878	1.01e-09	up
yak	lung	BosGru3G009226	1.50194	0.0247169	up
yak	lung	BosGru3G009250	6.29142	4.88e-05	up
yak	lung	BosGru3G009264	-2.9994	0.00138976	down
yak	lung	BosGru3G009282	1.92212	0.000287331	up
yak	lung	BosGru3G009301	5.32125	0.0166179	up
yak	lung	BosGru3G009310	-1.67116	0.0192064	down
yak	lung	BosGru3G009312	-1.63301	8.22e-05	down
yak	lung	BosGru3G009325	1.16021	0.0106264	up
yak	lung	BosGru3G009338	-1.64674	9.1e-10	down
yak	lung	BosGru3G009351	4.4189	0.0101452	up
yak	lung	BosGru3G009437	-1.12057	0.0135118	down
yak	lung	BosGru3G009450	1.33492	0.0332713	up
yak	lung	BosGru3G009468	1.46427	0.000401808	up
yak	lung	BosGru3G009521	-1.38015	3.71e-12	down
yak	lung	BosGru3G009545	4.69809	0.0247371	up
yak	lung	BosGru3G009596	-4.71677	1.69e-29	down
yak	lung	BosGru3G009756	1.56737	0.000234577	up
yak	lung	BosGru3G009760	-1.59266	0.0146092	down
yak	lung	BosGru3G009769	-2.60335	0.000253908	down
yak	lung	BosGru3G009800	-2.16109	0.0397621	down
yak	lung	BosGru3G009804	-1.4721	0.0332776	down
yak	lung	BosGru3G009838	-3.38017	8.52e-06	down
yak	lung	BosGru3G009917	2.56281	0.0331483	up
yak	lung	BosGru3G009939	-4.84341	0.0470463	down
yak	lung	BosGru3G010048	-5.58096	0.00443741	down
yak	lung	BosGru3G010087	-2.50248	7.68e-05	down
yak	lung	BosGru3G010254	-1.96457	0.00318218	down
yak	lung	BosGru3G010346	-2.75041	0.0127421	down
yak	lung	BosGru3G010397	-1.03804	0.000145978	down
yak	lung	BosGru3G010466	-2.24962	7.11e-05	down
yak	lung	BosGru3G010541	-2.1282	1.46e-05	down
yak	lung	BosGru3G010605	-5.37742	0.00014744	down
yak	lung	BosGru3G010614	-5.88375	3.23e-10	down
yak	lung	BosGru3G010666	2.93035	0.00355999	up
yak	lung	BosGru3G010679	2.02229	4.16e-06	up
yak	lung	BosGru3G010683	-1.76431	1.33e-06	down
yak	lung	BosGru3G010701	1.07001	0.00162444	up
yak	lung	BosGru3G010724	-1.19788	2.08e-05	down
yak	lung	BosGru3G010792	-2.25611	0.0254896	down
yak	lung	BosGru3G010800	-4.31125	1.69e-05	down
yak	lung	BosGru3G010864	-2.14224	0.00265205	down
yak	lung	BosGru3G010891	-3.69862	9.38e-39	down
yak	lung	BosGru3G010940	-3.77131	2.54e-13	down
yak	lung	BosGru3G010941	-4.78613	5.94e-14	down
yak	lung	BosGru3G010945	8.112	0.00249196	up
yak	lung	BosGru3G010951	-1.84447	0.000257831	down
yak	lung	BosGru3G010959	3.08044	6.37e-13	up
yak	lung	BosGru3G011031	-3.61466	3.17e-20	down
yak	lung	BosGru3G011081	6.32504	2.36e-14	up
yak	lung	BosGru3G011099	-1.20289	3.54e-06	down
yak	lung	BosGru3G011200	1.2904	0.0212893	up
yak	lung	BosGru3G011262	-1.61155	0.00154176	down
yak	lung	BosGru3G011263	-1.59215	0.0463859	down
yak	lung	BosGru3G011311	-1.27451	2.01e-08	down
yak	lung	BosGru3G011330	1.19621	0.0175436	up
yak	lung	BosGru3G011337	-3.10704	1.19e-27	down
yak	lung	BosGru3G011365	-1.2771	1.05e-05	down
yak	lung	BosGru3G011398	-1.11447	0.0177376	down
yak	lung	BosGru3G011399	-1.81455	0.008312	down
yak	lung	BosGru3G011502	2.14306	0.00528459	up
yak	lung	BosGru3G011526	-1.98181	0.000141181	down
yak	lung	BosGru3G011709	-5.03531	0.00915168	down
yak	lung	BosGru3G011729	4.53807	9.89e-05	up
yak	lung	BosGru3G011734	-9.18608	6.97e-12	down
yak	lung	BosGru3G011751	-1.03915	0.00143421	down
yak	lung	BosGru3G011826	1.33258	5.3e-05	up
yak	lung	BosGru3G011833	-1.28296	0.00237156	down
yak	lung	BosGru3G011841	1.31672	0.00198836	up
yak	lung	BosGru3G011846	-2.23058	3.17e-05	down
yak	lung	BosGru3G011924	-1.60986	0.0164997	down
yak	lung	BosGru3G011930	1.13211	0.000340582	up
yak	lung	BosGru3G012029	-5.00459	0.043513	down
yak	lung	BosGru3G012074	-1.85756	0.00469194	down
yak	lung	BosGru3G012079	2.36739	0.00147959	up
yak	lung	BosGru3G012170	-2.84171	0.0383858	down
yak	lung	BosGru3G012200	5.01038	1.96e-19	up
yak	lung	BosGru3G012228	-1.57876	0.0245569	down
yak	lung	BosGru3G012282	-1.18172	0.000280642	down
yak	lung	BosGru3G012383	4.11294	0.0228811	up
yak	lung	BosGru3G012399	-1.09547	0.0149411	down
yak	lung	BosGru3G012476	-5.75666	0.0022635	down
yak	lung	BosGru3G012626	1.99526	0.0119107	up
yak	lung	BosGru3G012627	-1.1036	0.00237207	down
yak	lung	BosGru3G012670	2.88416	0.0239711	up
yak	lung	BosGru3G012673	-1.15643	0.0344415	down
yak	lung	BosGru3G012718	-6.37282	1.13e-16	down
yak	lung	BosGru3G012729	4.51711	0.0381149	up
yak	lung	BosGru3G012738	3.40303	2.02e-06	up
yak	lung	BosGru3G012758	1.94375	0.00892488	up
yak	lung	BosGru3G012836	-6.94631	2.16e-06	down
yak	lung	BosGru3G012992	-6.18984	0.00345535	down
yak	lung	BosGru3G012993	-6.24221	0.000179386	down
yak	lung	BosGru3G012994	-8.23274	9.05e-08	down
yak	lung	BosGru3G013008	1.89628	0.0214062	up
yak	lung	BosGru3G013065	2.30781	0.0462505	up
yak	lung	BosGru3G013071	-1.99458	2.66e-07	down
yak	lung	BosGru3G013073	-1.47135	0.00508456	down
yak	lung	BosGru3G013103	1.21793	0.0464157	up
yak	lung	BosGru3G013121	2.20562	0.00776202	up
yak	lung	BosGru3G013162	6.15203	0.000730011	up
yak	lung	BosGru3G013164	9.60166	2.05e-12	up
yak	lung	BosGru3G013167	10.0888	1.68e-14	up
yak	lung	BosGru3G013180	-3.13322	0.0392283	down
yak	lung	BosGru3G013201	-2.20065	3.34e-24	down
yak	lung	BosGru3G013312	-1.31654	0.0221909	down
yak	lung	BosGru3G013321	-5.47994	0.00799815	down
yak	lung	BosGru3G013332	-2.31513	0.027127	down
yak	lung	BosGru3G013354	-3.95927	5.64e-42	down
yak	lung	BosGru3G013505	2.11261	9.27e-08	up
yak	lung	BosGru3G013517	1.12818	0.000698078	up
yak	lung	BosGru3G013584	-2.65649	1.79e-06	down
yak	lung	BosGru3G013729	-4.49125	0.00224383	down
yak	lung	BosGru3G013773	-1.10634	0.00249177	down
yak	lung	BosGru3G013789	1.24157	0.0228811	up
yak	lung	BosGru3G013792	2.95036	0.0392283	up
yak	lung	BosGru3G013900	-5.69669	0.000593841	down
yak	lung	BosGru3G013901	-4.03613	0.000441486	down
yak	lung	BosGru3G014017	-1.29876	0.00457479	down
yak	lung	BosGru3G014070	-1.49643	0.00653486	down
yak	lung	BosGru3G014086	-2.42	5.09e-05	down
yak	lung	BosGru3G014089	-1.98062	5.3e-05	down
yak	lung	BosGru3G014093	-2.68883	2.58e-09	down
yak	lung	BosGru3G014142	3.38956	0.000165255	up
yak	lung	BosGru3G014192	1.55876	3.92e-05	up
yak	lung	BosGru3G014239	1.09487	0.0311321	up
yak	lung	BosGru3G014242	1.44566	1.77e-06	up
yak	lung	BosGru3G014266	2.01275	0.0120125	up
yak	lung	BosGru3G014303	-8.06736	0.000418993	down
yak	lung	BosGru3G014346	-2.09853	6.6e-10	down
yak	lung	BosGru3G014438	1.18255	0.00761997	up
yak	lung	BosGru3G014487	-5.96874	0.001175	down
yak	lung	BosGru3G014490	1.45178	0.0139291	up
yak	lung	BosGru3G014492	1.64865	9.63e-07	up
yak	lung	BosGru3G014547	1.21352	0.00286148	up
yak	lung	BosGru3G014554	-3.55539	5.22e-14	down
yak	lung	BosGru3G014555	-1.8065	9.05e-08	down
yak	lung	BosGru3G014558	2.20585	0.027067	up
yak	lung	BosGru3G014576	-4.13902	2.72e-15	down
yak	lung	BosGru3G014660	-3.8236	4.3e-18	down
yak	lung	BosGru3G014776	1.03227	6.98e-05	up
yak	lung	BosGru3G014779	6.22285	0.000420513	up
yak	lung	BosGru3G014873	7.53997	5.55e-07	up
yak	lung	BosGru3G014911	1.57034	1.02e-05	up
yak	lung	BosGru3G014923	1.17514	3.05e-05	up
yak	lung	BosGru3G014959	-6.17825	3.38e-12	down
yak	lung	BosGru3G014982	-4.8903	0.0396709	down
yak	lung	BosGru3G015133	-4.19375	0.0149863	down
yak	lung	BosGru3G015178	2.85399	0.0238618	up
yak	lung	BosGru3G015183	-2.24973	0.0470463	down
yak	lung	BosGru3G015267	-1.77802	0.0192222	down
yak	lung	BosGru3G015274	2.44413	0.000203656	up
yak	lung	BosGru3G015292	-2.65411	0.0442049	down
yak	lung	BosGru3G015306	-4.01981	0.000141181	down
yak	lung	BosGru3G015307	-1.19309	0.00404871	down
yak	lung	BosGru3G015333	5.35495	0.0102874	up
yak	lung	BosGru3G015541	-2.27814	0.0232007	down
yak	lung	BosGru3G015630	5.61707	0.0042835	up
yak	lung	BosGru3G015631	4.16358	0.0239711	up
yak	lung	BosGru3G015702	-3.3409	0.0178446	down
yak	lung	BosGru3G015727	1.29256	0.0422059	up
yak	lung	BosGru3G015756	-1.91246	0.0351991	down
yak	lung	BosGru3G015765	-1.44163	4.68e-06	down
yak	lung	BosGru3G015797	-2.64389	1.5e-07	down
yak	lung	BosGru3G015813	2.87412	1.88e-06	up
yak	lung	BosGru3G015878	2.38489	7.41e-08	up
yak	lung	BosGru3G015879	1.72039	0.038468	up
yak	lung	BosGru3G015896	2.21428	0.00917947	up
yak	lung	BosGru3G015934	-5.03648	0.0375247	down
yak	lung	BosGru3G015963	-1.54149	0.00892488	down
yak	lung	BosGru3G015992	-6.45506	4.43e-14	down
yak	lung	BosGru3G016025	1.24216	0.0184848	up
yak	lung	BosGru3G016096	-4.89615	0.0484462	down
yak	lung	BosGru3G016113	-1.30578	0.000472189	down
yak	lung	BosGru3G016133	2.33941	2.25e-09	up
yak	lung	BosGru3G016194	1.33432	7.52e-06	up
yak	lung	BosGru3G016217	-1.33826	0.0455845	down
yak	lung	BosGru3G016263	-1.14713	0.0212893	down
yak	lung	BosGru3G016293	-1.2996	0.00147959	down
yak	lung	BosGru3G016308	-1.13109	0.00192198	down
yak	lung	BosGru3G016327	1.86196	0.0228765	up
yak	lung	BosGru3G016348	-3.20499	3.35e-08	down
yak	lung	BosGru3G016373	-1.08272	0.0293639	down
yak	lung	BosGru3G016382	-5.44244	0.00473528	down
yak	lung	BosGru3G016424	-4.15276	3.34e-44	down
yak	lung	BosGru3G016438	1.25329	0.0144709	up
yak	lung	BosGru3G016445	1.71216	0.00892488	up
yak	lung	BosGru3G016564	-1.42814	3.46e-07	down
yak	lung	BosGru3G016571	-3.24553	0.0492884	down
yak	lung	BosGru3G016587	-1.7714	0.0238689	down
yak	lung	BosGru3G016633	5.80901	0.00183712	up
yak	lung	BosGru3G016731	1.02342	0.0018909	up
yak	lung	BosGru3G016798	1.31341	7.06e-05	up
yak	lung	BosGru3G016818	1.14985	0.00986641	up
yak	lung	BosGru3G016846	-7.06138	4.11e-06	down
yak	lung	BosGru3G016917	-1.36855	0.0264284	down
yak	lung	BosGru3G016921	-3.78687	0.000786598	down
yak	lung	BosGru3G016993	-1.184	0.0270823	down
yak	lung	BosGru3G017003	-2.62728	5.14e-15	down
yak	lung	BosGru3G017043	-1.4887	0.000296657	down
yak	lung	BosGru3G017046	-2.0478	2.54e-06	down
yak	lung	BosGru3G017105	-2.17986	0.00572239	down
yak	lung	BosGru3G017110	-1.16456	9.91e-06	down
yak	lung	BosGru3G017187	1.07949	0.00534796	up
yak	lung	BosGru3G017363	1.28477	6.15e-05	up
yak	lung	BosGru3G017364	1.33666	6.5e-07	up
yak	lung	BosGru3G017417	-5.37442	0.00962079	down
yak	lung	BosGru3G017422	-1.13316	2.81e-05	down
yak	lung	BosGru3G017438	-1.91245	0.0212893	down
yak	lung	BosGru3G017504	2.30197	0.00792898	up
yak	lung	BosGru3G017510	1.65386	3.28e-06	up
yak	lung	BosGru3G017516	1.92222	0.00614376	up
yak	lung	BosGru3G017526	-1.30738	0.0015466	down
yak	lung	BosGru3G017531	1.08565	0.0182736	up
yak	lung	BosGru3G017546	-4.78713	0.00156781	down
yak	lung	BosGru3G017555	6.92068	9.63e-06	up
yak	lung	BosGru3G017558	1.19585	0.000451478	up
yak	lung	BosGru3G017570	-1.3799	0.00626738	down
yak	lung	BosGru3G017578	-1.85536	2.54e-06	down
yak	lung	BosGru3G017624	-1.5809	1.44e-07	down
yak	lung	BosGru3G017722	1.68785	0.0482779	up
yak	lung	BosGru3G017783	-1.13508	8.38e-05	down
yak	lung	BosGru3G017851	-1.19184	0.00180733	down
yak	lung	BosGru3G017923	3.70128	0.000582161	up
yak	lung	BosGru3G018083	1.69309	1.44e-07	up
yak	lung	BosGru3G018103	-1.44627	0.00553018	down
yak	lung	BosGru3G018111	2.55487	4.64e-05	up
yak	lung	BosGru3G018117	-2.96127	0.0019814	down
yak	lung	BosGru3G018141	6.69897	9.38e-39	up
yak	lung	BosGru3G018165	-5.24613	0.0194251	down
yak	lung	BosGru3G018246	-1.42722	0.00106609	down
yak	lung	BosGru3G018295	5.01035	0.0301495	up
yak	lung	BosGru3G018333	1.53516	8.63e-08	up
yak	lung	BosGru3G018347	-1.34805	0.00573705	down
yak	lung	BosGru3G018348	-3.41897	2.07e-06	down
yak	lung	BosGru3G018363	2.0877	0.00104426	up
yak	lung	BosGru3G018387	1.3721	0.000412262	up
yak	lung	BosGru3G018506	-2.48484	3.77e-14	down
yak	lung	BosGru3G018615	-5.48809	0.0106144	down
yak	lung	BosGru3G018689	1.37199	0.000363372	up
yak	lung	BosGru3G018718	-6.20552	0.000412262	down
yak	lung	BosGru3G018835	2.70553	0.00112531	up
yak	lung	BosGru3G018849	3.33341	0.000852892	up
yak	lung	BosGru3G018868	6.2095	0.000346392	up
yak	lung	BosGru3G018884	-1.69175	0.0131383	down
yak	lung	BosGru3G018922	1.95456	0.000381544	up
yak	lung	BosGru3G018990	-1.95611	2.02e-09	down
yak	lung	BosGru3G019007	-1.28767	1.82e-05	down
yak	lung	BosGru3G019048	1.6728	4.54e-05	up
yak	lung	BosGru3G019074	4.35232	7.34e-06	up
yak	lung	BosGru3G019170	-2.08578	0.0316625	down
yak	lung	BosGru3G019181	1.24072	0.027127	up
yak	lung	BosGru3G019189	5.04769	0.0331339	up
yak	lung	BosGru3G019191	1.48165	0.0375247	up
yak	lung	BosGru3G019222	2.24779	1.5e-07	up
yak	lung	BosGru3G019247	-5.01599	0.0238689	down
yak	lung	BosGru3G019264	2.44757	0.00014925	up
yak	lung	BosGru3G019329	1.5207	0.0402815	up
yak	lung	BosGru3G019444	1.77178	0.00653486	up
yak	lung	BosGru3G019454	-4.21262	0.00436387	down
yak	lung	BosGru3G019455	-1.57353	0.0293639	down
yak	lung	BosGru3G019546	-1.48707	0.0127665	down
yak	lung	BosGru3G019559	2.37173	0.0273834	up
yak	lung	BosGru3G019653	-3.76113	7.74e-10	down
yak	lung	BosGru3G019670	7.59342	1.43e-25	up
yak	lung	BosGru3G019671	-7.56199	4.45e-25	down
yak	lung	BosGru3G019683	-1.40451	0.002882	down
yak	lung	BosGru3G019685	-1.72309	0.00110109	down
yak	lung	BosGru3G019705	1.17741	0.00443741	up
yak	lung	BosGru3G019724	1.22711	5.66e-05	up
yak	lung	BosGru3G019861	-2.13848	0.002882	down
yak	lung	BosGru3G019878	-1.61575	0.0126608	down
yak	lung	BosGru3G019941	-1.54104	0.0241749	down
yak	lung	BosGru3G020005	-5.44169	7.9e-05	down
yak	lung	BosGru3G020014	-1.33542	0.0422926	down
yak	lung	BosGru3G020038	-6.93562	2.38e-85	down
yak	lung	BosGru3G020262	1.79851	0.0455845	up
yak	lung	BosGru3G020473	-1.72085	0.00014744	down
yak	lung	BosGru3G020642	-1.72066	0.000412262	down
yak	lung	BosGru3G020669	1.99902	0.0254264	up
yak	lung	BosGru3G020696	-6.93164	2.63e-16	down
yak	lung	BosGru3G020698	2.17644	0.0244863	up
yak	liver	BosGru3G000016	-4.01781	9.89e-06	down
yak	liver	BosGru3G000090	2.74102	0.0462662	up
yak	liver	BosGru3G000358	-2.15729	4.91e-05	down
yak	liver	BosGru3G000451	-5.36282	0.000519699	down
yak	liver	BosGru3G000488	3.29089	0.000189693	up
yak	liver	BosGru3G000692	-5.00564	0.0369695	down
yak	liver	BosGru3G000816	5.96595	0.00359014	up
yak	liver	BosGru3G000869	1.9356	0.0227404	up
yak	liver	BosGru3G000871	3.2908	0.000258196	up
yak	liver	BosGru3G000890	1.72725	0.00229053	up
yak	liver	BosGru3G001169	2.13989	5.7e-06	up
yak	liver	BosGru3G001403	-2.79687	5.82e-05	down
yak	liver	BosGru3G001614	-2.33762	0.000404883	down
yak	liver	BosGru3G001684	-7.52993	2.89e-06	down
yak	liver	BosGru3G002058	-2.50342	0.0013316	down
yak	liver	BosGru3G002082	2.7715	0.00205771	up
yak	liver	BosGru3G002117	-2.49282	0.0410696	down
yak	liver	BosGru3G002304	3.81917	1.54e-06	up
yak	liver	BosGru3G002395	2.94414	4.55e-06	up
yak	liver	BosGru3G002404	-1.89247	0.000141448	down
yak	liver	BosGru3G002405	-1.06248	0.0486589	down
yak	liver	BosGru3G002407	-2.28421	0.0175955	down
yak	liver	BosGru3G002459	-3.41388	1.92e-15	down
yak	liver	BosGru3G002482	2.95113	3.61e-06	up
yak	liver	BosGru3G002485	-3.88952	0.0285389	down
yak	liver	BosGru3G002509	4.17071	0.0418627	up
yak	liver	BosGru3G002510	3.78813	1.44e-06	up
yak	liver	BosGru3G002581	-3.02609	0.000358286	down
yak	liver	BosGru3G002583	-2.0059	0.0157335	down
yak	liver	BosGru3G002718	5.78596	0.00897008	up
yak	liver	BosGru3G002793	2.25636	0.0455883	up
yak	liver	BosGru3G002824	1.96476	0.00638416	up
yak	liver	BosGru3G003057	-8.51355	6.92e-09	down
yak	liver	BosGru3G003187	-4.13712	8.26e-18	down
yak	liver	BosGru3G003243	-6.9423	5.1e-05	down
yak	liver	BosGru3G003244	3.6701	0.000943227	up
yak	liver	BosGru3G003358	2.42368	0.00433041	up
yak	liver	BosGru3G003379	-5.48105	7.15e-16	down
yak	liver	BosGru3G005439	1.65844	5.82e-05	up
yak	liver	BosGru3G005745	2.07942	0.00103055	up
yak	liver	BosGru3G005758	-6.41031	0.00114841	down
yak	liver	BosGru3G005777	-3.04424	0.00238312	down
yak	liver	BosGru3G005778	5.47696	0.0252112	up
yak	liver	BosGru3G005972	-2.08375	0.00359014	down
yak	liver	BosGru3G006098	-2.20749	0.00541031	down
yak	liver	BosGru3G006100	-8.14572	4.77e-07	down
yak	liver	BosGru3G006103	-2.77743	0.00393471	down
yak	liver	BosGru3G006204	-2.33623	1.08e-05	down
yak	liver	BosGru3G006612	1.35149	0.0472876	up
yak	liver	BosGru3G006625	-1.93636	0.0377394	down
yak	liver	BosGru3G006661	-6.29287	0.00142481	down
yak	liver	BosGru3G006705	5.37242	0.0374607	up
yak	liver	BosGru3G006834	-6.2821	0.00058086	down
yak	liver	BosGru3G006853	-3.48763	0.00602517	down
yak	liver	BosGru3G006888	1.57615	0.0264125	up
yak	liver	BosGru3G006890	3.21166	1.29e-05	up
yak	liver	BosGru3G007468	1.76395	0.0316803	up
yak	liver	BosGru3G007511	4.13992	1.29e-12	up
yak	liver	BosGru3G007517	-2.57063	0.000591729	down
yak	liver	BosGru3G007607	4.52731	0.000165024	up
yak	liver	BosGru3G007733	1.21793	0.0227065	up
yak	liver	BosGru3G007739	-3.27986	1.4e-06	down
yak	liver	BosGru3G008005	1.51782	0.0305976	up
yak	liver	BosGru3G008053	1.85093	0.000621787	up
yak	liver	BosGru3G008084	-2.37603	0.000321498	down
yak	liver	BosGru3G008110	-1.12004	0.0429772	down
yak	liver	BosGru3G008337	-5.94097	0.00276344	down
yak	liver	BosGru3G008401	1.15464	0.0208731	up
yak	liver	BosGru3G008433	-3.7656	0.000349488	down
yak	liver	BosGru3G008434	-3.06173	1.68e-09	down
yak	liver	BosGru3G008531	-1.74115	0.00279412	down
yak	liver	BosGru3G008551	4.73814	0.0469715	up
yak	liver	BosGru3G008560	4.09574	0.0134986	up
yak	liver	BosGru3G008759	-1.77246	0.0114375	down
yak	liver	BosGru3G008794	2.257	1.13e-07	up
yak	liver	BosGru3G009039	1.78783	0.0318222	up
yak	liver	BosGru3G009213	4.76625	0.0411432	up
yak	liver	BosGru3G009251	2.89483	0.000762497	up
yak	liver	BosGru3G009281	-1.39783	0.0218266	down
yak	liver	BosGru3G009310	-4.11263	0.0444338	down
yak	liver	BosGru3G009558	-3.23819	0.00200877	down
yak	liver	BosGru3G009568	-4.35323	0.00471257	down
yak	liver	BosGru3G009596	-4.14162	0.00100046	down
yak	liver	BosGru3G009756	2.42463	0.0177966	up
yak	liver	BosGru3G009981	-1.88183	0.0452222	down
yak	liver	BosGru3G010032	5.35633	0.0354943	up
yak	liver	BosGru3G010285	1.7704	0.0311432	up
yak	liver	BosGru3G010321	-1.44748	0.016533	down
yak	liver	BosGru3G010395	2.01542	0.0424083	up
yak	liver	BosGru3G010683	-2.0471	0.00687142	down
yak	liver	BosGru3G010762	-6.90342	3.56e-12	down
yak	liver	BosGru3G010891	-3.57227	8.99e-12	down
yak	liver	BosGru3G010940	-3.40311	0.00991041	down
yak	liver	BosGru3G010941	-4.61523	0.00157265	down
yak	liver	BosGru3G010951	-1.88599	0.0141814	down
yak	liver	BosGru3G011031	-3.46573	1.6e-08	down
yak	liver	BosGru3G011254	-2.14805	0.0142032	down
yak	liver	BosGru3G011269	3.8155	9.47e-07	up
yak	liver	BosGru3G011311	-1.60691	0.00264294	down
yak	liver	BosGru3G011431	-2.02721	0.0332759	down
yak	liver	BosGru3G011526	2.21663	9.47e-07	up
yak	liver	BosGru3G011729	4.72995	0.00797857	up
yak	liver	BosGru3G011734	-6.47217	7.77e-05	down
yak	liver	BosGru3G011802	5.78047	2.07e-07	up
yak	liver	BosGru3G011893	-3.6171	0.0369695	down
yak	liver	BosGru3G011946	-1.2749	0.0266569	down
yak	liver	BosGru3G012089	1.42595	0.0341881	up
yak	liver	BosGru3G012165	-5.57508	0.000165024	down
yak	liver	BosGru3G012482	7.84672	1.41e-06	up
yak	liver	BosGru3G012483	6.84364	2.59e-06	up
yak	liver	BosGru3G012510	-5.43443	0.0226107	down
yak	liver	BosGru3G012521	1.83369	0.0186935	up
yak	liver	BosGru3G012623	-3.20368	9.84e-06	down
yak	liver	BosGru3G012836	-5.38708	0.0218266	down
yak	liver	BosGru3G012990	5.37478	0.0336141	up
yak	liver	BosGru3G013052	-1.33068	0.0404248	down
yak	liver	BosGru3G013152	-6.05045	0.00384138	down
yak	liver	BosGru3G013167	4.33865	0.0317972	up
yak	liver	BosGru3G013201	-2.58661	4.03e-09	down
yak	liver	BosGru3G013354	-3.16828	3.51e-05	down
yak	liver	BosGru3G013672	2.28161	0.0431266	up
yak	liver	BosGru3G013700	-2.47538	0.0015817	down
yak	liver	BosGru3G013701	-2.26896	0.00267364	down
yak	liver	BosGru3G013703	-2.27176	0.00464663	down
yak	liver	BosGru3G013903	-3.0791	0.000591729	down
yak	liver	BosGru3G014246	-5.61001	0.0178631	down
yak	liver	BosGru3G014266	3.6788	0.0486589	up
yak	liver	BosGru3G014293	-1.41367	0.0311432	down
yak	liver	BosGru3G014350	-1.56198	0.0199523	down
yak	liver	BosGru3G014540	-3.0048	0.000307504	down
yak	liver	BosGru3G014541	-3.158	1.95e-06	down
yak	liver	BosGru3G014660	-3.47265	0.00384138	down
yak	liver	BosGru3G014779	4.79599	0.0406972	up
yak	liver	BosGru3G014959	-6.98069	1.16e-05	down
yak	liver	BosGru3G015070	6.46647	0.00193574	up
yak	liver	BosGru3G015099	2.129	0.0013383	up
yak	liver	BosGru3G015368	-1.7864	0.00264294	down
yak	liver	BosGru3G015422	-1.692	0.00870937	down
yak	liver	BosGru3G015633	-1.46294	0.00339677	down
yak	liver	BosGru3G015702	-5.51651	3.09e-06	down
yak	liver	BosGru3G015765	-1.43174	0.0218266	down
yak	liver	BosGru3G015813	2.37194	0.00991041	up
yak	liver	BosGru3G015963	-2.08216	0.00596953	down
yak	liver	BosGru3G015992	-10.2533	1.78e-13	down
yak	liver	BosGru3G016113	-2.33357	0.00790739	down
yak	liver	BosGru3G016114	-2.33994	0.00276543	down
yak	liver	BosGru3G016132	-3.17983	0.000483756	down
yak	liver	BosGru3G016133	1.9005	0.00305505	up
yak	liver	BosGru3G016293	-1.93489	0.000258196	down
yak	liver	BosGru3G016348	-6.91065	4.77e-07	down
yak	liver	BosGru3G016356	5.34829	0.0353885	up
yak	liver	BosGru3G016424	-1.62317	0.00142481	down
yak	liver	BosGru3G016633	5.37053	0.0257805	up
yak	liver	BosGru3G016646	1.83167	0.0107422	up
yak	liver	BosGru3G016657	1.49379	0.00226986	up
yak	liver	BosGru3G016846	-6.81937	4.77e-07	down
yak	liver	BosGru3G016931	-1.81945	0.0437934	down
yak	liver	BosGru3G017144	-4.11371	0.01164	down
yak	liver	BosGru3G017145	-3.82857	0.0207696	down
yak	liver	BosGru3G017175	-2.38401	0.00417417	down
yak	liver	BosGru3G017417	-5.12563	0.0486589	down
yak	liver	BosGru3G017422	-2.0747	0.00449097	down
yak	liver	BosGru3G017531	1.37662	0.0488294	up
yak	liver	BosGru3G017546	-3.80477	0.000101832	down
yak	liver	BosGru3G017604	-2.72139	0.0252112	down
yak	liver	BosGru3G017605	-1.05751	0.0437553	down
yak	liver	BosGru3G017615	-4.33634	0.0172649	down
yak	liver	BosGru3G017642	2.44523	0.0186125	up
yak	liver	BosGru3G017690	1.13851	0.0369695	up
yak	liver	BosGru3G017827	2.1617	0.00123649	up
yak	liver	BosGru3G017909	1.71502	0.0301648	up
yak	liver	BosGru3G017945	2.13511	0.00154647	up
yak	liver	BosGru3G017948	-3.3694	0.0151168	down
yak	liver	BosGru3G017965	5.85782	0.00125353	up
yak	liver	BosGru3G018008	1.49325	0.00113615	up
yak	liver	BosGru3G018036	-5.92026	0.00914312	down
yak	liver	BosGru3G018111	2.77772	0.00384138	up
yak	liver	BosGru3G018141	8.69245	1.29e-12	up
yak	liver	BosGru3G018165	-7.25566	1.96e-55	down
yak	liver	BosGru3G018166	-8.6745	1.35e-08	down
yak	liver	BosGru3G018363	5.7405	0.0227065	up
yak	liver	BosGru3G018387	2.47472	8.86e-05	up
yak	liver	BosGru3G018597	1.72735	0.0159955	up
yak	liver	BosGru3G018660	-1.05235	0.0172537	down
yak	liver	BosGru3G018717	1.16305	0.0218266	up
yak	liver	BosGru3G018718	-5.63063	0.00205771	down
yak	liver	BosGru3G018944	3.55987	1.76e-07	up
yak	liver	BosGru3G019030	-2.06456	0.0104834	down
yak	liver	BosGru3G019078	-2.60763	0.0013316	down
yak	liver	BosGru3G019111	-4.10784	0.00994972	down
yak	liver	BosGru3G019170	-3.94108	3.51e-05	down
[truncated: 736 more rows]
