# Supplementary material for: Pangenome and multi-tissue gene atlas provide new insights into the domestication and highland adaptation of yaks
Source: J Anim Sci Biotechnol. 2024 May 6;15:64. doi: 10.1186/s40104-024-01027-2 (PMC11071219; doi:10.1186/s40104-024-01027-2)
Supplement: Supplementary file 9 — Additional file 9: Table S9. Potential regulatory relationships between lncRNA and mRNAs in yak. [file 40104_2024_1027_MOESM9_ESM.xlsx]

## Sheet: Sheet1
Species	Tissue	lncRNA	Gene	Pearson correlation coefficient	Qvalue
yak	heart	MSTRG.3288	BosGru3G000016	0.955062	0.0340866
yak	heart	MSTRG.3288	BosGru3G000357	0.978638	0.0199085
yak	heart	MSTRG.3288	BosGru3G000563	0.989762	0.012013
yak	heart	MSTRG.3288	BosGru3G000751	0.990532	0.011607
yak	heart	MSTRG.3288	BosGru3G001614	0.983695	0.0162678
yak	heart	MSTRG.3288	BosGru3G001684	0.979857	0.0191854
yak	heart	MSTRG.3288	BosGru3G001952	0.950048	0.0368644
yak	heart	MSTRG.3288	BosGru3G001981	0.939018	0.0430546
yak	heart	MSTRG.3288	BosGru3G002459	0.986319	0.0146593
yak	heart	MSTRG.3288	BosGru3G002498	0.938989	0.0430568
yak	heart	MSTRG.3288	BosGru3G002581	0.97042	0.0247399
yak	heart	MSTRG.3288	BosGru3G003187	0.9296	0.0476585
yak	heart	MSTRG.3288	BosGru3G003379	0.966704	0.0271519
yak	heart	MSTRG.3288	BosGru3G005333	0.962808	0.0297587
yak	heart	MSTRG.3288	BosGru3G005777	0.958557	0.0322542
yak	heart	MSTRG.3288	BosGru3G005948	0.975651	0.0210981
yak	heart	MSTRG.3288	BosGru3G006134	-0.950199	0.0368259
yak	heart	MSTRG.3288	BosGru3G006325	0.972541	0.0231727
yak	heart	MSTRG.3288	BosGru3G006727	0.995121	0.00726258
yak	heart	MSTRG.3288	BosGru3G006728	0.977009	0.0203297
yak	heart	MSTRG.3288	BosGru3G006957	-0.95865	0.0322241
yak	heart	MSTRG.3288	BosGru3G007159	0.948664	0.0375212
yak	heart	MSTRG.3288	BosGru3G007251	0.962454	0.0299753
yak	heart	MSTRG.3288	BosGru3G007739	0.967088	0.0269153
yak	heart	MSTRG.3288	BosGru3G007758	0.934968	0.0450661
yak	heart	MSTRG.3288	BosGru3G007768	0.963777	0.0289441
yak	heart	MSTRG.3288	BosGru3G007956	0.990786	0.0113958
yak	heart	MSTRG.3288	BosGru3G008084	0.931756	0.0467884
yak	heart	MSTRG.3288	BosGru3G008433	0.947691	0.0381644
yak	heart	MSTRG.3288	BosGru3G008434	0.980282	0.0189489
yak	heart	MSTRG.3288	BosGru3G008481	-0.952986	0.0352457
yak	heart	MSTRG.3288	BosGru3G008794	-0.931028	0.0471474
yak	heart	MSTRG.3288	BosGru3G008922	-0.956038	0.0337295
yak	heart	MSTRG.3288	BosGru3G009168	0.96917	0.0256284
yak	heart	MSTRG.3288	BosGru3G009250	-0.943233	0.0406722
yak	heart	MSTRG.3288	BosGru3G009310	0.991764	0.0106928
yak	heart	MSTRG.3288	BosGru3G009596	0.937377	0.0439323
yak	heart	MSTRG.3288	BosGru3G009800	0.961656	0.0302209
yak	heart	MSTRG.3288	BosGru3G010049	-0.967729	0.0268186
yak	heart	MSTRG.3288	BosGru3G010087	0.983271	0.0167672
yak	heart	MSTRG.3288	BosGru3G010683	0.985368	0.0156424
yak	heart	MSTRG.3288	BosGru3G010824	-0.968891	0.0258228
yak	heart	MSTRG.3288	BosGru3G010891	0.999929	8.08199e-05
yak	heart	MSTRG.3288	BosGru3G011031	0.984312	0.0159429
yak	heart	MSTRG.3288	BosGru3G011311	0.974773	0.0218017
yak	heart	MSTRG.3288	BosGru3G011337	0.990851	0.0113958
yak	heart	MSTRG.3288	BosGru3G011508	-0.937358	0.0439323
yak	heart	MSTRG.3288	BosGru3G011677	-0.938546	0.0434484
yak	heart	MSTRG.3288	BosGru3G011708	0.953749	0.0347076
yak	heart	MSTRG.3288	BosGru3G011845	0.998933	0.00333892
yak	heart	MSTRG.3288	BosGru3G011930	-0.947893	0.0380118
yak	heart	MSTRG.3288	BosGru3G012074	0.963478	0.0292136
yak	heart	MSTRG.3288	BosGru3G012079	0.934468	0.0451823
yak	heart	MSTRG.3288	BosGru3G012521	-0.951404	0.0360683
yak	heart	MSTRG.3288	BosGru3G012718	0.986023	0.0150687
yak	heart	MSTRG.3288	BosGru3G012836	0.993728	0.00896693
yak	heart	MSTRG.3288	BosGru3G012992	0.932069	0.0466046
yak	heart	MSTRG.3288	BosGru3G012995	0.949366	0.0371273
yak	heart	MSTRG.3288	BosGru3G013137	0.928373	0.0484419
yak	heart	MSTRG.3288	BosGru3G013164	-0.951979	0.0358287
yak	heart	MSTRG.3288	BosGru3G013167	-0.940443	0.04208
yak	heart	MSTRG.3288	BosGru3G013201	0.996203	0.00606004
yak	heart	MSTRG.3288	BosGru3G013354	0.982093	0.0177461
yak	heart	MSTRG.3288	BosGru3G013505	-0.927797	0.0486728
yak	heart	MSTRG.3288	BosGru3G013901	0.975018	0.0215605
yak	heart	MSTRG.3288	BosGru3G014031	0.943329	0.0406177
yak	heart	MSTRG.3288	BosGru3G014144	-0.946814	0.0387661
yak	heart	MSTRG.3288	BosGru3G014526	0.988457	0.0129449
yak	heart	MSTRG.3288	BosGru3G014576	0.964315	0.0286608
yak	heart	MSTRG.3288	BosGru3G014660	0.984814	0.0158975
yak	heart	MSTRG.3288	BosGru3G014733	0.988087	0.013039
yak	heart	MSTRG.3288	BosGru3G014776	-0.993868	0.00878861
yak	heart	MSTRG.3288	BosGru3G014959	0.93592	0.0446704
yak	heart	MSTRG.3288	BosGru3G015765	0.964066	0.0289077
yak	heart	MSTRG.3288	BosGru3G016100	0.935312	0.0448304
yak	heart	MSTRG.3288	BosGru3G016133	-0.934848	0.0451028
yak	heart	MSTRG.3288	BosGru3G016293	0.935486	0.0448088
yak	heart	MSTRG.3288	BosGru3G016348	0.948846	0.037451
yak	heart	MSTRG.3288	BosGru3G016424	0.972187	0.023509
yak	heart	MSTRG.3288	BosGru3G016533	0.954448	0.0343158
yak	heart	MSTRG.3288	BosGru3G016846	0.986858	0.0143622
yak	heart	MSTRG.3288	BosGru3G017003	0.968535	0.0261509
yak	heart	MSTRG.3288	BosGru3G017578	0.958552	0.0322542
yak	heart	MSTRG.3288	BosGru3G017698	0.977428	0.0201155
yak	heart	MSTRG.3288	BosGru3G017945	0.974621	0.0218232
yak	heart	MSTRG.3288	BosGru3G018141	-0.962044	0.0301042
yak	heart	MSTRG.3288	BosGru3G018246	0.984439	0.0159429
yak	heart	MSTRG.3288	BosGru3G018409	0.925452	0.0497954
yak	heart	MSTRG.3288	BosGru3G018718	0.996255	0.00606004
yak	heart	MSTRG.3288	BosGru3G018750	0.956073	0.0337041
yak	heart	MSTRG.3288	BosGru3G018778	0.941496	0.0415243
yak	heart	MSTRG.3288	BosGru3G018853	0.995969	0.00619948
yak	heart	MSTRG.3288	BosGru3G018878	0.946519	0.0388575
yak	heart	MSTRG.3288	BosGru3G019049	0.926663	0.0492416
yak	heart	MSTRG.3288	BosGru3G019170	0.985092	0.0157675
yak	heart	MSTRG.3288	BosGru3G019195	0.941695	0.0414778
yak	heart	MSTRG.3288	BosGru3G019264	-0.949975	0.0368673
yak	heart	MSTRG.3288	BosGru3G019373	-0.970855	0.0245371
yak	heart	MSTRG.3288	BosGru3G019670	-0.962111	0.0301042
yak	heart	MSTRG.3288	BosGru3G019671	0.987273	0.0139557
yak	heart	MSTRG.3288	BosGru3G020038	0.991537	0.0109123
yak	heart	MSTRG.5757	BosGru3G000174	0.947297	0.0385197
yak	heart	MSTRG.5757	BosGru3G001516	0.989049	0.0124874
yak	heart	MSTRG.5757	BosGru3G001570	0.925899	0.0496469
yak	heart	MSTRG.5757	BosGru3G003286	0.939649	0.0426017
yak	heart	MSTRG.5757	BosGru3G005361	0.988302	0.0130162
yak	heart	MSTRG.5757	BosGru3G007984	0.951295	0.0361896
yak	heart	MSTRG.5757	BosGru3G008794	0.941933	0.0414091
yak	heart	MSTRG.5757	BosGru3G008840	0.988521	0.0128505
yak	heart	MSTRG.5757	BosGru3G009183	0.950797	0.0364857
yak	heart	MSTRG.5757	BosGru3G015813	0.976421	0.020796
yak	heart	MSTRG.5757	BosGru3G016633	0.98159	0.0181349
yak	heart	MSTRG.5757	BosGru3G017364	0.927351	0.0489019
yak	heart	MSTRG.5757	BosGru3G018387	0.957044	0.0331319
yak	heart	MSTRG.6804	BosGru3G000306	0.945145	0.0394261
yak	heart	MSTRG.6804	BosGru3G000751	0.931192	0.0471129
yak	heart	MSTRG.6804	BosGru3G002514	0.971592	0.023974
yak	heart	MSTRG.6804	BosGru3G006204	0.980902	0.0186158
yak	heart	MSTRG.6804	BosGru3G006325	0.937368	0.0439323
yak	heart	MSTRG.6804	BosGru3G007211	0.926425	0.0493665
yak	heart	MSTRG.6804	BosGru3G010614	0.950117	0.0368644
yak	heart	MSTRG.6804	BosGru3G011734	0.967673	0.0268269
yak	heart	MSTRG.6804	BosGru3G012079	0.97152	0.0240475
yak	heart	MSTRG.6804	BosGru3G014959	0.986993	0.0141477
yak	heart	MSTRG.6804	BosGru3G017003	0.942234	0.0411737
yak	heart	MSTRG.6804	BosGru3G018878	0.954712	0.0342931
yak	heart	MSTRG.6804	BosGru3G019049	0.971741	0.0238761
yak	heart	MSTRG.6811	BosGru3G000306	0.989859	0.0119501
yak	heart	MSTRG.6811	BosGru3G002514	0.988634	0.0128505
yak	heart	MSTRG.6811	BosGru3G006204	0.981626	0.0181349
yak	heart	MSTRG.6811	BosGru3G007211	0.935304	0.0448304
yak	heart	MSTRG.6811	BosGru3G010614	0.949251	0.0372297
yak	heart	MSTRG.6811	BosGru3G011734	0.95782	0.0326076
yak	heart	MSTRG.6811	BosGru3G014959	0.958055	0.0325497
yak	heart	MSTRG.7135	BosGru3G000308	0.997011	0.00535101
yak	heart	MSTRG.7135	BosGru3G000980	0.95792	0.0325941
yak	heart	MSTRG.7135	BosGru3G000985	0.93029	0.0475168
yak	heart	MSTRG.7135	BosGru3G003298	0.952183	0.0357383
yak	heart	MSTRG.7135	BosGru3G005918	0.95405	0.03451
yak	heart	MSTRG.7135	BosGru3G006912	0.966219	0.0275218
yak	heart	MSTRG.7135	BosGru3G007289	0.937612	0.0438743
yak	heart	MSTRG.7135	BosGru3G008239	0.970514	0.0247282
yak	heart	MSTRG.7135	BosGru3G010774	0.944636	0.0398564
yak	heart	MSTRG.7135	BosGru3G010959	0.960202	0.0309352
yak	heart	MSTRG.7135	BosGru3G012471	0.957348	0.0329027
yak	heart	MSTRG.7135	BosGru3G012501	0.973818	0.0222026
yak	heart	MSTRG.7135	BosGru3G012523	0.977524	0.0201155
yak	heart	MSTRG.7135	BosGru3G013160	0.978539	0.0199085
yak	heart	MSTRG.7135	BosGru3G016798	0.94952	0.0370772
yak	heart	MSTRG.7135	BosGru3G016865	0.981497	0.0181872
yak	heart	MSTRG.7135	BosGru3G017568	0.948726	0.0374884
yak	heart	MSTRG.8159	BosGru3G000308	0.956843	0.033175
yak	heart	MSTRG.8159	BosGru3G000985	0.97703	0.0203297
yak	heart	MSTRG.8159	BosGru3G002942	0.974357	0.0218232
yak	heart	MSTRG.8159	BosGru3G003298	0.965091	0.0282911
yak	heart	MSTRG.8159	BosGru3G005918	0.991042	0.0113071
yak	heart	MSTRG.8159	BosGru3G006641	0.931804	0.0467884
yak	heart	MSTRG.8159	BosGru3G006912	0.991739	0.010703
yak	heart	MSTRG.8159	BosGru3G007289	0.945157	0.0394261
yak	heart	MSTRG.8159	BosGru3G008239	0.983931	0.0161265
yak	heart	MSTRG.8159	BosGru3G010774	0.978885	0.01969
yak	heart	MSTRG.8159	BosGru3G010959	0.961586	0.0302344
yak	heart	MSTRG.8159	BosGru3G012471	0.994644	0.00792067
yak	heart	MSTRG.8159	BosGru3G012523	0.972896	0.0229223
yak	heart	MSTRG.8159	BosGru3G015733	0.930147	0.0475619
yak	heart	MSTRG.8159	BosGru3G016798	0.96207	0.0301042
yak	heart	MSTRG.8159	BosGru3G016865	0.979606	0.0193103
yak	heart	MSTRG.8159	BosGru3G017568	0.980426	0.0188754
yak	heart	MSTRG.12319	BosGru3G000451	0.950299	0.0367821
yak	heart	MSTRG.12319	BosGru3G000686	0.975528	0.0211926
yak	heart	MSTRG.12319	BosGru3G007681	0.955931	0.0337299
yak	heart	MSTRG.12319	BosGru3G009561	0.95161	0.0359523
yak	heart	MSTRG.12319	BosGru3G009769	0.998113	0.00368189
yak	heart	MSTRG.12319	BosGru3G011451	0.98978	0.012013
yak	heart	MSTRG.12319	BosGru3G012433	0.966268	0.0275218
yak	heart	MSTRG.12319	BosGru3G015129	0.929307	0.0477767
yak	heart	MSTRG.12319	BosGru3G015267	0.944301	0.0400325
yak	heart	MSTRG.12319	BosGru3G016100	0.966076	0.027573
yak	heart	MSTRG.12319	BosGru3G016533	0.956973	0.0331341
yak	heart	MSTRG.12319	BosGru3G017258	0.959934	0.0311378
yak	heart	MSTRG.12328	BosGru3G000016	0.960876	0.0306867
yak	heart	MSTRG.12328	BosGru3G000107	0.92966	0.0476585
yak	heart	MSTRG.12328	BosGru3G000174	-0.929614	0.0476585
yak	heart	MSTRG.12328	BosGru3G000357	0.929844	0.0476585
yak	heart	MSTRG.12328	BosGru3G000458	-0.92869	0.0481499
yak	heart	MSTRG.12328	BosGru3G000755	-0.945077	0.0394907
yak	heart	MSTRG.12328	BosGru3G001332	-0.981865	0.0178975
yak	heart	MSTRG.12328	BosGru3G001403	0.998269	0.00333892
yak	heart	MSTRG.12328	BosGru3G001519	-0.956403	0.0335204
yak	heart	MSTRG.12328	BosGru3G001614	0.945833	0.0391352
yak	heart	MSTRG.12328	BosGru3G001684	0.945492	0.0392539
yak	heart	MSTRG.12328	BosGru3G001905	0.952969	0.0352457
yak	heart	MSTRG.12328	BosGru3G001952	0.977007	0.0203297
yak	heart	MSTRG.12328	BosGru3G001981	0.959296	0.0317034
yak	heart	MSTRG.12328	BosGru3G002054	0.952654	0.0354088
yak	heart	MSTRG.12328	BosGru3G002058	0.949876	0.0368673
yak	heart	MSTRG.12328	BosGru3G002307	0.95528	0.0339293
yak	heart	MSTRG.12328	BosGru3G002401	0.939168	0.0430091
yak	heart	MSTRG.12328	BosGru3G002483	0.935476	0.0448088
yak	heart	MSTRG.12328	BosGru3G002498	0.98428	0.0159429
yak	heart	MSTRG.12328	BosGru3G002584	0.965493	0.0279301
yak	heart	MSTRG.12328	BosGru3G003057	0.993557	0.00896693
yak	heart	MSTRG.12328	BosGru3G003187	0.987022	0.0141221
yak	heart	MSTRG.12328	BosGru3G003243	0.925369	0.0498606
yak	heart	MSTRG.12328	BosGru3G003306	0.986625	0.014444
yak	heart	MSTRG.12328	BosGru3G003356	0.9707	0.0245727
yak	heart	MSTRG.12328	BosGru3G003379	0.961979	0.030162
yak	heart	MSTRG.12328	BosGru3G003569	0.931749	0.0467884
yak	heart	MSTRG.12328	BosGru3G005335	0.943142	0.0406772
yak	heart	MSTRG.12328	BosGru3G005438	0.965072	0.028301
yak	heart	MSTRG.12328	BosGru3G005502	0.932601	0.0462646
yak	heart	MSTRG.12328	BosGru3G005772	0.939448	0.0427859
yak	heart	MSTRG.12328	BosGru3G005777	0.949772	0.0369412
yak	heart	MSTRG.12328	BosGru3G005948	0.953486	0.0349183
yak	heart	MSTRG.12328	BosGru3G006098	0.963567	0.0291152
yak	heart	MSTRG.12328	BosGru3G006103	0.935205	0.0449466
yak	heart	MSTRG.12328	BosGru3G006108	0.983264	0.0167672
yak	heart	MSTRG.12328	BosGru3G006458	0.969925	0.0250232
yak	heart	MSTRG.12328	BosGru3G006505	0.967514	0.0269031
yak	heart	MSTRG.12328	BosGru3G007159	0.948996	0.0373445
yak	heart	MSTRG.12328	BosGru3G007234	0.958287	0.0323621
yak	heart	MSTRG.12328	BosGru3G007251	0.959983	0.031081
yak	heart	MSTRG.12328	BosGru3G007405	0.973244	0.0227182
yak	heart	MSTRG.12328	BosGru3G007468	-0.948056	0.0379385
yak	heart	MSTRG.12328	BosGru3G007739	0.941805	0.041463
yak	heart	MSTRG.12328	BosGru3G007758	0.933274	0.0459011
yak	heart	MSTRG.12328	BosGru3G007972	0.933511	0.0457855
yak	heart	MSTRG.12328	BosGru3G008160	-0.927333	0.048911
yak	heart	MSTRG.12328	BosGru3G008236	0.950622	0.036587
yak	heart	MSTRG.12328	BosGru3G008274	0.938422	0.0434904
yak	heart	MSTRG.12328	BosGru3G008337	0.953046	0.0352199
yak	heart	MSTRG.12328	BosGru3G008401	-0.953674	0.0347487
yak	heart	MSTRG.12328	BosGru3G008433	0.974661	0.0218017
yak	heart	MSTRG.12328	BosGru3G008434	0.93983	0.0424265
yak	heart	MSTRG.12328	BosGru3G008481	-0.954628	0.0343133
yak	heart	MSTRG.12328	BosGru3G008794	-0.927195	0.0490231
yak	heart	MSTRG.12328	BosGru3G008922	-0.961852	0.030162
yak	heart	MSTRG.12328	BosGru3G009136	0.940166	0.0422739
yak	heart	MSTRG.12328	BosGru3G009168	0.929299	0.0477767
yak	heart	MSTRG.12328	BosGru3G009250	-0.935923	0.0446704
yak	heart	MSTRG.12328	BosGru3G009310	0.925176	0.0499572
yak	heart	MSTRG.12328	BosGru3G009596	0.98428	0.0159429
yak	heart	MSTRG.12328	BosGru3G009754	0.944518	0.0399301
yak	heart	MSTRG.12328	BosGru3G009778	0.976137	0.0209061
yak	heart	MSTRG.12328	BosGru3G009906	0.994103	0.00843596
yak	heart	MSTRG.12328	BosGru3G010048	0.99154	0.0109123
yak	heart	MSTRG.12328	BosGru3G010049	-0.950043	0.0368644
yak	heart	MSTRG.12328	BosGru3G010264	0.944079	0.0402028
yak	heart	MSTRG.12328	BosGru3G010346	0.930736	0.0472575
yak	heart	MSTRG.12328	BosGru3G010800	0.980847	0.0186158
yak	heart	MSTRG.12328	BosGru3G010844	0.981574	0.0181349
yak	heart	MSTRG.12328	BosGru3G010857	0.935893	0.0446704
yak	heart	MSTRG.12328	BosGru3G010940	0.94831	0.0377963
yak	heart	MSTRG.12328	BosGru3G010941	0.969337	0.0255343
yak	heart	MSTRG.12328	BosGru3G010951	0.991976	0.0103528
yak	heart	MSTRG.12328	BosGru3G011031	0.941428	0.0415256
yak	heart	MSTRG.12328	BosGru3G011311	0.95659	0.0333472
yak	heart	MSTRG.12328	BosGru3G011337	0.925988	0.0496469
yak	heart	MSTRG.12328	BosGru3G011450	0.935893	0.0446704
yak	heart	MSTRG.12328	BosGru3G011708	0.975847	0.0210321
yak	heart	MSTRG.12328	BosGru3G011709	0.967953	0.0267216
yak	heart	MSTRG.12328	BosGru3G011718	0.968802	0.0259004
yak	heart	MSTRG.12328	BosGru3G011821	0.965289	0.0281187
yak	heart	MSTRG.12328	BosGru3G012029	0.970333	0.0247659
yak	heart	MSTRG.12328	BosGru3G012074	0.949771	0.0369412
yak	heart	MSTRG.12328	BosGru3G012385	0.96088	0.0306867
yak	heart	MSTRG.12328	BosGru3G012476	0.987824	0.0134435
yak	heart	MSTRG.12328	BosGru3G012510	0.966987	0.0269335
yak	heart	MSTRG.12328	BosGru3G012623	0.927847	0.0486629
yak	heart	MSTRG.12328	BosGru3G012992	0.96125	0.0304177
yak	heart	MSTRG.12328	BosGru3G012993	0.987377	0.0138727
yak	heart	MSTRG.12328	BosGru3G012994	0.931595	0.0468419
yak	heart	MSTRG.12328	BosGru3G012995	0.974677	0.0218017
yak	heart	MSTRG.12328	BosGru3G013137	0.950838	0.0364453
yak	heart	MSTRG.12328	BosGru3G013164	-0.944179	0.0401618
yak	heart	MSTRG.12328	BosGru3G013167	-0.936412	0.0443696
yak	heart	MSTRG.12328	BosGru3G013354	0.931789	0.0467884
yak	heart	MSTRG.12328	BosGru3G013505	-0.973119	0.0227257
yak	heart	MSTRG.12328	BosGru3G013900	0.998003	0.00387479
yak	heart	MSTRG.12328	BosGru3G013901	0.956299	0.0335581
yak	heart	MSTRG.12328	BosGru3G014487	0.981942	0.0178077
yak	heart	MSTRG.12328	BosGru3G014576	0.940363	0.042126
yak	heart	MSTRG.12328	BosGru3G014654	-0.974426	0.0218232
yak	heart	MSTRG.12328	BosGru3G014727	-0.97115	0.0243315
yak	heart	MSTRG.12328	BosGru3G014761	0.97415	0.0219125
yak	heart	MSTRG.12328	BosGru3G014798	0.963625	0.0290437
yak	heart	MSTRG.12328	BosGru3G014911	0.930513	0.047424
yak	heart	MSTRG.12328	BosGru3G015237	-0.930157	0.0475619
yak	heart	MSTRG.12328	BosGru3G015267	0.927684	0.0487051
yak	heart	MSTRG.12328	BosGru3G015458	0.948827	0.037451
yak	heart	MSTRG.12328	BosGru3G015473	0.996339	0.00606004
yak	heart	MSTRG.12328	BosGru3G015633	0.987699	0.0135882
yak	heart	MSTRG.12328	BosGru3G015765	0.954769	0.0342931
yak	heart	MSTRG.12328	BosGru3G015797	0.96619	0.0275218
yak	heart	MSTRG.12328	BosGru3G016096	0.970774	0.0245371
yak	heart	MSTRG.12328	BosGru3G016133	-0.94316	0.0406772
yak	heart	MSTRG.12328	BosGru3G016263	0.954351	0.0343823
yak	heart	MSTRG.12328	BosGru3G016293	0.969328	0.0255343
yak	heart	MSTRG.12328	BosGru3G016348	0.976987	0.0203399
yak	heart	MSTRG.12328	BosGru3G016382	0.930335	0.0474928
yak	heart	MSTRG.12328	BosGru3G016424	0.943569	0.0404449
yak	heart	MSTRG.12328	BosGru3G016846	0.93739	0.0439323
yak	heart	MSTRG.12328	BosGru3G017319	0.957579	0.0327893
yak	heart	MSTRG.12328	BosGru3G017363	-0.9348	0.0451059
yak	heart	MSTRG.12328	BosGru3G017516	-0.928737	0.0481294
yak	heart	MSTRG.12328	BosGru3G017538	0.968547	0.0261509
yak	heart	MSTRG.12328	BosGru3G017698	0.955525	0.0339048
yak	heart	MSTRG.12328	BosGru3G017780	0.932444	0.0463218
yak	heart	MSTRG.12328	BosGru3G018141	-0.953348	0.0350016
yak	heart	MSTRG.12328	BosGru3G018165	0.954952	0.0341679
yak	heart	MSTRG.12328	BosGru3G018387	-0.928186	0.0485654
yak	heart	MSTRG.12328	BosGru3G018409	0.990995	0.0113283
yak	heart	MSTRG.12328	BosGru3G018600	-0.981991	0.0177746
yak	heart	MSTRG.12328	BosGru3G018722	0.988173	0.013031
yak	heart	MSTRG.12328	BosGru3G018750	0.937678	0.0438498
yak	heart	MSTRG.12328	BosGru3G018888	0.996812	0.00571652
yak	heart	MSTRG.12328	BosGru3G018908	0.966245	0.0275218
yak	heart	MSTRG.12328	BosGru3G019007	0.982476	0.0173679
yak	heart	MSTRG.12328	BosGru3G019073	0.993085	0.00913577
yak	heart	MSTRG.12328	BosGru3G019195	0.97583	0.0210321
yak	heart	MSTRG.12328	BosGru3G019264	-0.944142	0.0401718
yak	heart	MSTRG.12328	BosGru3G019355	0.960168	0.0309352
yak	heart	MSTRG.12328	BosGru3G019373	-0.956211	0.0336225
yak	heart	MSTRG.12328	BosGru3G019534	0.974589	0.0218232
yak	heart	MSTRG.12328	BosGru3G019653	0.982754	0.0172023
yak	heart	MSTRG.12328	BosGru3G019670	-0.951693	0.0359523
yak	heart	MSTRG.12328	BosGru3G019671	0.935739	0.044678
yak	heart	MSTRG.12328	BosGru3G019753	0.969795	0.0251767
yak	heart	MSTRG.14968	BosGru3G000308	0.960808	0.0306995
yak	heart	MSTRG.14968	BosGru3G000755	0.937545	0.0438915
yak	heart	MSTRG.14968	BosGru3G000805	0.955295	0.0339251
yak	heart	MSTRG.14968	BosGru3G000980	0.975358	0.0213509
yak	heart	MSTRG.14968	BosGru3G001062	0.966213	0.0275218
yak	heart	MSTRG.14968	BosGru3G001166	0.993967	0.00866693
yak	heart	MSTRG.14968	BosGru3G002942	0.932419	0.0463351
yak	heart	MSTRG.14968	BosGru3G003298	0.975107	0.0215263
yak	heart	MSTRG.14968	BosGru3G003350	0.981611	0.0181349
yak	heart	MSTRG.14968	BosGru3G004423	0.948082	0.0379242
yak	heart	MSTRG.14968	BosGru3G005918	0.93642	0.0443696
yak	heart	MSTRG.14968	BosGru3G006134	0.929663	0.0476585
yak	heart	MSTRG.14968	BosGru3G006262	0.941978	0.0413775
yak	heart	MSTRG.14968	BosGru3G006641	0.942466	0.0410773
yak	heart	MSTRG.14968	BosGru3G007159	-0.929536	0.0476585
yak	heart	MSTRG.14968	BosGru3G007289	0.98496	0.0158975
yak	heart	MSTRG.14968	BosGru3G008239	0.956588	0.0333472
yak	heart	MSTRG.14968	BosGru3G010622	0.978928	0.01969
yak	heart	MSTRG.14968	BosGru3G010959	0.983648	0.0162835
yak	heart	MSTRG.14968	BosGru3G011881	0.961116	0.0304786
yak	heart	MSTRG.14968	BosGru3G011930	0.955383	0.0339251
yak	heart	MSTRG.14968	BosGru3G012523	0.964971	0.0283806
yak	heart	MSTRG.14968	BosGru3G013160	0.977036	0.0203297
yak	heart	MSTRG.14968	BosGru3G013175	0.937474	0.0439313
yak	heart	MSTRG.14968	BosGru3G014144	0.9511	0.0363718
yak	heart	MSTRG.14968	BosGru3G014145	0.991031	0.0113071
yak	heart	MSTRG.14968	BosGru3G015733	0.970963	0.0245335
yak	heart	MSTRG.14968	BosGru3G015878	0.953544	0.034853
yak	heart	MSTRG.14968	BosGru3G016133	0.950866	0.0364453
yak	heart	MSTRG.14968	BosGru3G016798	0.969048	0.0256284
yak	heart	MSTRG.14968	BosGru3G016818	0.948986	0.0373445
yak	heart	MSTRG.14968	BosGru3G016865	0.967984	0.0266911
yak	heart	MSTRG.14968	BosGru3G017568	0.952053	0.0357977
yak	heart	MSTRG.14968	BosGru3G017578	-0.937123	0.0440703
yak	heart	MSTRG.14968	BosGru3G017909	0.956602	0.0333472
yak	heart	MSTRG.14968	BosGru3G017993	0.956318	0.0335581
yak	heart	MSTRG.15419	BosGru3G000016	-0.956434	0.0335076
yak	heart	MSTRG.15419	BosGru3G000174	0.978207	0.0200519
yak	heart	MSTRG.15419	BosGru3G000357	-0.947325	0.0384955
yak	heart	MSTRG.15419	BosGru3G000451	-0.938491	0.0434635
yak	heart	MSTRG.15419	BosGru3G000755	0.943825	0.0402865
yak	heart	MSTRG.15419	BosGru3G001332	0.976809	0.0204409
yak	heart	MSTRG.15419	BosGru3G001403	-0.927196	0.0490231
yak	heart	MSTRG.15419	BosGru3G001614	-0.947527	0.0382657
yak	heart	MSTRG.15419	BosGru3G001684	-0.954177	0.0344635
yak	heart	MSTRG.15419	BosGru3G001952	-0.970214	0.0248076
yak	heart	MSTRG.15419	BosGru3G002459	-0.939105	0.0430352
yak	heart	MSTRG.15419	BosGru3G002498	-0.939929	0.0423996
yak	heart	MSTRG.15419	BosGru3G003187	-0.967462	0.0269153
yak	heart	MSTRG.15419	BosGru3G003286	0.943621	0.0404449
yak	heart	MSTRG.15419	BosGru3G003306	-0.938554	0.0434484
yak	heart	MSTRG.15419	BosGru3G003356	-0.947908	0.038009
yak	heart	MSTRG.15419	BosGru3G003379	-0.962811	0.0297587
yak	heart	MSTRG.15419	BosGru3G005777	-0.959537	0.0315025
yak	heart	MSTRG.15419	BosGru3G005948	-0.955216	0.0340041
yak	heart	MSTRG.15419	BosGru3G006108	-0.961835	0.030162
yak	heart	MSTRG.15419	BosGru3G006458	-0.938444	0.043476
yak	heart	MSTRG.15419	BosGru3G006505	-0.928387	0.0484367
yak	heart	MSTRG.15419	BosGru3G007159	-0.979521	0.019337
yak	heart	MSTRG.15419	BosGru3G007251	-0.962283	0.0300569
yak	heart	MSTRG.15419	BosGru3G007405	-0.927249	0.0489944
yak	heart	MSTRG.15419	BosGru3G007739	-0.925716	0.0497256
yak	heart	MSTRG.15419	BosGru3G008084	-0.964307	0.0286608
yak	heart	MSTRG.15419	BosGru3G008401	0.982066	0.0177461
yak	heart	MSTRG.15419	BosGru3G008433	-0.959151	0.0317409
yak	heart	MSTRG.15419	BosGru3G008434	-0.951659	0.0359523
yak	heart	MSTRG.15419	BosGru3G008481	0.932561	0.0462646
yak	heart	MSTRG.15419	BosGru3G008794	0.939333	0.0428833
yak	heart	MSTRG.15419	BosGru3G008922	0.95276	0.0353778
yak	heart	MSTRG.15419	BosGru3G009310	-0.949	0.0373445
yak	heart	MSTRG.15419	BosGru3G009312	-0.980477	0.0188126
yak	heart	MSTRG.15419	BosGru3G009596	-0.962308	0.0300569
yak	heart	MSTRG.15419	BosGru3G009906	-0.930941	0.0471474
yak	heart	MSTRG.15419	BosGru3G010048	-0.941899	0.0414245
yak	heart	MSTRG.15419	BosGru3G010683	-0.926154	0.0495945
yak	heart	MSTRG.15419	BosGru3G010800	-0.949507	0.0370796
yak	heart	MSTRG.15419	BosGru3G011031	-0.952654	0.0354088
yak	heart	MSTRG.15419	BosGru3G011311	-0.963634	0.0290437
yak	heart	MSTRG.15419	BosGru3G011337	-0.943138	0.0406772
yak	heart	MSTRG.15419	BosGru3G011708	-0.949913	0.0368673
yak	heart	MSTRG.15419	BosGru3G011709	-0.933042	0.0460753
yak	heart	MSTRG.15419	BosGru3G011821	-0.945792	0.0391458
yak	heart	MSTRG.15419	BosGru3G011930	0.973598	0.0224741
yak	heart	MSTRG.15419	BosGru3G012029	-0.943924	0.0402588
yak	heart	MSTRG.15419	BosGru3G012074	-0.944294	0.0400325
yak	heart	MSTRG.15419	BosGru3G012433	-0.928932	0.0479713
yak	heart	MSTRG.15419	BosGru3G012476	-0.947844	0.0380491
yak	heart	MSTRG.15419	BosGru3G012510	-0.927102	0.0490498
yak	heart	MSTRG.15419	BosGru3G012836	-0.940724	0.0420026
yak	heart	MSTRG.15419	BosGru3G012992	-0.956305	0.0335581
yak	heart	MSTRG.15419	BosGru3G012995	-0.961852	0.030162
yak	heart	MSTRG.15419	BosGru3G013137	-0.987235	0.0139557
yak	heart	MSTRG.15419	BosGru3G013201	-0.943815	0.0402865
yak	heart	MSTRG.15419	BosGru3G013505	0.967385	0.0269153
yak	heart	MSTRG.15419	BosGru3G013900	-0.935447	0.0448181
yak	heart	MSTRG.15419	BosGru3G013901	-0.957625	0.0327756
yak	heart	MSTRG.15419	BosGru3G014144	0.966009	0.0276198
yak	heart	MSTRG.15419	BosGru3G014145	0.937222	0.0439839
yak	heart	MSTRG.15419	BosGru3G014576	-0.964366	0.0286608
yak	heart	MSTRG.15419	BosGru3G014654	0.954822	0.0342728
yak	heart	MSTRG.15419	BosGru3G015129	-0.9704	0.0247399
yak	heart	MSTRG.15419	BosGru3G015267	-0.932198	0.0465027
yak	heart	MSTRG.15419	BosGru3G015765	-0.955946	0.0337299
yak	heart	MSTRG.15419	BosGru3G016096	-0.961461	0.0302517
yak	heart	MSTRG.15419	BosGru3G016100	-0.933054	0.0460753
yak	heart	MSTRG.15419	BosGru3G016133	0.964512	0.0286571
yak	heart	MSTRG.15419	BosGru3G016293	-0.932525	0.0462646
yak	heart	MSTRG.15419	BosGru3G016348	-0.946619	0.0388013
yak	heart	MSTRG.15419	BosGru3G016424	-0.929734	0.0476585
yak	heart	MSTRG.15419	BosGru3G016533	-0.929241	0.0477985
yak	heart	MSTRG.15419	BosGru3G016846	-0.944085	0.0402028
yak	heart	MSTRG.15419	BosGru3G017258	-0.933992	0.0454978
yak	heart	MSTRG.15419	BosGru3G017319	-0.926652	0.0492416
yak	heart	MSTRG.15419	BosGru3G017538	-0.946317	0.0388746
yak	heart	MSTRG.15419	BosGru3G017578	-0.950995	0.0364202
yak	heart	MSTRG.15419	BosGru3G017698	-0.950974	0.0364202
yak	heart	MSTRG.15419	BosGru3G017909	0.931869	0.0467555
yak	heart	MSTRG.15419	BosGru3G017945	-0.937371	0.0439323
yak	heart	MSTRG.15419	BosGru3G018387	0.949009	0.0373445
yak	heart	MSTRG.15419	BosGru3G018409	-0.94051	0.0420775
yak	heart	MSTRG.15419	BosGru3G018722	-0.947039	0.038622
yak	heart	MSTRG.15419	BosGru3G018750	-0.93005	0.0475738
yak	heart	MSTRG.15419	BosGru3G018888	-0.945839	0.0391352
yak	heart	MSTRG.15419	BosGru3G019073	-0.957902	0.0325941
yak	heart	MSTRG.15419	BosGru3G019170	-0.955913	0.0337299
yak	heart	MSTRG.15419	BosGru3G019195	-0.942612	0.0409672
yak	heart	MSTRG.15419	BosGru3G019373	0.937036	0.0440793
yak	heart	MSTRG.15419	BosGru3G019670	0.930898	0.0471684
yak	heart	MSTRG.15419	BosGru3G019671	-0.942219	0.0411737
yak	heart	MSTRG.15419	BosGru3G019753	-0.931487	0.0469141
yak	heart	MSTRG.15419	BosGru3G020038	-0.943589	0.0404449
yak	heart	MSTRG.17012	BosGru3G000016	0.94037	0.042126
yak	heart	MSTRG.17012	BosGru3G000174	-0.930349	0.0474928
yak	heart	MSTRG.17012	BosGru3G000755	-0.925902	0.0496469
yak	heart	MSTRG.17012	BosGru3G001332	-0.960662	0.030738
yak	heart	MSTRG.17012	BosGru3G001403	0.981137	0.0185673
yak	heart	MSTRG.17012	BosGru3G001519	-0.962213	0.0300684
yak	heart	MSTRG.17012	BosGru3G001614	0.949415	0.0371273
yak	heart	MSTRG.17012	BosGru3G001684	0.936494	0.0443457
yak	heart	MSTRG.17012	BosGru3G001952	0.965653	0.027852
yak	heart	MSTRG.17012	BosGru3G001981	0.981064	0.0185793
yak	heart	MSTRG.17012	BosGru3G002058	0.981485	0.0181872
yak	heart	MSTRG.17012	BosGru3G002307	0.983264	0.0167672
yak	heart	MSTRG.17012	BosGru3G002401	0.9569	0.033175
yak	heart	MSTRG.17012	BosGru3G002498	0.982169	0.0177281
yak	heart	MSTRG.17012	BosGru3G003057	0.996226	0.00606004
yak	heart	MSTRG.17012	BosGru3G003187	0.974458	0.0218232
yak	heart	MSTRG.17012	BosGru3G003306	0.982086	0.0177461
yak	heart	MSTRG.17012	BosGru3G003356	0.931708	0.0467884
yak	heart	MSTRG.17012	BosGru3G003379	0.950314	0.0367821
yak	heart	MSTRG.17012	BosGru3G005335	0.974698	0.0218017
yak	heart	MSTRG.17012	BosGru3G005438	0.925909	0.0496469
yak	heart	MSTRG.17012	BosGru3G005772	0.967741	0.0268186
yak	heart	MSTRG.17012	BosGru3G005777	0.92773	0.0486732
yak	heart	MSTRG.17012	BosGru3G005948	0.947855	0.0380491
yak	heart	MSTRG.17012	BosGru3G006098	0.94667	0.0387915
yak	heart	MSTRG.17012	BosGru3G006108	0.96018	0.0309352
yak	heart	MSTRG.17012	BosGru3G006458	0.938582	0.0434484
yak	heart	MSTRG.17012	BosGru3G006957	-0.932973	0.0460935
yak	heart	MSTRG.17012	BosGru3G007159	0.932872	0.0461609
yak	heart	MSTRG.17012	BosGru3G007234	0.961547	0.0302344
yak	heart	MSTRG.17012	BosGru3G007251	0.96776	0.0268186
yak	heart	MSTRG.17012	BosGru3G007405	0.981745	0.0180155
yak	heart	MSTRG.17012	BosGru3G007739	0.96354	0.0291379
yak	heart	MSTRG.17012	BosGru3G008274	0.941538	0.04152
yak	heart	MSTRG.17012	BosGru3G008401	-0.941558	0.04152
yak	heart	MSTRG.17012	BosGru3G008433	0.957806	0.0326099
yak	heart	MSTRG.17012	BosGru3G008434	0.930153	0.0475619
yak	heart	MSTRG.17012	BosGru3G008481	-0.946403	0.0388746
yak	heart	MSTRG.17012	BosGru3G008794	-0.938396	0.0434999
yak	heart	MSTRG.17012	BosGru3G008922	-0.97078	0.0245371
yak	heart	MSTRG.17012	BosGru3G009168	0.94662	0.0388013
yak	heart	MSTRG.17012	BosGru3G009250	-0.943861	0.0402588
yak	heart	MSTRG.17012	BosGru3G009310	0.925164	0.0499592
yak	heart	MSTRG.17012	BosGru3G009596	0.983893	0.0161383
yak	heart	MSTRG.17012	BosGru3G009754	0.944313	0.0400325
yak	heart	MSTRG.17012	BosGru3G009778	0.985589	0.0154946
yak	heart	MSTRG.17012	BosGru3G009906	0.975106	0.0215263
yak	heart	MSTRG.17012	BosGru3G010048	0.965664	0.027852
yak	heart	MSTRG.17012	BosGru3G010049	-0.947987	0.0379706
yak	heart	MSTRG.17012	BosGru3G010683	0.926763	0.0492099
yak	heart	MSTRG.17012	BosGru3G010800	0.946811	0.0387661
yak	heart	MSTRG.17012	BosGru3G010844	0.985805	0.0153074
yak	heart	MSTRG.17012	BosGru3G010857	0.930039	0.0475738
yak	heart	MSTRG.17012	BosGru3G010940	0.935822	0.0446704
yak	heart	MSTRG.17012	BosGru3G010941	0.932638	0.0462646
yak	heart	MSTRG.17012	BosGru3G010951	0.990207	0.0118039
yak	heart	MSTRG.17012	BosGru3G011031	0.939021	0.0430546
yak	heart	MSTRG.17012	BosGru3G011262	0.951472	0.0360412
yak	heart	MSTRG.17012	BosGru3G011311	0.954775	0.0342931
yak	heart	MSTRG.17012	BosGru3G011337	0.925778	0.0497256
yak	heart	MSTRG.17012	BosGru3G011450	0.930039	0.0475738
yak	heart	MSTRG.17012	BosGru3G011708	0.976001	0.0210219
yak	heart	MSTRG.17012	BosGru3G011709	0.926905	0.0491035
yak	heart	MSTRG.17012	BosGru3G011821	0.925482	0.0497954
yak	heart	MSTRG.17012	BosGru3G012029	0.930043	0.0475738
yak	heart	MSTRG.17012	BosGru3G012074	0.967858	0.0267913
yak	heart	MSTRG.17012	BosGru3G012385	0.927055	0.0490498
yak	heart	MSTRG.17012	BosGru3G012476	0.989417	0.0122493
yak	heart	MSTRG.17012	BosGru3G012510	0.990116	0.0118454
yak	heart	MSTRG.17012	BosGru3G012992	0.931185	0.0471129
yak	heart	MSTRG.17012	BosGru3G012993	0.964	0.0289144
yak	heart	MSTRG.17012	BosGru3G012995	0.959022	0.0318597
yak	heart	MSTRG.17012	BosGru3G013137	0.955574	0.0338884
yak	heart	MSTRG.17012	BosGru3G013164	-0.949912	0.0368673
yak	heart	MSTRG.17012	BosGru3G013167	-0.944515	0.0399301
yak	heart	MSTRG.17012	BosGru3G013354	0.94798	0.0379706
yak	heart	MSTRG.17012	BosGru3G013505	-0.976685	0.0204807
yak	heart	MSTRG.17012	BosGru3G013900	0.995336	0.00698421
yak	heart	MSTRG.17012	BosGru3G013901	0.949384	0.0371273
yak	heart	MSTRG.17012	BosGru3G014487	0.946737	0.0387915
yak	heart	MSTRG.17012	BosGru3G014654	-0.949404	0.0371273
yak	heart	MSTRG.17012	BosGru3G014727	-0.989079	0.012461
yak	heart	MSTRG.17012	BosGru3G014761	0.939273	0.0429333
yak	heart	MSTRG.17012	BosGru3G014798	0.938226	0.0435521
yak	heart	MSTRG.17012	BosGru3G014911	0.960448	0.0308848
yak	heart	MSTRG.17012	BosGru3G015237	-0.934681	0.0451496
yak	heart	MSTRG.17012	BosGru3G015473	0.977389	0.0201155
yak	heart	MSTRG.17012	BosGru3G015633	0.966329	0.0275218
yak	heart	MSTRG.17012	BosGru3G015765	0.965861	0.0277548
yak	heart	MSTRG.17012	BosGru3G015797	0.984788	0.0158975
yak	heart	MSTRG.17012	BosGru3G016096	0.934705	0.0451314
yak	heart	MSTRG.17012	BosGru3G016133	-0.937255	0.0439839
yak	heart	MSTRG.17012	BosGru3G016293	0.970265	0.0247998
yak	heart	MSTRG.17012	BosGru3G016348	0.984392	0.0159429
yak	heart	MSTRG.17012	BosGru3G016424	0.960989	0.0306
yak	heart	MSTRG.17012	BosGru3G016846	0.937264	0.0439839
yak	heart	MSTRG.17012	BosGru3G017363	-0.931416	0.0469524
yak	heart	MSTRG.17012	BosGru3G017516	-0.938543	0.0434484
yak	heart	MSTRG.17012	BosGru3G017538	0.950057	0.0368644
yak	heart	MSTRG.17012	BosGru3G017698	0.958525	0.0322542
yak	heart	MSTRG.17012	BosGru3G017780	0.971706	0.0239097
yak	heart	MSTRG.17012	BosGru3G018141	-0.956836	0.033175
yak	heart	MSTRG.17012	BosGru3G018387	-0.927922	0.0486629
yak	heart	MSTRG.17012	BosGru3G018409	0.984633	0.0159032
yak	heart	MSTRG.17012	BosGru3G018600	-0.962094	0.0301042
yak	heart	MSTRG.17012	BosGru3G018722	0.959031	0.0318597
yak	heart	MSTRG.17012	BosGru3G018750	0.940444	0.04208
yak	heart	MSTRG.17012	BosGru3G018888	0.977513	0.0201155
yak	heart	MSTRG.17012	BosGru3G018908	0.985262	0.0157226
yak	heart	MSTRG.17012	BosGru3G019007	0.993409	0.00896693
yak	heart	MSTRG.17012	BosGru3G019073	0.981615	0.0181349
yak	heart	MSTRG.17012	BosGru3G019195	0.987735	0.0135782
yak	heart	MSTRG.17012	BosGru3G019264	-0.96169	0.0302167
yak	heart	MSTRG.17012	BosGru3G019327	0.930939	0.0471474
yak	heart	MSTRG.17012	BosGru3G019373	-0.964005	0.0289144
yak	heart	MSTRG.17012	BosGru3G019534	0.97847	0.0199085
yak	heart	MSTRG.17012	BosGru3G019653	0.954977	0.0341483
yak	heart	MSTRG.17012	BosGru3G019670	-0.956698	0.0333106
yak	heart	MSTRG.17012	BosGru3G019671	0.943707	0.0403913
yak	heart	MSTRG.17012	BosGru3G019753	0.980198	0.0189489
yak	heart	MSTRG.17256	BosGru3G003286	0.930385	0.0474928
yak	heart	MSTRG.17256	BosGru3G008084	-0.949947	0.0368673
yak	heart	MSTRG.17256	BosGru3G009312	-0.940695	0.0420116
yak	heart	MSTRG.17256	BosGru3G012501	0.925715	0.0497256
yak	heart	MSTRG.17940	BosGru3G001275	0.984254	0.0159429
yak	heart	MSTRG.17940	BosGru3G001905	0.960739	0.0307128
yak	heart	MSTRG.17940	BosGru3G002054	0.926774	0.0492099
yak	heart	MSTRG.17940	BosGru3G002407	0.945492	0.0392539
yak	heart	MSTRG.17940	BosGru3G002584	0.929112	0.0478624
yak	heart	MSTRG.17940	BosGru3G003243	0.998257	0.00333892
yak	heart	MSTRG.17940	BosGru3G003569	0.979897	0.0191378
yak	heart	MSTRG.17940	BosGru3G003570	0.974858	0.0217275
yak	heart	MSTRG.17940	BosGru3G005438	0.93542	0.0448203
yak	heart	MSTRG.17940	BosGru3G005502	0.993533	0.00896693
yak	heart	MSTRG.17940	BosGru3G005758	0.985639	0.0154589
yak	heart	MSTRG.17940	BosGru3G006098	0.983294	0.0167672
yak	heart	MSTRG.17940	BosGru3G006100	0.998512	0.00333892
yak	heart	MSTRG.17940	BosGru3G006103	0.967354	0.0269153
yak	heart	MSTRG.17940	BosGru3G006682	0.962275	0.0300569
yak	heart	MSTRG.17940	BosGru3G007972	0.944957	0.0395827
yak	heart	MSTRG.17940	BosGru3G008226	0.927661	0.0487216
yak	heart	MSTRG.17940	BosGru3G008337	0.976268	0.0208972
yak	heart	MSTRG.17940	BosGru3G009754	0.982747	0.0172023
yak	heart	MSTRG.17940	BosGru3G009778	0.929218	0.0477985
yak	heart	MSTRG.17940	BosGru3G009906	0.929641	0.0476585
yak	heart	MSTRG.17940	BosGru3G010649	0.995878	0.00640555
yak	heart	MSTRG.17940	BosGru3G010796	0.956401	0.0335204
yak	heart	MSTRG.17940	BosGru3G010844	0.938969	0.0430592
yak	heart	MSTRG.17940	BosGru3G010857	0.99115	0.0112369
yak	heart	MSTRG.17940	BosGru3G010940	0.990951	0.0113464
yak	heart	MSTRG.17940	BosGru3G011254	0.993596	0.00896693
yak	heart	MSTRG.17940	BosGru3G011450	0.99115	0.0112369
yak	heart	MSTRG.17940	BosGru3G012297	0.993239	0.00903378
yak	heart	MSTRG.17940	BosGru3G012385	0.960581	0.0307886
yak	heart	MSTRG.17940	BosGru3G012623	0.988214	0.013031
yak	heart	MSTRG.17940	BosGru3G012980	0.980107	0.0190232
yak	heart	MSTRG.17940	BosGru3G012993	0.949084	0.0373445
yak	heart	MSTRG.17940	BosGru3G013108	0.958396	0.0323621
yak	heart	MSTRG.17940	BosGru3G013703	0.952559	0.0354384
yak	heart	MSTRG.17940	BosGru3G014761	0.949543	0.0370772
yak	heart	MSTRG.17940	BosGru3G015633	0.933279	0.0459011
yak	heart	MSTRG.17940	BosGru3G017143	0.933642	0.0456867
yak	heart	MSTRG.17940	BosGru3G017187	0.96425	0.0286959
yak	heart	MSTRG.17940	BosGru3G017538	0.92603	0.0496416
yak	heart	MSTRG.17940	BosGru3G017604	0.997955	0.00394196
yak	heart	MSTRG.17940	BosGru3G019186	0.973177	0.0227182
yak	heart	MSTRG.17940	BosGru3G019327	0.972061	0.0235625
yak	heart	MSTRG.17940	BosGru3G019355	0.941436	0.0415256
yak	heart	MSTRG.17940	BosGru3G019653	0.952063	0.0357977
yak	heart	MSTRG.17940	BosGru3G020187	0.995486	0.00683567
yak	heart	MSTRG.17940	BosGru3G020626	0.966737	0.0271302
yak	heart	MSTRG.20937	BosGru3G000174	0.972666	0.0231263
yak	heart	MSTRG.20937	BosGru3G001516	0.964432	0.0286608
yak	heart	MSTRG.20937	BosGru3G001519	0.976037	0.0210179
yak	heart	MSTRG.20937	BosGru3G002099	0.938118	0.0435666
yak	heart	MSTRG.20937	BosGru3G002401	-0.946022	0.0390198
yak	heart	MSTRG.20937	BosGru3G002498	-0.933306	0.0459011
yak	heart	MSTRG.20937	BosGru3G003187	-0.927781	0.0486728
yak	heart	MSTRG.20937	BosGru3G003286	0.950602	0.0365903
yak	heart	MSTRG.20937	BosGru3G003306	-0.943889	0.0402588
yak	heart	MSTRG.20937	BosGru3G005361	0.941523	0.04152
yak	heart	MSTRG.20937	BosGru3G006108	-0.925342	0.0498812
yak	heart	MSTRG.20937	BosGru3G007234	-0.951381	0.0360802
yak	heart	MSTRG.20937	BosGru3G007739	-0.930184	0.0475619
yak	heart	MSTRG.20937	BosGru3G007758	-0.951235	0.0362471
yak	heart	MSTRG.20937	BosGru3G007768	-0.974682	0.0218017
yak	heart	MSTRG.20937	BosGru3G008794	0.993955	0.00866693
yak	heart	MSTRG.20937	BosGru3G008840	0.977428	0.0201155
yak	heart	MSTRG.20937	BosGru3G008922	0.964634	0.0286269
yak	heart	MSTRG.20937	BosGru3G009168	-0.956977	0.0331341
yak	heart	MSTRG.20937	BosGru3G009183	0.957973	0.0325941
yak	heart	MSTRG.20937	BosGru3G009250	0.974973	0.0216153
yak	heart	MSTRG.20937	BosGru3G010087	-0.948548	0.0376222
yak	heart	MSTRG.20937	BosGru3G010683	-0.930133	0.0475654
yak	heart	MSTRG.20937	BosGru3G010824	0.937392	0.0439323
yak	heart	MSTRG.20937	BosGru3G011262	-0.944138	0.0401718
yak	heart	MSTRG.20937	BosGru3G011337	-0.927928	0.0486629
yak	heart	MSTRG.20937	BosGru3G012074	-0.925917	0.0496469
yak	heart	MSTRG.20937	BosGru3G012510	-0.933231	0.0459448
yak	heart	MSTRG.20937	BosGru3G013137	-0.943419	0.0405901
yak	heart	MSTRG.20937	BosGru3G013164	0.968186	0.0265312
yak	heart	MSTRG.20937	BosGru3G013167	0.984273	0.0159429
yak	heart	MSTRG.20937	BosGru3G013505	0.965775	0.0278008
yak	heart	MSTRG.20937	BosGru3G014576	-0.925944	0.0496469
yak	heart	MSTRG.20937	BosGru3G014654	0.933618	0.0457042
yak	heart	MSTRG.20937	BosGru3G014660	-0.942216	0.0411737
yak	heart	MSTRG.20937	BosGru3G014727	0.955936	0.0337299
yak	heart	MSTRG.20937	BosGru3G014911	-0.945936	0.0390712
yak	heart	MSTRG.20937	BosGru3G015128	-0.973539	0.0224805
yak	heart	MSTRG.20937	BosGru3G015237	0.984661	0.0158975
yak	heart	MSTRG.20937	BosGru3G015813	0.997884	0.00405977
yak	heart	MSTRG.20937	BosGru3G016293	-0.965025	0.0283349
yak	heart	MSTRG.20937	BosGru3G016590	-0.949049	0.0373445
yak	heart	MSTRG.20937	BosGru3G016633	0.954736	0.0342931
yak	heart	MSTRG.20937	BosGru3G017364	0.975741	0.0210818
yak	heart	MSTRG.20937	BosGru3G017516	0.970804	0.0245371
yak	heart	MSTRG.20937	BosGru3G017945	-0.956479	0.0334856
yak	heart	MSTRG.20937	BosGru3G018141	0.942862	0.0408211
yak	heart	MSTRG.20937	BosGru3G018387	0.991549	0.0109123
yak	heart	MSTRG.20937	BosGru3G018750	-0.975641	0.0210981
yak	heart	MSTRG.20937	BosGru3G019170	-0.928881	0.0480112
yak	heart	MSTRG.20937	BosGru3G019373	0.94492	0.0395995
yak	heart	MSTRG.20937	BosGru3G019670	0.962467	0.0299753
yak	heart	MSTRG.20937	BosGru3G019753	-0.973227	0.0227182
yak	heart	MSTRG.37137	BosGru3G000016	-0.977558	0.0201155
yak	heart	MSTRG.37137	BosGru3G000357	-0.97849	0.0199085
yak	heart	MSTRG.37137	BosGru3G000458	0.959488	0.0315603
yak	heart	MSTRG.37137	BosGru3G000563	-0.93037	0.0474928
yak	heart	MSTRG.37137	BosGru3G000751	-0.92943	0.0477591
yak	heart	MSTRG.37137	BosGru3G000755	0.958609	0.0322494
yak	heart	MSTRG.37137	BosGru3G001062	0.929719	0.0476585
yak	heart	MSTRG.37137	BosGru3G001332	0.933785	0.045616
yak	heart	MSTRG.37137	BosGru3G001403	-0.945246	0.0393804
yak	heart	MSTRG.37137	BosGru3G001519	0.947635	0.0381749
yak	heart	MSTRG.37137	BosGru3G001614	-0.988172	0.013031
yak	heart	MSTRG.37137	BosGru3G001684	-0.985131	0.0157675
yak	heart	MSTRG.37137	BosGru3G001952	-0.976582	0.0205633
yak	heart	MSTRG.37137	BosGru3G001981	-0.973277	0.0227079
yak	heart	MSTRG.37137	BosGru3G002058	-0.928828	0.0480323
yak	heart	MSTRG.37137	BosGru3G002401	-0.956346	0.0335581
yak	heart	MSTRG.37137	BosGru3G002459	-0.970426	0.0247399
yak	heart	MSTRG.37137	BosGru3G002498	-0.983185	0.0168621
yak	heart	MSTRG.37137	BosGru3G003057	-0.93785	0.0437348
yak	heart	MSTRG.37137	BosGru3G003187	-0.967861	0.0267913
yak	heart	MSTRG.37137	BosGru3G003306	-0.97066	0.0245727
yak	heart	MSTRG.37137	BosGru3G003379	-0.982442	0.0174041
yak	heart	MSTRG.37137	BosGru3G005777	-0.96974	0.0252447
yak	heart	MSTRG.37137	BosGru3G005948	-0.988529	0.0128505
yak	heart	MSTRG.37137	BosGru3G006108	-0.925246	0.0499083
yak	heart	MSTRG.37137	BosGru3G006134	0.963072	0.0295786
yak	heart	MSTRG.37137	BosGru3G006135	0.961888	0.030162
yak	heart	MSTRG.37137	BosGru3G006458	-0.942371	0.0411063
yak	heart	MSTRG.37137	BosGru3G006727	-0.950471	0.0366691
yak	heart	MSTRG.37137	BosGru3G006957	0.991172	0.0112369
yak	heart	MSTRG.37137	BosGru3G007159	-0.958165	0.0324924
yak	heart	MSTRG.37137	BosGru3G007251	-0.976646	0.0205232
yak	heart	MSTRG.37137	BosGru3G007511	0.975876	0.0210321
yak	heart	MSTRG.37137	BosGru3G007739	-0.978405	0.0199391
yak	heart	MSTRG.37137	BosGru3G007758	-0.955405	0.0339251
yak	heart	MSTRG.37137	BosGru3G007956	-0.930941	0.0471474
yak	heart	MSTRG.37137	BosGru3G008433	-0.979932	0.0191287
yak	heart	MSTRG.37137	BosGru3G008434	-0.985098	0.0157675
yak	heart	MSTRG.37137	BosGru3G008481	0.988355	0.0130149
yak	heart	MSTRG.37137	BosGru3G008525	0.929008	0.0479435
yak	heart	MSTRG.37137	BosGru3G008922	0.96928	0.0255712
yak	heart	MSTRG.37137	BosGru3G009168	-0.973911	0.0221046
yak	heart	MSTRG.37137	BosGru3G009250	0.957169	0.0330501
yak	heart	MSTRG.37137	BosGru3G009310	-0.98085	0.0186158
yak	heart	MSTRG.37137	BosGru3G009596	-0.975653	0.0210981
yak	heart	MSTRG.37137	BosGru3G009636	0.951997	0.035826
yak	heart	MSTRG.37137	BosGru3G009756	0.941106	0.0417697
yak	heart	MSTRG.37137	BosGru3G010049	0.997255	0.00501012
yak	heart	MSTRG.37137	BosGru3G010087	-0.948836	0.037451
yak	heart	MSTRG.37137	BosGru3G010683	-0.964618	0.0286269
yak	heart	MSTRG.37137	BosGru3G010800	-0.931458	0.0469318
yak	heart	MSTRG.37137	BosGru3G010824	0.97504	0.0215458
yak	heart	MSTRG.37137	BosGru3G010891	-0.963998	0.0289144
yak	heart	MSTRG.37137	BosGru3G010951	-0.955314	0.0339251
yak	heart	MSTRG.37137	BosGru3G011031	-0.986621	0.014444
yak	heart	MSTRG.37137	BosGru3G011311	-0.984068	0.0160643
yak	heart	MSTRG.37137	BosGru3G011337	-0.980694	0.0186767
yak	heart	MSTRG.37137	BosGru3G011508	0.981833	0.0178995
yak	heart	MSTRG.37137	BosGru3G011677	0.989583	0.0121431
yak	heart	MSTRG.37137	BosGru3G011708	-0.988852	0.0127314
yak	heart	MSTRG.37137	BosGru3G011821	-0.930874	0.0471684
yak	heart	MSTRG.37137	BosGru3G011845	-0.974853	0.0217275
yak	heart	MSTRG.37137	BosGru3G011930	0.925585	0.0497293
yak	heart	MSTRG.37137	BosGru3G012074	-0.974723	0.0218017
yak	heart	MSTRG.37137	BosGru3G012510	-0.932227	0.0464803
yak	heart	MSTRG.37137	BosGru3G012521	0.975137	0.0215263
yak	heart	MSTRG.37137	BosGru3G012718	-0.963991	0.0289144
yak	heart	MSTRG.37137	BosGru3G012836	-0.980831	0.0186158
yak	heart	MSTRG.37137	BosGru3G012992	-0.962641	0.0298803
yak	heart	MSTRG.37137	BosGru3G012995	-0.979242	0.0194753
yak	heart	MSTRG.37137	BosGru3G013137	-0.927597	0.0487782
yak	heart	MSTRG.37137	BosGru3G013164	0.967842	0.0267964
yak	heart	MSTRG.37137	BosGru3G013167	0.948338	0.0377858
yak	heart	MSTRG.37137	BosGru3G013175	0.956595	0.0333472
yak	heart	MSTRG.37137	BosGru3G013201	-0.969467	0.0254033
yak	heart	MSTRG.37137	BosGru3G013243	0.941057	0.0417898
yak	heart	MSTRG.37137	BosGru3G013354	-0.987479	0.013761
yak	heart	MSTRG.37137	BosGru3G013505	0.948979	0.0373445
yak	heart	MSTRG.37137	BosGru3G013900	-0.962356	0.0300569
yak	heart	MSTRG.37137	BosGru3G013901	-0.986729	0.014444
yak	heart	MSTRG.37137	BosGru3G014526	-0.944954	0.0395827
yak	heart	MSTRG.37137	BosGru3G014576	-0.962949	0.0296933
yak	heart	MSTRG.37137	BosGru3G014654	0.936648	0.0442755
yak	heart	MSTRG.37137	BosGru3G014660	-0.929574	0.0476585
yak	heart	MSTRG.37137	BosGru3G014727	0.931786	0.0467884
yak	heart	MSTRG.37137	BosGru3G014733	-0.990753	0.0113958
yak	heart	MSTRG.37137	BosGru3G014776	0.986632	0.014444
yak	heart	MSTRG.37137	BosGru3G014798	-0.930835	0.0471684
yak	heart	MSTRG.37137	BosGru3G014911	-0.954265	0.0344029
yak	heart	MSTRG.37137	BosGru3G015267	-0.935372	0.0448304
yak	heart	MSTRG.37137	BosGru3G015473	-0.932664	0.0462646
yak	heart	MSTRG.37137	BosGru3G015765	-0.976876	0.0204241
yak	heart	MSTRG.37137	BosGru3G016096	-0.925153	0.0499598
yak	heart	MSTRG.37137	BosGru3G016133	0.952583	0.0354282
yak	heart	MSTRG.37137	BosGru3G016293	-0.967131	0.0269153
yak	heart	MSTRG.37137	BosGru3G016348	-0.983834	0.0161624
yak	heart	MSTRG.37137	BosGru3G016424	-0.984794	0.0158975
yak	heart	MSTRG.37137	BosGru3G016533	-0.933375	0.0458538
yak	heart	MSTRG.37137	BosGru3G016646	0.94239	0.0411063
yak	heart	MSTRG.37137	BosGru3G016846	-0.989222	0.0124384
yak	heart	MSTRG.37137	BosGru3G017003	-0.947545	0.0382621
yak	heart	MSTRG.37137	BosGru3G017319	-0.932639	0.0462646
yak	heart	MSTRG.37137	BosGru3G017363	0.950065	0.0368644
yak	heart	MSTRG.37137	BosGru3G017698	-0.989175	0.0124384
yak	heart	MSTRG.37137	BosGru3G017780	-0.934572	0.0451823
yak	heart	MSTRG.37137	BosGru3G017909	0.949698	0.0369778
yak	heart	MSTRG.37137	BosGru3G017945	-0.945763	0.0391706
yak	heart	MSTRG.37137	BosGru3G018141	0.986784	0.014444
yak	heart	MSTRG.37137	BosGru3G018246	-0.967568	0.0269031
yak	heart	MSTRG.37137	BosGru3G018295	0.962342	0.0300569
yak	heart	MSTRG.37137	BosGru3G018409	-0.979082	0.0195812
yak	heart	MSTRG.37137	BosGru3G018718	-0.943969	0.0402588
yak	heart	MSTRG.37137	BosGru3G018722	-0.939102	0.0430352
yak	heart	MSTRG.37137	BosGru3G018750	-0.959276	0.0317117
yak	heart	MSTRG.37137	BosGru3G018853	-0.938333	0.0435169
yak	heart	MSTRG.37137	BosGru3G018888	-0.940617	0.0420315
yak	heart	MSTRG.37137	BosGru3G019007	-0.930118	0.0475717
yak	heart	MSTRG.37137	BosGru3G019170	-0.955704	0.0338358
yak	heart	MSTRG.37137	BosGru3G019195	-0.978133	0.0200519
yak	heart	MSTRG.37137	BosGru3G019222	0.949656	0.0369989
yak	heart	MSTRG.37137	BosGru3G019264	0.985431	0.0155991
yak	heart	MSTRG.37137	BosGru3G019282	0.944531	0.0399301
yak	heart	MSTRG.37137	BosGru3G019373	0.986618	0.014444
yak	heart	MSTRG.37137	BosGru3G019390	0.944814	0.0397002
yak	heart	MSTRG.37137	BosGru3G019534	-0.926516	0.0493181
yak	heart	MSTRG.37137	BosGru3G019670	0.97623	0.0209061
yak	heart	MSTRG.37137	BosGru3G019671	-0.986333	0.0146593
yak	heart	MSTRG.37137	BosGru3G019753	-0.934881	0.0450733
yak	heart	MSTRG.37137	BosGru3G020038	-0.97958	0.0193103
yak	heart	MSTRG.43762	BosGru3G000751	0.939859	0.0424256
yak	heart	MSTRG.43762	BosGru3G002514	0.951752	0.0359523
yak	heart	MSTRG.43762	BosGru3G002581	0.950477	0.0366691
yak	heart	MSTRG.43762	BosGru3G006204	0.988178	0.013031
yak	heart	MSTRG.43762	BosGru3G006325	0.957234	0.0330334
yak	heart	MSTRG.43762	BosGru3G006728	0.95222	0.0357373
yak	heart	MSTRG.43762	BosGru3G007211	0.985425	0.0155991
yak	heart	MSTRG.43762	BosGru3G007956	0.941823	0.041463
yak	heart	MSTRG.43762	BosGru3G009800	0.95091	0.0364453
yak	heart	MSTRG.43762	BosGru3G010614	0.964679	0.0286265
yak	heart	MSTRG.43762	BosGru3G011734	0.981393	0.0182322
yak	heart	MSTRG.43762	BosGru3G012079	0.960166	0.0309352
yak	heart	MSTRG.43762	BosGru3G014959	0.980396	0.0189045
yak	heart	MSTRG.43762	BosGru3G016564	0.957409	0.0328611
yak	heart	MSTRG.43762	BosGru3G018878	0.9891	0.012461
yak	heart	MSTRG.43762	BosGru3G019049	0.928945	0.0479713
yak	heart	MSTRG.44014	BosGru3G001275	0.949884	0.0368673
yak	heart	MSTRG.44014	BosGru3G001403	0.938237	0.0435521
yak	heart	MSTRG.44014	BosGru3G001905	0.987589	0.0136984
yak	heart	MSTRG.44014	BosGru3G002054	0.977874	0.0200904
yak	heart	MSTRG.44014	BosGru3G002407	0.97131	0.0241525
yak	heart	MSTRG.44014	BosGru3G002483	0.978944	0.01969
yak	heart	MSTRG.44014	BosGru3G002527	0.934499	0.0451823
yak	heart	MSTRG.44014	BosGru3G002584	0.989546	0.0121431
yak	heart	MSTRG.44014	BosGru3G002804	0.977738	0.0201155
yak	heart	MSTRG.44014	BosGru3G003243	0.934091	0.0453925
yak	heart	MSTRG.44014	BosGru3G003356	0.951912	0.0358575
yak	heart	MSTRG.44014	BosGru3G003569	0.942548	0.0410277
yak	heart	MSTRG.44014	BosGru3G005438	0.990305	0.0117874
yak	heart	MSTRG.44014	BosGru3G005502	0.928631	0.0482137
yak	heart	MSTRG.44014	BosGru3G005758	0.956347	0.0335581
yak	heart	MSTRG.44014	BosGru3G006098	0.948741	0.0374884
yak	heart	MSTRG.44014	BosGru3G006103	0.990016	0.0118562
yak	heart	MSTRG.44014	BosGru3G006108	0.937077	0.0440793
yak	heart	MSTRG.44014	BosGru3G006458	0.935603	0.0447109
yak	heart	MSTRG.44014	BosGru3G006505	0.971014	0.0244704
yak	heart	MSTRG.44014	BosGru3G006891	0.972106	0.0235368
yak	heart	MSTRG.44014	BosGru3G007972	0.983097	0.0169286
yak	heart	MSTRG.44014	BosGru3G008226	0.959458	0.0315866
yak	heart	MSTRG.44014	BosGru3G008236	0.988564	0.0128505
yak	heart	MSTRG.44014	BosGru3G008337	0.97802	0.0200871
yak	heart	MSTRG.44014	BosGru3G009136	0.958786	0.0320906
yak	heart	MSTRG.44014	BosGru3G009906	0.940707	0.0420097
yak	heart	MSTRG.44014	BosGru3G010048	0.954677	0.0343133
yak	heart	MSTRG.44014	BosGru3G010264	0.985193	0.0157664
yak	heart	MSTRG.44014	BosGru3G010346	0.984268	0.0159429
yak	heart	MSTRG.44014	BosGru3G010649	0.937208	0.0439839
yak	heart	MSTRG.44014	BosGru3G010796	0.94623	0.0389159
yak	heart	MSTRG.44014	BosGru3G010800	0.950948	0.0364202
yak	heart	MSTRG.44014	BosGru3G010940	0.93381	0.045616
yak	heart	MSTRG.44014	BosGru3G010941	0.984093	0.0160643
yak	heart	MSTRG.44014	BosGru3G011254	0.948131	0.0378888
yak	heart	MSTRG.44014	BosGru3G011709	0.960114	0.0309752
yak	heart	MSTRG.44014	BosGru3G011718	0.970897	0.0245363
yak	heart	MSTRG.44014	BosGru3G011821	0.943349	0.040605
yak	heart	MSTRG.44014	BosGru3G012029	0.958071	0.0325497
yak	heart	MSTRG.44014	BosGru3G012297	0.946758	0.0387915
yak	heart	MSTRG.44014	BosGru3G012385	0.985422	0.0155991
yak	heart	MSTRG.44014	BosGru3G012623	0.965586	0.027886
yak	heart	MSTRG.44014	BosGru3G012980	0.963306	0.0293185
yak	heart	MSTRG.44014	BosGru3G012993	0.956116	0.033657
yak	heart	MSTRG.44014	BosGru3G012994	0.993265	0.00901905
yak	heart	MSTRG.44014	BosGru3G013108	0.960352	0.0309352
yak	heart	MSTRG.44014	BosGru3G013407	0.937933	0.0436669
yak	heart	MSTRG.44014	BosGru3G013703	0.983615	0.0163183
yak	heart	MSTRG.44014	BosGru3G013794	0.983464	0.0165563
yak	heart	MSTRG.44014	BosGru3G014189	0.951562	0.0359878
yak	heart	MSTRG.44014	BosGru3G014487	0.972469	0.0232027
yak	heart	MSTRG.44014	BosGru3G014654	-0.928281	0.0485054
yak	heart	MSTRG.44014	BosGru3G014761	0.978116	0.0200519
yak	heart	MSTRG.44014	BosGru3G014798	0.935978	0.0446579
yak	heart	MSTRG.44014	BosGru3G015458	0.989542	0.0121431
yak	heart	MSTRG.44014	BosGru3G015473	0.948734	0.0374884
yak	heart	MSTRG.44014	BosGru3G015548	0.96114	0.0304786
yak	heart	MSTRG.44014	BosGru3G015549	0.957064	0.0331259
yak	heart	MSTRG.44014	BosGru3G015633	0.945362	0.039342
yak	heart	MSTRG.44014	BosGru3G015932	0.962654	0.0298803
yak	heart	MSTRG.44014	BosGru3G016031	0.974334	0.0218232
yak	heart	MSTRG.44014	BosGru3G016096	0.941459	0.0415256
yak	heart	MSTRG.44014	BosGru3G016263	0.967269	0.0269153
yak	heart	MSTRG.44014	BosGru3G016382	0.956314	0.0335581
yak	heart	MSTRG.44014	BosGru3G017143	0.996782	0.00572301
yak	heart	MSTRG.44014	BosGru3G017319	0.93979	0.0424507
yak	heart	MSTRG.44014	BosGru3G017538	0.930915	0.0471655
yak	heart	MSTRG.44014	BosGru3G018165	0.990418	0.0117251
yak	heart	MSTRG.44014	BosGru3G018600	-0.959429	0.0316123
yak	heart	MSTRG.44014	BosGru3G018722	0.948186	0.0378755
yak	heart	MSTRG.44014	BosGru3G018888	0.935189	0.0449466
yak	heart	MSTRG.44014	BosGru3G019186	0.977227	0.0202119
yak	heart	MSTRG.44014	BosGru3G019355	0.990577	0.0115637
yak	heart	MSTRG.44014	BosGru3G019653	0.969131	0.0256284
yak	heart	MSTRG.44014	BosGru3G020626	0.947173	0.0385969
yak	heart	MSTRG.47953	BosGru3G001987	0.987435	0.0138209
yak	heart	MSTRG.47953	BosGru3G006066	0.957155	0.0330501
yak	heart	MSTRG.47953	BosGru3G006135	0.955442	0.0339251
yak	heart	MSTRG.47953	BosGru3G006260	0.980193	0.0189489
yak	heart	MSTRG.47953	BosGru3G007511	0.942489	0.0410761
yak	heart	MSTRG.47953	BosGru3G008525	0.950892	0.0364453
yak	heart	MSTRG.47953	BosGru3G009264	0.98998	0.0118562
yak	heart	MSTRG.47953	BosGru3G009426	0.975787	0.0210598
yak	heart	MSTRG.47953	BosGru3G009636	0.935181	0.0449466
yak	heart	MSTRG.47953	BosGru3G009756	0.927997	0.0486629
yak	heart	MSTRG.47953	BosGru3G011526	0.938118	0.0435666
yak	heart	MSTRG.47953	BosGru3G012255	0.961763	0.0301902
yak	heart	MSTRG.47953	BosGru3G012521	0.92832	0.0484834
yak	heart	MSTRG.47953	BosGru3G013243	0.956148	0.033657
yak	heart	MSTRG.47953	BosGru3G013254	0.982124	0.0177461
yak	heart	MSTRG.47953	BosGru3G014242	0.961233	0.0304177
yak	heart	MSTRG.47953	BosGru3G014649	0.97209	0.0235368
yak	heart	MSTRG.47953	BosGru3G016021	0.984278	0.0159429
yak	heart	MSTRG.47953	BosGru3G016194	0.950177	0.0368399
yak	heart	MSTRG.47953	BosGru3G016385	0.936187	0.0444807
yak	heart	MSTRG.47953	BosGru3G016646	0.956983	0.0331341
yak	heart	MSTRG.47953	BosGru3G017382	0.988104	0.013039
yak	heart	MSTRG.47953	BosGru3G017438	0.967009	0.0269267
yak	heart	MSTRG.47953	BosGru3G017581	0.986151	0.0149397
yak	heart	MSTRG.47953	BosGru3G017635	0.951667	0.0359523
yak	heart	MSTRG.47953	BosGru3G017993	0.927797	0.0486728
yak	heart	MSTRG.47953	BosGru3G018083	0.948115	0.0378939
yak	heart	MSTRG.47953	BosGru3G019222	0.942789	0.0408704
yak	heart	MSTRG.47953	BosGru3G019282	0.94218	0.0411737
yak	heart	MSTRG.47953	BosGru3G019390	0.969477	0.0254033
yak	heart	MSTRG.47953	BosGru3G019394	0.950997	0.0364202
yak	heart	MSTRG.47953	BosGru3G019724	0.973063	0.022776
yak	heart	MSTRG.49003	BosGru3G000016	0.962827	0.0297587
yak	heart	MSTRG.49003	BosGru3G000357	0.945811	0.0391352
yak	heart	MSTRG.49003	BosGru3G000451	0.998438	0.00333892
yak	heart	MSTRG.49003	BosGru3G000686	0.983675	0.0162678
yak	heart	MSTRG.49003	BosGru3G001332	-0.936823	0.0442205
yak	heart	MSTRG.49003	BosGru3G001684	0.93459	0.0451823
yak	heart	MSTRG.49003	BosGru3G001952	0.942348	0.0411063
yak	heart	MSTRG.49003	BosGru3G002459	0.936428	0.0443696
yak	heart	MSTRG.49003	BosGru3G002483	0.977042	0.0203297
yak	heart	MSTRG.49003	BosGru3G002527	0.958808	0.0320754
yak	heart	MSTRG.49003	BosGru3G002584	0.937141	0.0440605
yak	heart	MSTRG.49003	BosGru3G002804	0.972091	0.0235368
yak	heart	MSTRG.49003	BosGru3G003187	0.942745	0.0408704
yak	heart	MSTRG.49003	BosGru3G003356	0.979916	0.01913
yak	heart	MSTRG.49003	BosGru3G003379	0.944397	0.0399835
yak	heart	MSTRG.49003	BosGru3G005438	0.92674	0.0492099
yak	heart	MSTRG.49003	BosGru3G005777	0.967085	0.0269153
yak	heart	MSTRG.49003	BosGru3G006108	0.951734	0.0359523
yak	heart	MSTRG.49003	BosGru3G006458	0.976763	0.0204409
yak	heart	MSTRG.49003	BosGru3G006505	0.973244	0.0227182
yak	heart	MSTRG.49003	BosGru3G006891	0.956202	0.0336225
yak	heart	MSTRG.49003	BosGru3G007159	0.933482	0.0457855
yak	heart	MSTRG.49003	BosGru3G007681	0.946128	0.0390095
yak	heart	MSTRG.49003	BosGru3G007758	0.931315	0.0470475
yak	heart	MSTRG.49003	BosGru3G008236	0.957903	0.0325941
yak	heart	MSTRG.49003	BosGru3G008433	0.954273	0.0344029
yak	heart	MSTRG.49003	BosGru3G008434	0.930063	0.0475738
yak	heart	MSTRG.49003	BosGru3G009136	0.929662	0.0476585
yak	heart	MSTRG.49003	BosGru3G009561	0.977456	0.0201155
yak	heart	MSTRG.49003	BosGru3G009769	0.971497	0.0240475
yak	heart	MSTRG.49003	BosGru3G010048	0.936616	0.0443047
yak	heart	MSTRG.49003	BosGru3G010264	0.967741	0.0268186
yak	heart	MSTRG.49003	BosGru3G010346	0.969281	0.0255712
yak	heart	MSTRG.49003	BosGru3G010800	0.969566	0.0253963
yak	heart	MSTRG.49003	BosGru3G010941	0.937534	0.0438915
yak	heart	MSTRG.49003	BosGru3G011451	0.987626	0.0136984
yak	heart	MSTRG.49003	BosGru3G011709	0.980636	0.0186767
yak	heart	MSTRG.49003	BosGru3G011718	0.969544	0.0253963
yak	heart	MSTRG.49003	BosGru3G011821	0.985794	0.0153074
yak	heart	MSTRG.49003	BosGru3G012029	0.978086	0.0200519
yak	heart	MSTRG.49003	BosGru3G012433	0.990388	0.0117251
yak	heart	MSTRG.49003	BosGru3G012992	0.977936	0.0200904
yak	heart	MSTRG.49003	BosGru3G012994	0.936151	0.044496
yak	heart	MSTRG.49003	BosGru3G012995	0.952703	0.0354034
yak	heart	MSTRG.49003	BosGru3G013407	0.930843	0.0471684
yak	heart	MSTRG.49003	BosGru3G013794	0.949766	0.0369412
yak	heart	MSTRG.49003	BosGru3G013901	0.931558	0.046863
yak	heart	MSTRG.49003	BosGru3G014189	0.952478	0.03546
yak	heart	MSTRG.49003	BosGru3G014487	0.951719	0.0359523
yak	heart	MSTRG.49003	BosGru3G014576	0.961129	0.0304786
yak	heart	MSTRG.49003	BosGru3G014654	-0.965288	0.0281187
yak	heart	MSTRG.49003	BosGru3G014798	0.950287	0.0367821
yak	heart	MSTRG.49003	BosGru3G015129	0.95746	0.0328391
yak	heart	MSTRG.49003	BosGru3G015267	0.991105	0.0112885
yak	heart	MSTRG.49003	BosGru3G015458	0.944584	0.0399144
yak	heart	MSTRG.49003	BosGru3G015548	0.940615	0.0420315
yak	heart	MSTRG.49003	BosGru3G015549	0.932805	0.0462367
yak	heart	MSTRG.49003	BosGru3G015932	0.978651	0.0199085
yak	heart	MSTRG.49003	BosGru3G016031	0.977722	0.0201155
yak	heart	MSTRG.49003	BosGru3G016096	0.978109	0.0200519
yak	heart	MSTRG.49003	BosGru3G016100	0.974156	0.0219125
yak	heart	MSTRG.49003	BosGru3G016263	0.9259	0.0496469
yak	heart	MSTRG.49003	BosGru3G016382	0.992915	0.00927388
yak	heart	MSTRG.49003	BosGru3G016533	0.967085	0.0269153
yak	heart	MSTRG.49003	BosGru3G017258	0.992818	0.00938057
yak	heart	MSTRG.49003	BosGru3G017319	0.985467	0.0155991
yak	heart	MSTRG.49003	BosGru3G018165	0.946679	0.0387915
yak	heart	MSTRG.49003	BosGru3G018722	0.959718	0.0313392
yak	heart	MSTRG.49003	BosGru3G018888	0.929608	0.0476585
yak	heart	MSTRG.56730	BosGru3G001403	0.933714	0.0456346
yak	heart	MSTRG.56730	BosGru3G001519	-0.945155	0.0394261
yak	heart	MSTRG.56730	BosGru3G001614	0.936778	0.0442205
yak	heart	MSTRG.56730	BosGru3G001952	0.926892	0.0491035
yak	heart	MSTRG.56730	BosGru3G001981	0.982776	0.0172023
yak	heart	MSTRG.56730	BosGru3G002058	0.984766	0.0158975
yak	heart	MSTRG.56730	BosGru3G002307	0.97618	0.0209061
yak	heart	MSTRG.56730	BosGru3G002401	0.967416	0.0269153
yak	heart	MSTRG.56730	BosGru3G002498	0.959409	0.0316239
yak	heart	MSTRG.56730	BosGru3G003057	0.965945	0.0276808
yak	heart	MSTRG.56730	BosGru3G003187	0.931029	0.0471474
yak	heart	MSTRG.56730	BosGru3G003306	0.953118	0.0351664
yak	heart	MSTRG.56730	BosGru3G005335	0.968686	0.0259883
yak	heart	MSTRG.56730	BosGru3G005772	0.962137	0.0300975
yak	heart	MSTRG.56730	BosGru3G006957	-0.948204	0.0378665
yak	heart	MSTRG.56730	BosGru3G007234	0.937459	0.0439313
yak	heart	MSTRG.56730	BosGru3G007251	0.949601	0.0370283
yak	heart	MSTRG.56730	BosGru3G007405	0.940829	0.0419206
yak	heart	MSTRG.56730	BosGru3G007739	0.968791	0.0259004
yak	heart	MSTRG.56730	BosGru3G008481	-0.9256	0.0497293
yak	heart	MSTRG.56730	BosGru3G008922	-0.953222	0.0351152
yak	heart	MSTRG.56730	BosGru3G009168	0.952163	0.0357506
yak	heart	MSTRG.56730	BosGru3G009250	-0.935662	0.044681
yak	heart	MSTRG.56730	BosGru3G009596	0.955008	0.0341375
yak	heart	MSTRG.56730	BosGru3G009778	0.951939	0.0358561
yak	heart	MSTRG.56730	BosGru3G010049	-0.93847	0.0434714
yak	heart	MSTRG.56730	BosGru3G010683	0.933281	0.0459011
yak	heart	MSTRG.56730	BosGru3G010844	0.956616	0.0333472
yak	heart	MSTRG.56730	BosGru3G010951	0.966665	0.0271627
yak	heart	MSTRG.56730	BosGru3G011262	0.958093	0.0325487
yak	heart	MSTRG.56730	BosGru3G011311	0.930987	0.0471474
yak	heart	MSTRG.56730	BosGru3G011508	-0.927088	0.0490498
yak	heart	MSTRG.56730	BosGru3G011677	-0.929527	0.0476585
yak	heart	MSTRG.56730	BosGru3G011708	0.955885	0.0337299
yak	heart	MSTRG.56730	BosGru3G012074	0.963442	0.0292136
yak	heart	MSTRG.56730	BosGru3G012476	0.946287	0.0388771
yak	heart	MSTRG.56730	BosGru3G012510	0.977524	0.0201155
yak	heart	MSTRG.56730	BosGru3G012718	0.925681	0.0497256
yak	heart	MSTRG.56730	BosGru3G013164	-0.940056	0.0423496
yak	heart	MSTRG.56730	BosGru3G013167	-0.930482	0.0474521
yak	heart	MSTRG.56730	BosGru3G013354	0.954071	0.0344955
yak	heart	MSTRG.56730	BosGru3G013505	-0.942948	0.0407998
yak	heart	MSTRG.56730	BosGru3G013900	0.964257	0.0286959
yak	heart	MSTRG.56730	BosGru3G014727	-0.972515	0.0231727
yak	heart	MSTRG.56730	BosGru3G014733	0.929972	0.0476204
yak	heart	MSTRG.56730	BosGru3G014911	0.980474	0.0188126
yak	heart	MSTRG.56730	BosGru3G015473	0.926735	0.0492099
yak	heart	MSTRG.56730	BosGru3G015765	0.952772	0.0353778
yak	heart	MSTRG.56730	BosGru3G015797	0.966181	0.0275218
yak	heart	MSTRG.56730	BosGru3G016293	0.948661	0.0375212
yak	heart	MSTRG.56730	BosGru3G016348	0.969496	0.0254033
yak	heart	MSTRG.56730	BosGru3G016424	0.963441	0.0292136
yak	heart	MSTRG.56730	BosGru3G017363	-0.938616	0.0434254
yak	heart	MSTRG.56730	BosGru3G017516	-0.92595	0.0496469
yak	heart	MSTRG.56730	BosGru3G017698	0.943595	0.0404449
yak	heart	MSTRG.56730	BosGru3G017780	0.988157	0.013031
yak	heart	MSTRG.56730	BosGru3G018141	-0.949883	0.0368673
yak	heart	MSTRG.56730	BosGru3G018246	0.93383	0.045616
yak	heart	MSTRG.56730	BosGru3G018409	0.955765	0.0338204
yak	heart	MSTRG.56730	BosGru3G018908	0.971458	0.0240475
yak	heart	MSTRG.56730	BosGru3G019007	0.977503	0.0201155
yak	heart	MSTRG.56730	BosGru3G019073	0.925257	0.0499083
yak	heart	MSTRG.56730	BosGru3G019195	0.975897	0.0210321
yak	heart	MSTRG.56730	BosGru3G019264	-0.970188	0.0248076
yak	heart	MSTRG.56730	BosGru3G019373	-0.955472	0.0339132
yak	heart	MSTRG.56730	BosGru3G019534	0.966813	0.0270296
yak	heart	MSTRG.56730	BosGru3G019670	-0.944399	0.0399835
yak	heart	MSTRG.56730	BosGru3G019671	0.93681	0.0442205
yak	heart	MSTRG.56730	BosGru3G019753	0.956279	0.0335584
yak	heart	MSTRG.56730	BosGru3G019861	0.938182	0.0435564
yak	heart	MSTRG.56730	BosGru3G020005	0.946336	0.0388746
yak	heart	MSTRG.57126	BosGru3G000308	0.971478	0.0240475
yak	heart	MSTRG.57126	BosGru3G000980	0.933919	0.0455512
yak	heart	MSTRG.57126	BosGru3G001166	0.937611	0.0438743
yak	heart	MSTRG.57126	BosGru3G003298	0.933068	0.0460753
yak	heart	MSTRG.57126	BosGru3G003350	0.933861	0.0456007
yak	heart	MSTRG.57126	BosGru3G007289	0.938632	0.0434195
yak	heart	MSTRG.57126	BosGru3G008239	0.943447	0.0405808
yak	heart	MSTRG.57126	BosGru3G010622	0.949204	0.0372814
yak	heart	MSTRG.57126	BosGru3G010959	0.944935	0.039594
yak	heart	MSTRG.57126	BosGru3G011930	0.925235	0.0499083
yak	heart	MSTRG.57126	BosGru3G012501	0.95537	0.0339251
yak	heart	MSTRG.57126	BosGru3G012523	0.929848	0.0476585
yak	heart	MSTRG.57126	BosGru3G013160	0.992929	0.00927388
yak	heart	MSTRG.57126	BosGru3G014145	0.955081	0.0340866
yak	heart	MSTRG.57126	BosGru3G016865	0.942444	0.0410911
yak	heart	MSTRG.57564	BosGru3G000016	0.934342	0.0452226
yak	heart	MSTRG.57564	BosGru3G000357	0.965173	0.0282407
yak	heart	MSTRG.57564	BosGru3G000563	0.996385	0.00606004
yak	heart	MSTRG.57564	BosGru3G000751	0.975838	0.0210321
yak	heart	MSTRG.57564	BosGru3G001614	0.94735	0.0384767
yak	heart	MSTRG.57564	BosGru3G001684	0.95602	0.0337295
yak	heart	MSTRG.57564	BosGru3G002198	0.946883	0.0387264
yak	heart	MSTRG.57564	BosGru3G002459	0.979357	0.0194264
yak	heart	MSTRG.57564	BosGru3G002581	0.980189	0.0189489
yak	heart	MSTRG.57564	BosGru3G003379	0.940096	0.0423253
yak	heart	MSTRG.57564	BosGru3G005333	0.991456	0.0110697
yak	heart	MSTRG.57564	BosGru3G005777	0.946009	0.0390198
yak	heart	MSTRG.57564	BosGru3G005948	0.943396	0.0405995
yak	heart	MSTRG.57564	BosGru3G006325	0.973413	0.0225566
yak	heart	MSTRG.57564	BosGru3G006727	0.978961	0.01969
yak	heart	MSTRG.57564	BosGru3G006728	0.981652	0.0181349
yak	heart	MSTRG.57564	BosGru3G007159	0.927909	0.0486629
yak	heart	MSTRG.57564	BosGru3G007768	0.94767	0.0381644
yak	heart	MSTRG.57564	BosGru3G007956	0.973407	0.0225566
yak	heart	MSTRG.57564	BosGru3G008084	0.928097	0.0486056
yak	heart	MSTRG.57564	BosGru3G008434	0.956701	0.0333106
yak	heart	MSTRG.57564	BosGru3G009310	0.967156	0.0269153
yak	heart	MSTRG.57564	BosGru3G009800	0.969953	0.0250216
yak	heart	MSTRG.57564	BosGru3G010087	0.967143	0.0269153
yak	heart	MSTRG.57564	BosGru3G010614	0.930021	0.0475837
yak	heart	MSTRG.57564	BosGru3G010683	0.94363	0.0404449
yak	heart	MSTRG.57564	BosGru3G010824	-0.936358	0.0443962
yak	heart	MSTRG.57564	BosGru3G010891	0.983348	0.0167432
yak	heart	MSTRG.57564	BosGru3G011031	0.954597	0.0343133
yak	heart	MSTRG.57564	BosGru3G011311	0.940628	0.0420315
yak	heart	MSTRG.57564	BosGru3G011337	0.967133	0.0269153
yak	heart	MSTRG.57564	BosGru3G011845	0.974016	0.0220718
yak	heart	MSTRG.57564	BosGru3G011930	-0.926035	0.0496416
yak	heart	MSTRG.57564	BosGru3G012433	0.937823	0.0437573
yak	heart	MSTRG.57564	BosGru3G012718	0.939872	0.0424256
yak	heart	MSTRG.57564	BosGru3G012836	0.971788	0.0238649
yak	heart	MSTRG.57564	BosGru3G013201	0.979162	0.0195418
yak	heart	MSTRG.57564	BosGru3G013354	0.932523	0.0462646
yak	heart	MSTRG.57564	BosGru3G013901	0.94551	0.0392539
yak	heart	MSTRG.57564	BosGru3G014144	-0.954408	0.034333
yak	heart	MSTRG.57564	BosGru3G014263	0.949359	0.0371273
yak	heart	MSTRG.57564	BosGru3G014526	0.982753	0.0172023
yak	heart	MSTRG.57564	BosGru3G014576	0.955951	0.0337299
yak	heart	MSTRG.57564	BosGru3G014660	0.976366	0.0208443
yak	heart	MSTRG.57564	BosGru3G014733	0.945848	0.0391352
yak	heart	MSTRG.57564	BosGru3G014776	-0.963856	0.0289441
yak	heart	MSTRG.57564	BosGru3G015129	0.933777	0.045616
yak	heart	MSTRG.57564	BosGru3G016100	0.960702	0.0307355
yak	heart	MSTRG.57564	BosGru3G016533	0.972173	0.0235095
yak	heart	MSTRG.57564	BosGru3G016846	0.954923	0.0341925
yak	heart	MSTRG.57564	BosGru3G017258	0.931397	0.0469606
yak	heart	MSTRG.57564	BosGru3G017578	0.947273	0.0385335
yak	heart	MSTRG.57564	BosGru3G017698	0.937539	0.0438915
yak	heart	MSTRG.57564	BosGru3G017945	0.968507	0.0261753
yak	heart	MSTRG.57564	BosGru3G018246	0.935758	0.0446749
yak	heart	MSTRG.57564	BosGru3G018718	0.981396	0.0182322
yak	heart	MSTRG.57564	BosGru3G018750	0.925239	0.0499083
yak	heart	MSTRG.57564	BosGru3G018778	0.962245	0.0300569
yak	heart	MSTRG.57564	BosGru3G018853	0.991206	0.0112369
yak	heart	MSTRG.57564	BosGru3G018878	0.938219	0.0435521
yak	heart	MSTRG.57564	BosGru3G019170	0.957218	0.0330334
yak	heart	MSTRG.57564	BosGru3G019373	-0.925264	0.0499083
yak	heart	MSTRG.57564	BosGru3G019671	0.949019	0.0373445
yak	heart	MSTRG.57564	BosGru3G020038	0.973002	0.0228244
yak	heart	MSTRG.62497	BosGru3G000357	-0.929851	0.0476585
yak	heart	MSTRG.62497	BosGru3G000755	0.939978	0.0423841
yak	heart	MSTRG.62497	BosGru3G000805	0.962592	0.0298803
yak	heart	MSTRG.62497	BosGru3G000980	0.960388	0.0309346
yak	heart	MSTRG.62497	BosGru3G001062	0.966835	0.0270296
yak	heart	MSTRG.62497	BosGru3G001166	0.955062	0.0340866
yak	heart	MSTRG.62497	BosGru3G001684	-0.928182	0.0485654
yak	heart	MSTRG.62497	BosGru3G002459	-0.926052	0.0496416
yak	heart	MSTRG.62497	BosGru3G005948	-0.934475	0.0451823
yak	heart	MSTRG.62497	BosGru3G006134	0.951594	0.0359591
yak	heart	MSTRG.62497	BosGru3G007159	-0.95684	0.033175
yak	heart	MSTRG.62497	BosGru3G007251	-0.93478	0.0451059
yak	heart	MSTRG.62497	BosGru3G008084	-0.955975	0.0337299
yak	heart	MSTRG.62497	BosGru3G008432	-0.948891	0.0374118
yak	heart	MSTRG.62497	BosGru3G008434	-0.939432	0.0427935
yak	heart	MSTRG.62497	BosGru3G008481	0.926091	0.0496359
yak	heart	MSTRG.62497	BosGru3G009310	-0.943145	0.0406772
yak	heart	MSTRG.62497	BosGru3G010891	-0.940208	0.042247
yak	heart	MSTRG.62497	BosGru3G011031	-0.940234	0.042246
yak	heart	MSTRG.62497	BosGru3G011311	-0.935797	0.0446704
yak	heart	MSTRG.62497	BosGru3G011845	-0.93455	0.0451823
yak	heart	MSTRG.62497	BosGru3G011930	0.986053	0.0150687
yak	heart	MSTRG.62497	BosGru3G012836	-0.934294	0.0452226
yak	heart	MSTRG.62497	BosGru3G013160	0.930992	0.0471474
yak	heart	MSTRG.62497	BosGru3G013175	0.939872	0.0424256
yak	heart	MSTRG.62497	BosGru3G013201	-0.945704	0.0391886
yak	heart	MSTRG.62497	BosGru3G014144	0.99118	0.0112369
yak	heart	MSTRG.62497	BosGru3G014145	0.989919	0.0119036
yak	heart	MSTRG.62497	BosGru3G014776	0.926061	0.0496416
yak	heart	MSTRG.62497	BosGru3G015129	-0.935323	0.0448304
yak	heart	MSTRG.62497	BosGru3G015765	-0.934958	0.0450661
yak	heart	MSTRG.62497	BosGru3G015878	0.934882	0.0450733
yak	heart	MSTRG.62497	BosGru3G016133	0.962168	0.0300684
yak	heart	MSTRG.62497	BosGru3G016846	-0.935794	0.0446704
yak	heart	MSTRG.62497	BosGru3G017578	-0.990333	0.0117827
yak	heart	MSTRG.62497	BosGru3G017909	0.955062	0.0340866
yak	heart	MSTRG.62497	BosGru3G017993	0.935015	0.0450661
yak	heart	MSTRG.62497	BosGru3G018718	-0.930103	0.0475738
yak	heart	MSTRG.62497	BosGru3G018853	-0.937677	0.0438498
yak	heart	MSTRG.62497	BosGru3G019170	-0.950749	0.0365043
yak	heart	MSTRG.62497	BosGru3G019671	-0.931691	0.0467884
yak	heart	MSTRG.62497	BosGru3G020038	-0.93235	0.0463891
yak	heart	MSTRG.64231	BosGru3G000174	0.965487	0.0279301
yak	heart	MSTRG.64231	BosGru3G001516	0.989408	0.0122493
yak	heart	MSTRG.64231	BosGru3G003286	0.944675	0.0398564
yak	heart	MSTRG.64231	BosGru3G005361	0.989433	0.0122493
yak	heart	MSTRG.64231	BosGru3G007768	-0.931672	0.0467884
yak	heart	MSTRG.64231	BosGru3G007984	0.933595	0.0457207
yak	heart	MSTRG.64231	BosGru3G008794	0.954644	0.0343133
yak	heart	MSTRG.64231	BosGru3G008840	0.974687	0.0218017
yak	heart	MSTRG.64231	BosGru3G009183	0.934499	0.0451823
yak	heart	MSTRG.64231	BosGru3G009312	-0.926983	0.0490734
yak	heart	MSTRG.64231	BosGru3G015237	0.930416	0.0474928
yak	heart	MSTRG.64231	BosGru3G015813	0.982331	0.017501
yak	heart	MSTRG.64231	BosGru3G016633	0.981073	0.0185793
yak	heart	MSTRG.64231	BosGru3G017364	0.932085	0.0465973
yak	heart	MSTRG.64231	BosGru3G018387	0.973438	0.0225498
yak	heart	MSTRG.64749	BosGru3G000016	0.92596	0.0496469
yak	heart	MSTRG.64749	BosGru3G000357	0.960541	0.0308118
yak	heart	MSTRG.64749	BosGru3G000563	0.9998	0.000321609
yak	heart	MSTRG.64749	BosGru3G000751	0.988881	0.0127314
yak	heart	MSTRG.64749	BosGru3G001614	0.949357	0.0371273
yak	heart	MSTRG.64749	BosGru3G001684	0.952991	0.0352457
yak	heart	MSTRG.64749	BosGru3G002198	0.942327	0.0411063
yak	heart	MSTRG.64749	BosGru3G002459	0.975717	0.0210818
yak	heart	MSTRG.64749	BosGru3G002581	0.987068	0.0141194
yak	heart	MSTRG.64749	BosGru3G003379	0.933996	0.0454978
yak	heart	MSTRG.64749	BosGru3G005333	0.992675	0.00953094
yak	heart	MSTRG.64749	BosGru3G005777	0.935465	0.0448088
yak	heart	MSTRG.64749	BosGru3G005948	0.941732	0.0414665
yak	heart	MSTRG.64749	BosGru3G006325	0.987321	0.0139186
yak	heart	MSTRG.64749	BosGru3G006727	0.988894	0.0127314
yak	heart	MSTRG.64749	BosGru3G006728	0.990867	0.0113958
yak	heart	MSTRG.64749	BosGru3G007768	0.946561	0.0388424
yak	heart	MSTRG.64749	BosGru3G007956	0.984597	0.0159429
yak	heart	MSTRG.64749	BosGru3G008434	0.954224	0.0344283
yak	heart	MSTRG.64749	BosGru3G009168	0.930626	0.0473323
yak	heart	MSTRG.64749	BosGru3G009310	0.967238	0.0269153
yak	heart	MSTRG.64749	BosGru3G009800	0.972391	0.0232631
yak	heart	MSTRG.64749	BosGru3G010049	-0.92912	0.0478624
yak	heart	MSTRG.64749	BosGru3G010087	0.97159	0.023974
yak	heart	MSTRG.64749	BosGru3G010614	0.95067	0.0365852
yak	heart	MSTRG.64749	BosGru3G010683	0.951074	0.0363926
yak	heart	MSTRG.64749	BosGru3G010824	-0.945566	0.0392536
yak	heart	MSTRG.64749	BosGru3G010891	0.988778	0.0127378
yak	heart	MSTRG.64749	BosGru3G011031	0.954153	0.0344805
yak	heart	MSTRG.64749	BosGru3G011311	0.937711	0.0438398
yak	heart	MSTRG.64749	BosGru3G011337	0.967798	0.0268186
yak	heart	MSTRG.64749	BosGru3G011734	0.946434	0.0388746
yak	heart	MSTRG.64749	BosGru3G011845	0.980703	0.0186767
yak	heart	MSTRG.64749	BosGru3G012718	0.954507	0.0343158
yak	heart	MSTRG.64749	BosGru3G012836	0.97298	0.0228255
yak	heart	MSTRG.64749	BosGru3G013201	0.978906	0.01969
yak	heart	MSTRG.64749	BosGru3G013354	0.942655	0.0409218
yak	heart	MSTRG.64749	BosGru3G013901	0.942501	0.0410752
yak	heart	MSTRG.64749	BosGru3G014144	-0.93569	0.044681
yak	heart	MSTRG.64749	BosGru3G014263	0.932516	0.0462646
yak	heart	MSTRG.64749	BosGru3G014526	0.994344	0.00812432
yak	heart	MSTRG.64749	BosGru3G014576	0.944324	0.0400325
yak	heart	MSTRG.64749	BosGru3G014660	0.977274	0.0202119
yak	heart	MSTRG.64749	BosGru3G014733	0.959364	0.0316556
yak	heart	MSTRG.64749	BosGru3G014776	-0.972914	0.0229148
yak	heart	MSTRG.64749	BosGru3G014959	0.940418	0.0420962
yak	heart	MSTRG.64749	BosGru3G016100	0.941322	0.0416102
yak	heart	MSTRG.64749	BosGru3G016533	0.958589	0.0322542
yak	heart	MSTRG.64749	BosGru3G016846	0.957036	0.0331319
yak	heart	MSTRG.64749	BosGru3G017003	0.941882	0.0414327
yak	heart	MSTRG.64749	BosGru3G017578	0.938056	0.0435899
yak	heart	MSTRG.64749	BosGru3G017698	0.938812	0.0432315
yak	heart	MSTRG.64749	BosGru3G017945	0.962662	0.0298803
yak	heart	MSTRG.64749	BosGru3G018246	0.94988	0.0368673
yak	heart	MSTRG.64749	BosGru3G018718	0.991682	0.0107997
yak	heart	MSTRG.64749	BosGru3G018778	0.976701	0.0204759
yak	heart	MSTRG.64749	BosGru3G018853	0.996316	0.00606004
yak	heart	MSTRG.64749	BosGru3G018878	0.957704	0.0326913
yak	heart	MSTRG.64749	BosGru3G019170	0.955644	0.0338555
yak	heart	MSTRG.64749	BosGru3G019373	-0.929311	0.0477767
yak	heart	MSTRG.64749	BosGru3G019671	0.953106	0.0351664
yak	heart	MSTRG.64749	BosGru3G020038	0.972421	0.02325
yak	heart	MSTRG.65152	BosGru3G000308	0.935423	0.0448203
yak	heart	MSTRG.65152	BosGru3G000755	0.948452	0.0377273
yak	heart	MSTRG.65152	BosGru3G000805	0.92983	0.0476585
yak	heart	MSTRG.65152	BosGru3G000980	0.956022	0.0337295
yak	heart	MSTRG.65152	BosGru3G000985	0.93317	0.0459971
yak	heart	MSTRG.65152	BosGru3G001062	0.976267	0.0208972
yak	heart	MSTRG.65152	BosGru3G001166	0.99997	2.94694e-05
yak	heart	MSTRG.65152	BosGru3G002491	0.935475	0.0448088
yak	heart	MSTRG.65152	BosGru3G002942	0.949996	0.0368673
yak	heart	MSTRG.65152	BosGru3G003298	0.980074	0.0190232
yak	heart	MSTRG.65152	BosGru3G003350	0.993596	0.00896693
yak	heart	MSTRG.65152	BosGru3G004423	0.975901	0.0210321
yak	heart	MSTRG.65152	BosGru3G005918	0.944058	0.0402028
yak	heart	MSTRG.65152	BosGru3G006066	0.941087	0.0417798
yak	heart	MSTRG.65152	BosGru3G006134	0.946322	0.0388746
yak	heart	MSTRG.65152	BosGru3G006262	0.970473	0.0247399
yak	heart	MSTRG.65152	BosGru3G006641	0.966812	0.0270296
yak	heart	MSTRG.65152	BosGru3G007289	0.992578	0.00953094
yak	heart	MSTRG.65152	BosGru3G008239	0.955119	0.0340805
yak	heart	MSTRG.65152	BosGru3G009756	0.932757	0.0462446
yak	heart	MSTRG.65152	BosGru3G010133	0.935398	0.0448238
yak	heart	MSTRG.65152	BosGru3G010622	0.983955	0.0161265
yak	heart	MSTRG.65152	BosGru3G010959	0.984652	0.0158975
yak	heart	MSTRG.65152	BosGru3G011526	0.936867	0.044191
yak	heart	MSTRG.65152	BosGru3G011881	0.984851	0.0158975
yak	heart	MSTRG.65152	BosGru3G011930	0.938982	0.0430568
yak	heart	MSTRG.65152	BosGru3G012523	0.957588	0.0327893
yak	heart	MSTRG.65152	BosGru3G013160	0.951644	0.0359523
yak	heart	MSTRG.65152	BosGru3G013175	0.957848	0.0326076
yak	heart	MSTRG.65152	BosGru3G014144	0.929297	0.0477767
yak	heart	MSTRG.65152	BosGru3G014145	0.975063	0.0215298
yak	heart	MSTRG.65152	BosGru3G014242	0.930428	0.0474928
yak	heart	MSTRG.65152	BosGru3G015733	0.988705	0.0127984
yak	heart	MSTRG.65152	BosGru3G015878	0.974378	0.0218232
yak	heart	MSTRG.65152	BosGru3G016133	0.950228	0.0368171
yak	heart	MSTRG.65152	BosGru3G016194	0.953705	0.0347283
yak	heart	MSTRG.65152	BosGru3G016646	0.936792	0.0442205
yak	heart	MSTRG.65152	BosGru3G016798	0.974763	0.0218017
yak	heart	MSTRG.65152	BosGru3G016818	0.978712	0.0198555
yak	heart	MSTRG.65152	BosGru3G016865	0.96152	0.0302433
yak	heart	MSTRG.65152	BosGru3G017481	0.929385	0.0477749
yak	heart	MSTRG.65152	BosGru3G017568	0.961341	0.0303495
yak	heart	MSTRG.65152	BosGru3G017635	0.94777	0.038109
yak	heart	MSTRG.65152	BosGru3G017909	0.967402	0.0269153
yak	heart	MSTRG.65152	BosGru3G017993	0.979642	0.0193103
yak	heart	MSTRG.65152	BosGru3G019724	0.936098	0.0445389
yak	heart	MSTRG.65576	BosGru3G000174	0.955487	0.0339132
yak	heart	MSTRG.65576	BosGru3G001516	0.938233	0.0435521
yak	heart	MSTRG.65576	BosGru3G001519	0.984765	0.0158975
yak	heart	MSTRG.65576	BosGru3G001614	-0.929351	0.0477767
yak	heart	MSTRG.65576	BosGru3G002099	0.955697	0.0338358
yak	heart	MSTRG.65576	BosGru3G002401	-0.964455	0.0286571
yak	heart	MSTRG.65576	BosGru3G002498	-0.940823	0.0419206
yak	heart	MSTRG.65576	BosGru3G003187	-0.928239	0.0485453
yak	heart	MSTRG.65576	BosGru3G003306	-0.950854	0.0364453
yak	heart	MSTRG.65576	BosGru3G003628	0.925576	0.0497293
yak	heart	MSTRG.65576	BosGru3G007234	-0.961684	0.0302167
yak	heart	MSTRG.65576	BosGru3G007739	-0.932676	0.0462646
yak	heart	MSTRG.65576	BosGru3G007758	-0.967655	0.0268269
yak	heart	MSTRG.65576	BosGru3G007768	-0.974598	0.0218232
yak	heart	MSTRG.65576	BosGru3G008794	0.990223	0.0118039
yak	heart	MSTRG.65576	BosGru3G008840	0.963829	0.0289441
yak	heart	MSTRG.65576	BosGru3G008922	0.964816	0.0285115
yak	heart	MSTRG.65576	BosGru3G009168	-0.966198	0.0275218
yak	heart	MSTRG.65576	BosGru3G009183	0.960638	0.030738
yak	heart	MSTRG.65576	BosGru3G009250	0.986036	0.0150687
yak	heart	MSTRG.65576	BosGru3G009521	-0.946014	0.0390198
yak	heart	MSTRG.65576	BosGru3G010087	-0.957067	0.0331259
yak	heart	MSTRG.65576	BosGru3G010683	-0.929714	0.0476585
yak	heart	MSTRG.65576	BosGru3G010824	0.955749	0.0338248
yak	heart	MSTRG.65576	BosGru3G011262	-0.932971	0.0460935
yak	heart	MSTRG.65576	BosGru3G011337	-0.933348	0.0458763
yak	heart	MSTRG.65576	BosGru3G012510	-0.92617	0.0495945
yak	heart	MSTRG.65576	BosGru3G013137	-0.926639	0.0492416
yak	heart	MSTRG.65576	BosGru3G013164	0.979097	0.0195812
yak	heart	MSTRG.65576	BosGru3G013167	0.990771	0.0113958
yak	heart	MSTRG.65576	BosGru3G013354	-0.925711	0.0497256
yak	heart	MSTRG.65576	BosGru3G013505	0.960056	0.0310258
yak	heart	MSTRG.65576	BosGru3G014576	-0.928416	0.0484367
yak	heart	MSTRG.65576	BosGru3G014654	0.935804	0.0446704
yak	heart	MSTRG.65576	BosGru3G014660	-0.943182	0.0406772
yak	heart	MSTRG.65576	BosGru3G014727	0.953325	0.0350192
yak	heart	MSTRG.65576	BosGru3G014798	-0.934744	0.0451089
yak	heart	MSTRG.65576	BosGru3G014911	-0.958346	0.0323621
yak	heart	MSTRG.65576	BosGru3G015128	-0.978466	0.0199085
yak	heart	MSTRG.65576	BosGru3G015237	0.993667	0.00896693
yak	heart	MSTRG.65576	BosGru3G015813	0.989704	0.012019
yak	heart	MSTRG.65576	BosGru3G016293	-0.972598	0.0231615
yak	heart	MSTRG.65576	BosGru3G016590	-0.971676	0.0239097
yak	heart	MSTRG.65576	BosGru3G017364	0.98549	0.0155991
yak	heart	MSTRG.65576	BosGru3G017516	0.983198	0.0168621
yak	heart	MSTRG.65576	BosGru3G017555	0.940682	0.0420125
yak	heart	MSTRG.65576	BosGru3G017698	-0.927648	0.0487245
yak	heart	MSTRG.65576	BosGru3G017945	-0.960193	0.0309352
yak	heart	MSTRG.65576	BosGru3G018141	0.956291	0.0335581
yak	heart	MSTRG.65576	BosGru3G018387	0.984356	0.0159429
yak	heart	MSTRG.65576	BosGru3G018409	-0.928586	0.0482592
yak	heart	MSTRG.65576	BosGru3G018750	-0.982582	0.0173139
yak	heart	MSTRG.65576	BosGru3G019373	0.951529	0.0360023
yak	heart	MSTRG.65576	BosGru3G019670	0.970777	0.0245371
yak	heart	MSTRG.65576	BosGru3G019753	-0.972374	0.0232631
yak	heart	MSTRG.70161	BosGru3G000174	0.926337	0.0494547
yak	heart	MSTRG.70161	BosGru3G001516	0.982008	0.0177746
yak	heart	MSTRG.70161	BosGru3G001570	0.952466	0.03546
yak	heart	MSTRG.70161	BosGru3G003286	0.928147	0.0485826
yak	heart	MSTRG.70161	BosGru3G005361	0.97215	0.0235192
yak	heart	MSTRG.70161	BosGru3G007984	0.967281	0.0269153
yak	heart	MSTRG.70161	BosGru3G008794	0.933388	0.0458529
yak	heart	MSTRG.70161	BosGru3G008840	0.995614	0.00677334
yak	heart	MSTRG.70161	BosGru3G009183	0.967566	0.0269031
yak	heart	MSTRG.70161	BosGru3G015128	-0.927404	0.0488936
yak	heart	MSTRG.70161	BosGru3G015813	0.972617	0.0231615
yak	heart	MSTRG.70161	BosGru3G016633	0.970818	0.0245371
yak	heart	MSTRG.70161	BosGru3G017364	0.925884	0.0496518
yak	heart	MSTRG.70161	BosGru3G018387	0.943069	0.0407088
yak	heart	MSTRG.71202	BosGru3G000755	0.954728	0.0342931
yak	heart	MSTRG.71202	BosGru3G001062	0.966341	0.0275218
yak	heart	MSTRG.71202	BosGru3G001166	0.957904	0.0325941
yak	heart	MSTRG.71202	BosGru3G001987	0.961504	0.0302433
yak	heart	MSTRG.71202	BosGru3G002491	0.954452	0.0343158
yak	heart	MSTRG.71202	BosGru3G003350	0.955784	0.0338096
yak	heart	MSTRG.71202	BosGru3G004423	0.986006	0.0150689
yak	heart	MSTRG.71202	BosGru3G006066	0.97738	0.0201155
yak	heart	MSTRG.71202	BosGru3G006134	0.96742	0.0269153
yak	heart	MSTRG.71202	BosGru3G006135	0.946537	0.0388575
yak	heart	MSTRG.71202	BosGru3G006262	0.977864	0.0200904
yak	heart	MSTRG.71202	BosGru3G006641	0.944643	0.0398564
yak	heart	MSTRG.71202	BosGru3G007289	0.939114	0.0430352
yak	heart	MSTRG.71202	BosGru3G007468	0.936437	0.0443696
yak	heart	MSTRG.71202	BosGru3G007511	0.953797	0.0347028
yak	heart	MSTRG.71202	BosGru3G008481	0.938145	0.0435666
yak	heart	MSTRG.71202	BosGru3G009264	0.94046	0.04208
yak	heart	MSTRG.71202	BosGru3G009426	0.949955	0.0368673
yak	heart	MSTRG.71202	BosGru3G009756	0.977233	0.0202119
yak	heart	MSTRG.71202	BosGru3G010622	0.933479	0.0457855
yak	heart	MSTRG.71202	BosGru3G011526	0.976208	0.0209061
yak	heart	MSTRG.71202	BosGru3G011881	0.974313	0.0218232
yak	heart	MSTRG.71202	BosGru3G012521	0.961429	0.0302629
yak	heart	MSTRG.71202	BosGru3G013175	0.980518	0.0188126
yak	heart	MSTRG.71202	BosGru3G013243	0.931277	0.0470475
yak	heart	MSTRG.71202	BosGru3G013254	0.973131	0.0227257
yak	heart	MSTRG.71202	BosGru3G014242	0.992142	0.0102923
yak	heart	MSTRG.71202	BosGru3G015733	0.960245	0.0309352
yak	heart	MSTRG.71202	BosGru3G015878	0.977933	0.0200904
yak	heart	MSTRG.71202	BosGru3G016021	0.93076	0.0472398
yak	heart	MSTRG.71202	BosGru3G016133	0.929211	0.0477985
yak	heart	MSTRG.71202	BosGru3G016194	0.9929	0.00927388
yak	heart	MSTRG.71202	BosGru3G016646	0.990796	0.0113958
yak	heart	MSTRG.71202	BosGru3G016818	0.982989	0.0170021
yak	heart	MSTRG.71202	BosGru3G017382	0.952644	0.0354088
yak	heart	MSTRG.71202	BosGru3G017481	0.934604	0.0451823
yak	heart	MSTRG.71202	BosGru3G017581	0.979605	0.0193103
yak	heart	MSTRG.71202	BosGru3G017635	0.99059	0.0115637
yak	heart	MSTRG.71202	BosGru3G017909	0.96562	0.027852
yak	heart	MSTRG.71202	BosGru3G017993	0.993664	0.00896693
yak	heart	MSTRG.71202	BosGru3G018083	0.977521	0.0201155
yak	heart	MSTRG.71202	BosGru3G019222	0.943058	0.0407088
yak	heart	MSTRG.71202	BosGru3G019282	0.946206	0.038917
yak	heart	MSTRG.71202	BosGru3G019390	0.957907	0.0325941
yak	heart	MSTRG.71202	BosGru3G019724	0.988542	0.0128505
yak	heart	MSTRG.75757	BosGru3G002307	0.927026	0.0490592
yak	heart	MSTRG.75757	BosGru3G003243	0.930331	0.0474928
yak	heart	MSTRG.75757	BosGru3G003570	0.951852	0.0359109
yak	heart	MSTRG.75757	BosGru3G005334	0.935821	0.0446704
yak	heart	MSTRG.75757	BosGru3G005502	0.929224	0.0477985
yak	heart	MSTRG.75757	BosGru3G005772	0.950045	0.0368644
yak	heart	MSTRG.75757	BosGru3G006100	0.929547	0.0476585
yak	heart	MSTRG.75757	BosGru3G006682	0.994339	0.00812432
yak	heart	MSTRG.75757	BosGru3G008274	0.927416	0.0488936
yak	heart	MSTRG.75757	BosGru3G009754	0.962645	0.0298803
yak	heart	MSTRG.75757	BosGru3G010857	0.957937	0.0325941
yak	heart	MSTRG.75757	BosGru3G010940	0.933293	0.0459011
yak	heart	MSTRG.75757	BosGru3G011450	0.957937	0.0325941
yak	heart	MSTRG.75757	BosGru3G015797	0.936782	0.0442205
yak	heart	MSTRG.75757	BosGru3G015992	0.951515	0.0360055
yak	heart	MSTRG.75757	BosGru3G017604	0.934952	0.0450661
yak	heart	MSTRG.75757	BosGru3G018366	0.995739	0.00660906
yak	heart	MSTRG.75757	BosGru3G018908	0.936185	0.0444807
yak	heart	MSTRG.75757	BosGru3G019327	0.98294	0.0170672
yak	heart	MSTRG.75757	BosGru3G020187	0.958299	0.0323621
yak	heart	MSTRG.85578	BosGru3G000016	-0.973532	0.0224805
yak	heart	MSTRG.85578	BosGru3G000357	-0.96955	0.0253963
yak	heart	MSTRG.85578	BosGru3G000458	0.948788	0.0374773
yak	heart	MSTRG.85578	BosGru3G000755	0.930846	0.0471684
yak	heart	MSTRG.85578	BosGru3G001403	-0.948131	0.0378888
yak	heart	MSTRG.85578	BosGru3G001519	0.969577	0.0253963
yak	heart	MSTRG.85578	BosGru3G001614	-0.982404	0.0174479
yak	heart	MSTRG.85578	BosGru3G001684	-0.977969	0.0200904
yak	heart	MSTRG.85578	BosGru3G001952	-0.97214	0.0235192
yak	heart	MSTRG.85578	BosGru3G001981	-0.96563	0.027852
yak	heart	MSTRG.85578	BosGru3G002401	-0.978699	0.0198555
yak	heart	MSTRG.85578	BosGru3G002459	-0.964554	0.0286269
yak	heart	MSTRG.85578	BosGru3G002498	-0.987248	0.0139557
yak	heart	MSTRG.85578	BosGru3G003057	-0.935789	0.0446704
yak	heart	MSTRG.85578	BosGru3G003187	-0.967711	0.0268186
yak	heart	MSTRG.85578	BosGru3G003306	-0.980036	0.0190423
yak	heart	MSTRG.85578	BosGru3G003379	-0.977381	0.0201155
yak	heart	MSTRG.85578	BosGru3G005777	-0.967137	0.0269153
yak	heart	MSTRG.85578	BosGru3G005948	-0.977597	0.0201155
yak	heart	MSTRG.85578	BosGru3G006108	-0.932533	0.0462646
yak	heart	MSTRG.85578	BosGru3G006134	0.929307	0.0477767
yak	heart	MSTRG.85578	BosGru3G006135	0.941486	0.0415243
yak	heart	MSTRG.85578	BosGru3G006458	-0.952096	0.0357977
yak	heart	MSTRG.85578	BosGru3G006727	-0.948329	0.0377858
yak	heart	MSTRG.85578	BosGru3G006957	0.975692	0.0210818
yak	heart	MSTRG.85578	BosGru3G007159	-0.938084	0.0435777
yak	heart	MSTRG.85578	BosGru3G007234	-0.937054	0.0440793
yak	heart	MSTRG.85578	BosGru3G007251	-0.964667	0.0286265
yak	heart	MSTRG.85578	BosGru3G007511	0.955681	0.0338358
yak	heart	MSTRG.85578	BosGru3G007739	-0.974518	0.0218232
yak	heart	MSTRG.85578	BosGru3G007758	-0.976005	0.0210219
yak	heart	MSTRG.85578	BosGru3G007768	-0.932736	0.0462555
yak	heart	MSTRG.85578	BosGru3G008433	-0.976088	0.0209673
yak	heart	MSTRG.85578	BosGru3G008434	-0.973134	0.0227257
yak	heart	MSTRG.85578	BosGru3G008481	0.969914	0.0250232
yak	heart	MSTRG.85578	BosGru3G008794	0.940391	0.042119
yak	heart	MSTRG.85578	BosGru3G008922	0.974125	0.0219314
yak	heart	MSTRG.85578	BosGru3G009168	-0.982818	0.0172023
yak	heart	MSTRG.85578	BosGru3G009250	0.976928	0.0203944
yak	heart	MSTRG.85578	BosGru3G009310	-0.970896	0.0245363
yak	heart	MSTRG.85578	BosGru3G009596	-0.967639	0.0268269
yak	heart	MSTRG.85578	BosGru3G009636	0.935175	0.0449466
yak	heart	MSTRG.85578	BosGru3G010049	0.984964	0.0158975
yak	heart	MSTRG.85578	BosGru3G010087	-0.957582	0.0327893
yak	heart	MSTRG.85578	BosGru3G010683	-0.958305	0.0323621
yak	heart	MSTRG.85578	BosGru3G010800	-0.931634	0.0468191
yak	heart	MSTRG.85578	BosGru3G010824	0.987814	0.0134435
yak	heart	MSTRG.85578	BosGru3G010891	-0.95314	0.0351664
yak	heart	MSTRG.85578	BosGru3G010951	-0.966582	0.0272307
yak	heart	MSTRG.85578	BosGru3G011031	-0.975703	0.0210818
yak	heart	MSTRG.85578	BosGru3G011311	-0.974492	0.0218232
yak	heart	MSTRG.85578	BosGru3G011337	-0.977117	0.0203163
yak	heart	MSTRG.85578	BosGru3G011508	0.975073	0.0215298
yak	heart	MSTRG.85578	BosGru3G011677	0.977325	0.0201661
yak	heart	MSTRG.85578	BosGru3G011708	-0.98018	0.0189489
yak	heart	MSTRG.85578	BosGru3G011821	-0.931952	0.0467037
yak	heart	MSTRG.85578	BosGru3G011845	-0.965627	0.027852
yak	heart	MSTRG.85578	BosGru3G012074	-0.966698	0.0271519
yak	heart	MSTRG.85578	BosGru3G012510	-0.934135	0.0453639
yak	heart	MSTRG.85578	BosGru3G012521	0.948631	0.0375356
yak	heart	MSTRG.85578	BosGru3G012718	-0.951621	0.0359523
yak	heart	MSTRG.85578	BosGru3G012836	-0.973361	0.0226112
yak	heart	MSTRG.85578	BosGru3G012992	-0.957907	0.0325941
yak	heart	MSTRG.85578	BosGru3G012995	-0.975915	0.0210321
yak	heart	MSTRG.85578	BosGru3G013164	0.983688	0.0162678
yak	heart	MSTRG.85578	BosGru3G013167	0.967695	0.0268211
yak	heart	MSTRG.85578	BosGru3G013201	-0.960019	0.0310588
yak	heart	MSTRG.85578	BosGru3G013354	-0.982285	0.0175293
yak	heart	MSTRG.85578	BosGru3G013505	0.954444	0.0343158
yak	heart	MSTRG.85578	BosGru3G013900	-0.963759	0.0289441
yak	heart	MSTRG.85578	BosGru3G013901	-0.980647	0.0186767
yak	heart	MSTRG.85578	BosGru3G014031	-0.932957	0.0460935
yak	heart	MSTRG.85578	BosGru3G014526	-0.939164	0.0430091
yak	heart	MSTRG.85578	BosGru3G014576	-0.961836	0.030162
yak	heart	MSTRG.85578	BosGru3G014654	0.947153	0.0386088
yak	heart	MSTRG.85578	BosGru3G014660	-0.932543	0.0462646
yak	heart	MSTRG.85578	BosGru3G014727	0.943494	0.0405302
yak	heart	MSTRG.85578	BosGru3G014733	-0.981409	0.0182322
yak	heart	MSTRG.85578	BosGru3G014776	0.976138	0.0209061
yak	heart	MSTRG.85578	BosGru3G014798	-0.952798	0.0353576
yak	heart	MSTRG.85578	BosGru3G014911	-0.970205	0.0248076
yak	heart	MSTRG.85578	BosGru3G015237	0.947114	0.038622
yak	heart	MSTRG.85578	BosGru3G015267	-0.940595	0.0420315
yak	heart	MSTRG.85578	BosGru3G015473	-0.938076	0.0435777
yak	heart	MSTRG.85578	BosGru3G015765	-0.964157	0.0287833
yak	heart	MSTRG.85578	BosGru3G016293	-0.981077	0.0185793
yak	heart	MSTRG.85578	BosGru3G016348	-0.979167	0.0195418
yak	heart	MSTRG.85578	BosGru3G016424	-0.976716	0.020475
yak	heart	MSTRG.85578	BosGru3G016533	-0.928716	0.0481294
yak	heart	MSTRG.85578	BosGru3G016846	-0.978967	0.01969
yak	heart	MSTRG.85578	BosGru3G017003	-0.931156	0.047122
yak	heart	MSTRG.85578	BosGru3G017319	-0.942422	0.0411055
yak	heart	MSTRG.85578	BosGru3G017363	0.958505	0.0322542
yak	heart	MSTRG.85578	BosGru3G017516	0.937634	0.0438743
yak	heart	MSTRG.85578	BosGru3G017555	0.942199	0.0411737
yak	heart	MSTRG.85578	BosGru3G017698	-0.983073	0.0169286
yak	heart	MSTRG.85578	BosGru3G017780	-0.932755	0.0462446
yak	heart	MSTRG.85578	BosGru3G017945	-0.953788	0.0347028
yak	heart	MSTRG.85578	BosGru3G018141	0.995492	0.00683567
yak	heart	MSTRG.85578	BosGru3G018246	-0.955887	0.0337299
yak	heart	MSTRG.85578	BosGru3G018295	0.964335	0.0286608
yak	heart	MSTRG.85578	BosGru3G018409	-0.981984	0.0177746
yak	heart	MSTRG.85578	BosGru3G018718	-0.932152	0.0465376
yak	heart	MSTRG.85578	BosGru3G018722	-0.939832	0.0424265
yak	heart	MSTRG.85578	BosGru3G018750	-0.974249	0.0218352
yak	heart	MSTRG.85578	BosGru3G018853	-0.926437	0.0493665
yak	heart	MSTRG.85578	BosGru3G018888	-0.938495	0.0434635
yak	heart	MSTRG.85578	BosGru3G019007	-0.929744	0.0476585
yak	heart	MSTRG.85578	BosGru3G019170	-0.94503	0.0395241
yak	heart	MSTRG.85578	BosGru3G019195	-0.973996	0.0220758
yak	heart	MSTRG.85578	BosGru3G019222	0.932604	0.0462646
yak	heart	MSTRG.85578	BosGru3G019264	0.970686	0.0245727
yak	heart	MSTRG.85578	BosGru3G019373	0.988835	0.0127314
yak	heart	MSTRG.85578	BosGru3G019534	-0.937707	0.0438398
yak	heart	MSTRG.85578	BosGru3G019670	0.986381	0.0146593
yak	heart	MSTRG.85578	BosGru3G019671	-0.977957	0.0200904
yak	heart	MSTRG.85578	BosGru3G019753	-0.950894	0.0364453
yak	heart	MSTRG.85578	BosGru3G020038	-0.972825	0.0229958
yak	heart	MSTRG.85592	BosGru3G001519	-0.9493	0.0371762
yak	heart	MSTRG.85592	BosGru3G002099	-0.989361	0.0122664
yak	heart	MSTRG.85592	BosGru3G002401	0.96578	0.0278008
yak	heart	MSTRG.85592	BosGru3G007758	0.936421	0.0443696
yak	heart	MSTRG.85592	BosGru3G007768	0.943867	0.0402588
yak	heart	MSTRG.85592	BosGru3G008794	-0.937858	0.0437348
yak	heart	MSTRG.85592	BosGru3G009168	0.954085	0.0344955
yak	heart	MSTRG.85592	BosGru3G009183	-0.938321	0.0435169
yak	heart	MSTRG.85592	BosGru3G009250	-0.963185	0.0294402
yak	heart	MSTRG.85592	BosGru3G009521	0.989819	0.0119653
yak	heart	MSTRG.85592	BosGru3G010087	0.941434	0.0415256
yak	heart	MSTRG.85592	BosGru3G010824	-0.950249	0.0368044
yak	heart	MSTRG.85592	BosGru3G013164	-0.953912	0.0346436
yak	heart	MSTRG.85592	BosGru3G013167	-0.957463	0.0328391
yak	heart	MSTRG.85592	BosGru3G014031	0.963654	0.0290374
yak	heart	MSTRG.85592	BosGru3G014911	0.962083	0.0301042
yak	heart	MSTRG.85592	BosGru3G015128	0.976867	0.0204241
yak	heart	MSTRG.85592	BosGru3G015237	-0.957397	0.0328611
yak	heart	MSTRG.85592	BosGru3G015813	-0.929019	0.0479435
yak	heart	MSTRG.85592	BosGru3G016293	0.930725	0.0472575
yak	heart	MSTRG.85592	BosGru3G016564	0.948037	0.0379385
yak	heart	MSTRG.85592	BosGru3G016590	0.995474	0.00683567
yak	heart	MSTRG.85592	BosGru3G017364	-0.946028	0.0390198
yak	heart	MSTRG.85592	BosGru3G017516	-0.957102	0.0331064
yak	heart	MSTRG.85592	BosGru3G017555	-0.974182	0.0219034
yak	heart	MSTRG.85592	BosGru3G018141	-0.935505	0.0448088
yak	heart	MSTRG.85592	BosGru3G018750	0.94639	0.0388746
yak	heart	MSTRG.85592	BosGru3G019670	-0.939797	0.0424507
yak	heart	MSTRG.88726	BosGru3G000016	-0.961122	0.0304786
yak	heart	MSTRG.88726	BosGru3G000357	-0.94561	0.0392464
yak	heart	MSTRG.88726	BosGru3G000458	0.94274	0.0408704
yak	heart	MSTRG.88726	BosGru3G000755	0.964664	0.0286265
yak	heart	MSTRG.88726	BosGru3G001062	0.933582	0.0457234
yak	heart	MSTRG.88726	BosGru3G001332	0.97071	0.0245727
yak	heart	MSTRG.88726	BosGru3G001403	-0.976351	0.0208464
yak	heart	MSTRG.88726	BosGru3G001519	0.946504	0.0388575
yak	heart	MSTRG.88726	BosGru3G001614	-0.970887	0.0245363
yak	heart	MSTRG.88726	BosGru3G001684	-0.962345	0.0300569
yak	heart	MSTRG.88726	BosGru3G001952	-0.979525	0.019337
yak	heart	MSTRG.88726	BosGru3G001981	-0.990645	0.0115205
yak	heart	MSTRG.88726	BosGru3G002058	-0.978942	0.01969
yak	heart	MSTRG.88726	BosGru3G002307	-0.960655	0.030738
yak	heart	MSTRG.88726	BosGru3G002401	-0.943418	0.0405901
yak	heart	MSTRG.88726	BosGru3G002459	-0.927375	0.0489005
yak	heart	MSTRG.88726	BosGru3G002498	-0.985678	0.015449
yak	heart	MSTRG.88726	BosGru3G003057	-0.988592	0.0128505
yak	heart	MSTRG.88726	BosGru3G003187	-0.9802	0.0189489
yak	heart	MSTRG.88726	BosGru3G003306	-0.978083	0.0200519
yak	heart	MSTRG.88726	BosGru3G003356	-0.937071	0.0440793
yak	heart	MSTRG.88726	BosGru3G003379	-0.970259	0.0247998
yak	heart	MSTRG.88726	BosGru3G005335	-0.970369	0.0247399
yak	heart	MSTRG.88726	BosGru3G005772	-0.953584	0.0348385
yak	heart	MSTRG.88726	BosGru3G005777	-0.948761	0.0374884
yak	heart	MSTRG.88726	BosGru3G005948	-0.974502	0.0218232
yak	heart	MSTRG.88726	BosGru3G006108	-0.952852	0.0353151
yak	heart	MSTRG.88726	BosGru3G006134	0.941688	0.0414778
yak	heart	MSTRG.88726	BosGru3G006458	-0.939584	0.0426287
yak	heart	MSTRG.88726	BosGru3G006957	0.966292	0.0275218
yak	heart	MSTRG.88726	BosGru3G007159	-0.96373	0.0289518
yak	heart	MSTRG.88726	BosGru3G007234	-0.928006	0.0486629
yak	heart	MSTRG.88726	BosGru3G007251	-0.986366	0.0146593
yak	heart	MSTRG.88726	BosGru3G007405	-0.96608	0.027573
yak	heart	MSTRG.88726	BosGru3G007468	0.945297	0.039342
yak	heart	MSTRG.88726	BosGru3G007511	0.939095	0.0430352
yak	heart	MSTRG.88726	BosGru3G007739	-0.97614	0.0209061
yak	heart	MSTRG.88726	BosGru3G008274	-0.944519	0.0399301
yak	heart	MSTRG.88726	BosGru3G008401	0.94704	0.038622
yak	heart	MSTRG.88726	BosGru3G008433	-0.974251	0.0218352
yak	heart	MSTRG.88726	BosGru3G008434	-0.961598	0.0302344
yak	heart	MSTRG.88726	BosGru3G008481	0.979319	0.0194474
yak	heart	MSTRG.88726	BosGru3G008794	0.9272	0.0490231
yak	heart	MSTRG.88726	BosGru3G008922	0.972784	0.0230214
yak	heart	MSTRG.88726	BosGru3G009168	-0.952125	0.0357885
yak	heart	MSTRG.88726	BosGru3G009250	0.937208	0.0439839
yak	heart	MSTRG.88726	BosGru3G009310	-0.954782	0.0342931
yak	heart	MSTRG.88726	BosGru3G009596	-0.995008	0.00739049
yak	heart	MSTRG.88726	BosGru3G009756	0.95252	0.0354511
yak	heart	MSTRG.88726	BosGru3G009778	-0.956635	0.0333472
yak	heart	MSTRG.88726	BosGru3G009906	-0.970169	0.0248076
yak	heart	MSTRG.88726	BosGru3G010048	-0.96042	0.0309043
yak	heart	MSTRG.88726	BosGru3G010049	0.977436	0.0201155
yak	heart	MSTRG.88726	BosGru3G010683	-0.947549	0.0382621
yak	heart	MSTRG.88726	BosGru3G010800	-0.950759	0.0365043
yak	heart	MSTRG.88726	BosGru3G010824	0.927805	0.0486728
yak	heart	MSTRG.88726	BosGru3G010844	-0.958371	0.0323621
yak	heart	MSTRG.88726	BosGru3G010951	-0.977848	0.0200904
yak	heart	MSTRG.88726	BosGru3G011031	-0.967364	0.0269153
yak	heart	MSTRG.88726	BosGru3G011262	-0.941869	0.0414344
yak	heart	MSTRG.88726	BosGru3G011311	-0.977248	0.0202119
yak	heart	MSTRG.88726	BosGru3G011337	-0.949934	0.0368673
yak	heart	MSTRG.88726	BosGru3G011508	0.930655	0.0473184
yak	heart	MSTRG.88726	BosGru3G011677	0.952873	0.0353151
yak	heart	MSTRG.88726	BosGru3G011708	-0.993053	0.00913577
yak	heart	MSTRG.88726	BosGru3G011709	-0.929403	0.047766
yak	heart	MSTRG.88726	BosGru3G011718	-0.927535	0.048796
yak	heart	MSTRG.88726	BosGru3G011821	-0.93444	0.0451928
yak	heart	MSTRG.88726	BosGru3G011845	-0.933718	0.0456346
yak	heart	MSTRG.88726	BosGru3G011930	0.940284	0.0422049
yak	heart	MSTRG.88726	BosGru3G012029	-0.933761	0.045616
yak	heart	MSTRG.88726	BosGru3G012074	-0.982081	0.0177461
yak	heart	MSTRG.88726	BosGru3G012476	-0.980243	0.0189489
yak	heart	MSTRG.88726	BosGru3G012510	-0.978716	0.0198555
yak	heart	MSTRG.88726	BosGru3G012521	0.936304	0.0444399
yak	heart	MSTRG.88726	BosGru3G012718	-0.93564	0.044681
yak	heart	MSTRG.88726	BosGru3G012836	-0.947223	0.0385603
yak	heart	MSTRG.88726	BosGru3G012992	-0.951434	0.0360683
yak	heart	MSTRG.88726	BosGru3G012993	-0.954449	0.0343158
yak	heart	MSTRG.88726	BosGru3G012995	-0.974525	0.0218232
yak	heart	MSTRG.88726	BosGru3G013137	-0.960729	0.0307128
yak	heart	MSTRG.88726	BosGru3G013164	0.94783	0.0380527
yak	heart	MSTRG.88726	BosGru3G013167	0.935859	0.0446704
yak	heart	MSTRG.88726	BosGru3G013175	0.948397	0.0377559
yak	heart	MSTRG.88726	BosGru3G013201	-0.9361	0.0445389
yak	heart	MSTRG.88726	BosGru3G013354	-0.968344	0.0263567
yak	heart	MSTRG.88726	BosGru3G013505	0.971668	0.0239097
yak	heart	MSTRG.88726	BosGru3G013900	-0.991977	0.0103528
yak	heart	MSTRG.88726	BosGru3G013901	-0.971282	0.0241775
yak	heart	MSTRG.88726	BosGru3G014487	-0.941075	0.0417805
yak	heart	MSTRG.88726	BosGru3G014576	-0.940932	0.0418867
yak	heart	MSTRG.88726	BosGru3G014654	0.945327	0.039342
yak	heart	MSTRG.88726	BosGru3G014727	0.970004	0.024996
yak	heart	MSTRG.88726	BosGru3G014733	-0.951795	0.035931
yak	heart	MSTRG.88726	BosGru3G014761	-0.927463	0.0488546
yak	heart	MSTRG.88726	BosGru3G014776	0.943143	0.0406772
yak	heart	MSTRG.88726	BosGru3G014798	-0.925591	0.0497293
yak	heart	MSTRG.88726	BosGru3G014911	-0.95029	0.0367821
yak	heart	MSTRG.88726	BosGru3G015473	-0.968193	0.0265312
yak	heart	MSTRG.88726	BosGru3G015633	-0.96185	0.030162
yak	heart	MSTRG.88726	BosGru3G015765	-0.985428	0.0155991
yak	heart	MSTRG.88726	BosGru3G015797	-0.966867	0.0270296
yak	heart	MSTRG.88726	BosGru3G016096	-0.940748	0.0419849
yak	heart	MSTRG.88726	BosGru3G016133	0.971452	0.0240475
yak	heart	MSTRG.88726	BosGru3G016293	-0.964494	0.0286571
yak	heart	MSTRG.88726	BosGru3G016348	-0.994291	0.00815295
yak	heart	MSTRG.88726	BosGru3G016424	-0.979582	0.0193103
yak	heart	MSTRG.88726	BosGru3G016646	0.927036	0.0490592
yak	heart	MSTRG.88726	BosGru3G016846	-0.966023	0.0276174
yak	heart	MSTRG.88726	BosGru3G017363	0.934328	0.0452226
yak	heart	MSTRG.88726	BosGru3G017538	-0.931575	0.0468546
yak	heart	MSTRG.88726	BosGru3G017698	-0.978157	0.0200519
yak	heart	MSTRG.88726	BosGru3G017780	-0.96771	0.0268186
yak	heart	MSTRG.88726	BosGru3G017909	0.95861	0.0322494
yak	heart	MSTRG.88726	BosGru3G018141	0.963772	0.0289441
yak	heart	MSTRG.88726	BosGru3G018246	-0.943243	0.0406722
yak	heart	MSTRG.88726	BosGru3G018409	-0.987523	0.0137395
yak	heart	MSTRG.88726	BosGru3G018600	0.937982	0.0436303
yak	heart	MSTRG.88726	BosGru3G018722	-0.961036	0.0305457
yak	heart	MSTRG.88726	BosGru3G018750	-0.939665	0.0426017
yak	heart	MSTRG.88726	BosGru3G018888	-0.97688	0.0204241
yak	heart	MSTRG.88726	BosGru3G018908	-0.970291	0.0247975
yak	heart	MSTRG.88726	BosGru3G019007	-0.982334	0.017501
yak	heart	MSTRG.88726	BosGru3G019073	-0.974074	0.0219958
yak	heart	MSTRG.88726	BosGru3G019170	-0.945062	0.0394954
yak	heart	MSTRG.88726	BosGru3G019195	-0.994582	0.00796616
yak	heart	MSTRG.88726	BosGru3G019264	0.985349	0.0156482
yak	heart	MSTRG.88726	BosGru3G019373	0.974361	0.0218232
yak	heart	MSTRG.88726	BosGru3G019534	-0.960734	0.0307128
yak	heart	MSTRG.88726	BosGru3G019653	-0.941162	0.0417243
yak	heart	MSTRG.88726	BosGru3G019670	0.95986	0.0312257
yak	heart	MSTRG.88726	BosGru3G019671	-0.968109	0.0266153
yak	heart	MSTRG.88726	BosGru3G019753	-0.96123	0.0304177
yak	heart	MSTRG.88726	BosGru3G020038	-0.945222	0.039398
yak	heart	MSTRG.89348	BosGru3G000985	0.934293	0.0452226
yak	heart	MSTRG.89348	BosGru3G001062	0.932572	0.0462646
yak	heart	MSTRG.89348	BosGru3G001166	0.957826	0.0326076
yak	heart	MSTRG.89348	BosGru3G001987	0.966119	0.0275656
yak	heart	MSTRG.89348	BosGru3G002491	0.988792	0.0127378
yak	heart	MSTRG.89348	BosGru3G002942	0.954317	0.034391
yak	heart	MSTRG.89348	BosGru3G003298	0.947094	0.038622
yak	heart	MSTRG.89348	BosGru3G003350	0.964297	0.0286608
yak	heart	MSTRG.89348	BosGru3G004423	0.99047	0.0117127
yak	heart	MSTRG.89348	BosGru3G006066	0.990821	0.0113958
yak	heart	MSTRG.89348	BosGru3G006262	0.991801	0.0106481
yak	heart	MSTRG.89348	BosGru3G006641	0.97726	0.0202119
yak	heart	MSTRG.89348	BosGru3G007289	0.958154	0.0324924
yak	heart	MSTRG.89348	BosGru3G009264	0.933133	0.0460329
yak	heart	MSTRG.89348	BosGru3G009756	0.934936	0.0450661
yak	heart	MSTRG.89348	BosGru3G010622	0.938393	0.0434999
yak	heart	MSTRG.89348	BosGru3G010959	0.940327	0.0421601
yak	heart	MSTRG.89348	BosGru3G011526	0.948262	0.0378325
yak	heart	MSTRG.89348	BosGru3G011881	0.988848	0.0127314
yak	heart	MSTRG.89348	BosGru3G013175	0.937449	0.0439313
yak	heart	MSTRG.89348	BosGru3G013254	0.965981	0.0276433
yak	heart	MSTRG.89348	BosGru3G014242	0.978446	0.0199181
yak	heart	MSTRG.89348	BosGru3G015733	0.979215	0.0194969
yak	heart	MSTRG.89348	BosGru3G015878	0.976144	0.0209061
yak	heart	MSTRG.89348	BosGru3G016194	0.968393	0.0263274
yak	heart	MSTRG.89348	BosGru3G016646	0.95241	0.0354899
yak	heart	MSTRG.89348	BosGru3G016798	0.946096	0.0390184
yak	heart	MSTRG.89348	BosGru3G016818	0.993394	0.00896693
yak	heart	MSTRG.89348	BosGru3G017382	0.930153	0.0475619
yak	heart	MSTRG.89348	BosGru3G017568	0.943953	0.0402588
yak	heart	MSTRG.89348	BosGru3G017581	0.970905	0.0245363
yak	heart	MSTRG.89348	BosGru3G017635	0.984781	0.0158975
yak	heart	MSTRG.89348	BosGru3G017993	0.972587	0.0231615
yak	heart	MSTRG.89348	BosGru3G018083	0.980353	0.0189489
yak	heart	MSTRG.89348	BosGru3G019724	0.986843	0.0143622
yak	heart	MSTRG.90157	BosGru3G000016	-0.925473	0.0497954
yak	heart	MSTRG.90157	BosGru3G000357	-0.93028	0.0475168
yak	heart	MSTRG.90157	BosGru3G000458	0.939613	0.0426143
yak	heart	MSTRG.90157	BosGru3G000755	0.986316	0.0146593
yak	heart	MSTRG.90157	BosGru3G001062	0.986518	0.0145149
yak	heart	MSTRG.90157	BosGru3G001166	0.964813	0.0285115
yak	heart	MSTRG.90157	BosGru3G001684	-0.929801	0.0476585
yak	heart	MSTRG.90157	BosGru3G003350	0.957447	0.0328391
yak	heart	MSTRG.90157	BosGru3G003379	-0.927004	0.0490734
yak	heart	MSTRG.90157	BosGru3G004423	0.971415	0.0240657
yak	heart	MSTRG.90157	BosGru3G005948	-0.945594	0.0392464
yak	heart	MSTRG.90157	BosGru3G006066	0.941907	0.0414245
yak	heart	MSTRG.90157	BosGru3G006134	0.987047	0.0141194
yak	heart	MSTRG.90157	BosGru3G006135	0.951925	0.0358561
yak	heart	MSTRG.90157	BosGru3G006262	0.952601	0.0354191
yak	heart	MSTRG.90157	BosGru3G006957	0.952695	0.0354034
yak	heart	MSTRG.90157	BosGru3G007159	-0.955054	0.0340866
yak	heart	MSTRG.90157	BosGru3G007251	-0.934534	0.0451823
yak	heart	MSTRG.90157	BosGru3G007289	0.936319	0.0444355
yak	heart	MSTRG.90157	BosGru3G007468	0.957644	0.0327655
yak	heart	MSTRG.90157	BosGru3G007511	0.967539	0.0269031
yak	heart	MSTRG.90157	BosGru3G008433	-0.929071	0.0478889
yak	heart	MSTRG.90157	BosGru3G008434	-0.944452	0.0399518
yak	heart	MSTRG.90157	BosGru3G008481	0.975518	0.0211926
yak	heart	MSTRG.90157	BosGru3G009426	0.934648	0.0451633
yak	heart	MSTRG.90157	BosGru3G009596	-0.933793	0.045616
yak	heart	MSTRG.90157	BosGru3G009756	0.990187	0.0118039
yak	heart	MSTRG.90157	BosGru3G010049	0.957875	0.0325999
yak	heart	MSTRG.90157	BosGru3G010622	0.944657	0.0398564
yak	heart	MSTRG.90157	BosGru3G011031	-0.938487	0.0434635
yak	heart	MSTRG.90157	BosGru3G011311	-0.935705	0.044681
yak	heart	MSTRG.90157	BosGru3G011526	0.979606	0.0193103
yak	heart	MSTRG.90157	BosGru3G011677	0.950482	0.0366691
yak	heart	MSTRG.90157	BosGru3G011708	-0.943858	0.0402588
yak	heart	MSTRG.90157	BosGru3G011881	0.960228	0.0309352
yak	heart	MSTRG.90157	BosGru3G011930	0.937042	0.0440793
yak	heart	MSTRG.90157	BosGru3G012521	0.978099	0.0200519
yak	heart	MSTRG.90157	BosGru3G012995	-0.925817	0.0497187
yak	heart	MSTRG.90157	BosGru3G013175	0.997499	0.00466477
yak	heart	MSTRG.90157	BosGru3G013243	0.929817	0.0476585
yak	heart	MSTRG.90157	BosGru3G013254	0.940075	0.0423386
yak	heart	MSTRG.90157	BosGru3G013901	-0.929557	0.0476585
yak	heart	MSTRG.90157	BosGru3G014145	0.931598	0.0468419
yak	heart	MSTRG.90157	BosGru3G014242	0.975156	0.0215263
yak	heart	MSTRG.90157	BosGru3G014733	-0.925699	0.0497256
yak	heart	MSTRG.90157	BosGru3G014776	0.926542	0.0493119
yak	heart	MSTRG.90157	BosGru3G015518	0.93496	0.0450661
yak	heart	MSTRG.90157	BosGru3G015733	0.946612	0.0388013
yak	heart	MSTRG.90157	BosGru3G015765	-0.934385	0.0452226
yak	heart	MSTRG.90157	BosGru3G015878	0.96511	0.0282911
yak	heart	MSTRG.90157	BosGru3G016133	0.972373	0.0232631
yak	heart	MSTRG.90157	BosGru3G016194	0.986958	0.0141863
yak	heart	MSTRG.90157	BosGru3G016646	0.993626	0.00896693
yak	heart	MSTRG.90157	BosGru3G016818	0.96704	0.0269267
yak	heart	MSTRG.90157	BosGru3G016846	-0.936673	0.0442755
yak	heart	MSTRG.90157	BosGru3G017481	0.952677	0.0354088
yak	heart	MSTRG.90157	BosGru3G017581	0.94691	0.0387078
yak	heart	MSTRG.90157	BosGru3G017635	0.974556	0.0218232
yak	heart	MSTRG.90157	BosGru3G017698	-0.92659	0.0492628
yak	heart	MSTRG.90157	BosGru3G017909	0.992657	0.00953094
yak	heart	MSTRG.90157	BosGru3G017993	0.996353	0.00606004
yak	heart	MSTRG.90157	BosGru3G018083	0.94946	0.0371273
yak	heart	MSTRG.90157	BosGru3G019222	0.948411	0.037752
yak	heart	MSTRG.90157	BosGru3G019264	0.94743	0.0383766
yak	heart	MSTRG.90157	BosGru3G019282	0.946261	0.0388879
yak	heart	MSTRG.90157	BosGru3G019390	0.955141	0.0340746
yak	heart	MSTRG.90157	BosGru3G019724	0.962952	0.0296933
yak	heart	MSTRG.91542	BosGru3G000016	-0.951232	0.0362471
yak	heart	MSTRG.91542	BosGru3G000458	0.941746	0.041463
yak	heart	MSTRG.91542	BosGru3G000755	0.967004	0.0269267
yak	heart	MSTRG.91542	BosGru3G001332	0.984284	0.0159429
yak	heart	MSTRG.91542	BosGru3G001403	-0.989547	0.0121431
yak	heart	MSTRG.91542	BosGru3G001614	-0.934708	0.0451314
yak	heart	MSTRG.91542	BosGru3G001684	-0.936658	0.0442755
yak	heart	MSTRG.91542	BosGru3G001905	-0.947703	0.0381644
yak	heart	MSTRG.91542	BosGru3G001952	-0.967731	0.0268186
yak	heart	MSTRG.91542	BosGru3G001981	-0.954612	0.0343133
yak	heart	MSTRG.91542	BosGru3G002054	-0.927529	0.048796
yak	heart	MSTRG.91542	BosGru3G002058	-0.948947	0.0373649
yak	heart	MSTRG.91542	BosGru3G002307	-0.944995	0.0395574
yak	heart	MSTRG.91542	BosGru3G002498	-0.967396	0.0269153
yak	heart	MSTRG.91542	BosGru3G002584	-0.954514	0.0343158
yak	heart	MSTRG.91542	BosGru3G003057	-0.990215	0.0118039
yak	heart	MSTRG.91542	BosGru3G003187	-0.974297	0.0218232
yak	heart	MSTRG.91542	BosGru3G003243	-0.925402	0.0498302
yak	heart	MSTRG.91542	BosGru3G003306	-0.963888	0.0289441
yak	heart	MSTRG.91542	BosGru3G003356	-0.960488	0.0308751
yak	heart	MSTRG.91542	BosGru3G003379	-0.952045	0.0357977
yak	heart	MSTRG.91542	BosGru3G005335	-0.93819	0.0435564
yak	heart	MSTRG.91542	BosGru3G005438	-0.94939	0.0371273
yak	heart	MSTRG.91542	BosGru3G005502	-0.937459	0.0439313
yak	heart	MSTRG.91542	BosGru3G005772	-0.945681	0.0392052
yak	heart	MSTRG.91542	BosGru3G005777	-0.936652	0.0442755
yak	heart	MSTRG.91542	BosGru3G005948	-0.950282	0.0367821
yak	heart	MSTRG.91542	BosGru3G006098	-0.955784	0.0338096
yak	heart	MSTRG.91542	BosGru3G006103	-0.925771	0.0497256
yak	heart	MSTRG.91542	BosGru3G006108	-0.963434	0.0292136
yak	heart	MSTRG.91542	BosGru3G006458	-0.947933	0.038009
yak	heart	MSTRG.91542	BosGru3G006505	-0.957921	0.0325941
yak	heart	MSTRG.91542	BosGru3G006957	0.92718	0.0490277
yak	heart	MSTRG.91542	BosGru3G007159	-0.956473	0.0334856
yak	heart	MSTRG.91542	BosGru3G007251	-0.957436	0.0328391
yak	heart	MSTRG.91542	BosGru3G007405	-0.96946	0.0254033
yak	heart	MSTRG.91542	BosGru3G007468	0.976969	0.0203479
yak	heart	MSTRG.91542	BosGru3G007739	-0.928974	0.0479713
yak	heart	MSTRG.91542	BosGru3G008160	0.960647	0.030738
yak	heart	MSTRG.91542	BosGru3G008236	-0.941754	0.041463
yak	heart	MSTRG.91542	BosGru3G008274	-0.963429	0.0292136
yak	heart	MSTRG.91542	BosGru3G008337	-0.948617	0.037538
yak	heart	MSTRG.91542	BosGru3G008401	0.959382	0.0316474
yak	heart	MSTRG.91542	BosGru3G008433	-0.966027	0.0276174
yak	heart	MSTRG.91542	BosGru3G008434	-0.936956	0.0441187
yak	heart	MSTRG.91542	BosGru3G008481	0.964729	0.0286043
yak	heart	MSTRG.91542	BosGru3G008922	0.93849	0.0434635
yak	heart	MSTRG.91542	BosGru3G009596	-0.980836	0.0186158
yak	heart	MSTRG.91542	BosGru3G009754	-0.945605	0.0392464
yak	heart	MSTRG.91542	BosGru3G009756	0.95779	0.0326161
yak	heart	MSTRG.91542	BosGru3G009778	-0.95753	0.0328083
yak	heart	MSTRG.91542	BosGru3G009906	-0.993379	0.00896693
yak	heart	MSTRG.91542	BosGru3G010048	-0.984529	0.0159429
yak	heart	MSTRG.91542	BosGru3G010049	0.951619	0.0359523
yak	heart	MSTRG.91542	BosGru3G010264	-0.934367	0.0452226
yak	heart	MSTRG.91542	BosGru3G010800	-0.972509	0.0231727
yak	heart	MSTRG.91542	BosGru3G010844	-0.963751	0.0289441
yak	heart	MSTRG.91542	BosGru3G010857	-0.936953	0.0441187
yak	heart	MSTRG.91542	BosGru3G010940	-0.941636	0.041506
yak	heart	MSTRG.91542	BosGru3G010941	-0.94908	0.0373445
yak	heart	MSTRG.91542	BosGru3G010951	-0.972838	0.0229958
yak	heart	MSTRG.91542	BosGru3G011031	-0.936515	0.0443348
yak	heart	MSTRG.91542	BosGru3G011311	-0.950784	0.0364882
yak	heart	MSTRG.91542	BosGru3G011450	-0.936953	0.0441187
yak	heart	MSTRG.91542	BosGru3G011526	0.926639	0.0492416
yak	heart	MSTRG.91542	BosGru3G011708	-0.97303	0.0228091
yak	heart	MSTRG.91542	BosGru3G011709	-0.954546	0.0343158
yak	heart	MSTRG.91542	BosGru3G011718	-0.962833	0.0297587
yak	heart	MSTRG.91542	BosGru3G011821	-0.95449	0.0343158
yak	heart	MSTRG.91542	BosGru3G012029	-0.96032	0.0309352
yak	heart	MSTRG.91542	BosGru3G012074	-0.941795	0.041463
yak	heart	MSTRG.91542	BosGru3G012385	-0.945285	0.039342
yak	heart	MSTRG.91542	BosGru3G012476	-0.982689	0.0172829
yak	heart	MSTRG.91542	BosGru3G012510	-0.95164	0.0359523
yak	heart	MSTRG.91542	BosGru3G012992	-0.954119	0.0344955
yak	heart	MSTRG.91542	BosGru3G012993	-0.986552	0.0144765
yak	heart	MSTRG.91542	BosGru3G012994	-0.927852	0.0486629
yak	heart	MSTRG.91542	BosGru3G012995	-0.964927	0.0284058
yak	heart	MSTRG.91542	BosGru3G013137	-0.93899	0.0430568
yak	heart	MSTRG.91542	BosGru3G013175	0.937395	0.0439323
yak	heart	MSTRG.91542	BosGru3G013505	0.950057	0.0368644
yak	heart	MSTRG.91542	BosGru3G013900	-0.988132	0.013039
yak	heart	MSTRG.91542	BosGru3G013901	-0.946922	0.0387078
yak	heart	MSTRG.91542	BosGru3G014487	-0.972303	0.0233367
yak	heart	MSTRG.91542	BosGru3G014654	0.949615	0.0370283
yak	heart	MSTRG.91542	BosGru3G014727	0.944484	0.0399407
yak	heart	MSTRG.91542	BosGru3G014761	-0.970881	0.0245363
yak	heart	MSTRG.91542	BosGru3G014798	-0.929321	0.0477767
yak	heart	MSTRG.91542	BosGru3G015458	-0.945339	0.039342
yak	heart	MSTRG.91542	BosGru3G015473	-0.985872	0.0152125
yak	heart	MSTRG.91542	BosGru3G015518	0.954023	0.0345325
yak	heart	MSTRG.91542	BosGru3G015633	-0.988325	0.0130162
yak	heart	MSTRG.91542	BosGru3G015765	-0.952913	0.0352936
yak	heart	MSTRG.91542	BosGru3G015797	-0.963924	0.0289441
yak	heart	MSTRG.91542	BosGru3G016096	-0.960332	0.0309352
yak	heart	MSTRG.91542	BosGru3G016133	0.961697	0.0302167
yak	heart	MSTRG.91542	BosGru3G016293	-0.938312	0.0435169
yak	heart	MSTRG.91542	BosGru3G016348	-0.968912	0.0258228
yak	heart	MSTRG.91542	BosGru3G016424	-0.936252	0.0444652
yak	heart	MSTRG.91542	BosGru3G016846	-0.931756	0.0467884
yak	heart	MSTRG.91542	BosGru3G017319	-0.936227	0.0444807
yak	heart	MSTRG.91542	BosGru3G017363	0.926022	0.0496416
yak	heart	MSTRG.91542	BosGru3G017481	0.955692	0.0338358
yak	heart	MSTRG.91542	BosGru3G017492	0.940025	0.0423761
yak	heart	MSTRG.91542	BosGru3G017538	-0.958131	0.0325084
yak	heart	MSTRG.91542	BosGru3G017698	-0.945859	0.0391352
yak	heart	MSTRG.91542	BosGru3G017909	0.952814	0.035352
yak	heart	MSTRG.91542	BosGru3G018141	0.928086	0.0486056
yak	heart	MSTRG.91542	BosGru3G018165	-0.946914	0.0387078
yak	heart	MSTRG.91542	BosGru3G018409	-0.977146	0.0203063
yak	heart	MSTRG.91542	BosGru3G018600	0.955532	0.0339048
yak	heart	MSTRG.91542	BosGru3G018722	-0.979722	0.0193043
yak	heart	MSTRG.91542	BosGru3G018888	-0.9926	0.00953094
yak	heart	MSTRG.91542	BosGru3G018908	-0.96616	0.0275218
yak	heart	MSTRG.91542	BosGru3G019007	-0.979414	0.0194024
yak	heart	MSTRG.91542	BosGru3G019073	-0.985474	0.0155991
yak	heart	MSTRG.91542	BosGru3G019195	-0.967176	0.0269153
yak	heart	MSTRG.91542	BosGru3G019264	0.949096	0.0373445
yak	heart	MSTRG.91542	BosGru3G019355	-0.952036	0.0357977
yak	heart	MSTRG.91542	BosGru3G019373	0.936936	0.0441261
yak	heart	MSTRG.91542	BosGru3G019534	-0.961559	0.0302344
yak	heart	MSTRG.91542	BosGru3G019653	-0.977457	0.0201155
yak	heart	MSTRG.91542	BosGru3G019671	-0.92693	0.0491001
yak	heart	MSTRG.91542	BosGru3G019753	-0.93658	0.0443053
yak	heart	MSTRG.91807	BosGru3G000451	0.940441	0.04208
yak	heart	MSTRG.91807	BosGru3G000686	0.964843	0.0285032
yak	heart	MSTRG.91807	BosGru3G002198	0.930061	0.0475738
yak	heart	MSTRG.91807	BosGru3G007681	0.940957	0.0418665
yak	heart	MSTRG.91807	BosGru3G009561	0.935501	0.0448088
yak	heart	MSTRG.91807	BosGru3G009769	0.995164	0.00721832
yak	heart	MSTRG.91807	BosGru3G011451	0.983982	0.0161265
yak	heart	MSTRG.91807	BosGru3G012433	0.962485	0.0299753
yak	heart	MSTRG.91807	BosGru3G015129	0.926527	0.0493179
yak	heart	MSTRG.91807	BosGru3G015267	0.938164	0.0435653
yak	heart	MSTRG.91807	BosGru3G016100	0.966159	0.0275218
yak	heart	MSTRG.91807	BosGru3G016533	0.95883	0.0320604
yak	heart	MSTRG.91807	BosGru3G017258	0.954985	0.0341483
yak	heart	MSTRG.92930	BosGru3G000016	0.944486	0.0399407
yak	heart	MSTRG.92930	BosGru3G000357	0.964578	0.0286269
yak	heart	MSTRG.92930	BosGru3G000451	0.934492	0.0451823
yak	heart	MSTRG.92930	BosGru3G000563	0.978466	0.0199085
yak	heart	MSTRG.92930	BosGru3G000751	0.938707	0.0433299
yak	heart	MSTRG.92930	BosGru3G001614	0.935866	0.0446704
yak	heart	MSTRG.92930	BosGru3G001684	0.95285	0.0353151
yak	heart	MSTRG.92930	BosGru3G002198	0.970582	0.0246583
yak	heart	MSTRG.92930	BosGru3G002459	0.978331	0.0199796
yak	heart	MSTRG.92930	BosGru3G002581	0.944878	0.0396264
yak	heart	MSTRG.92930	BosGru3G003379	0.942906	0.0408211
yak	heart	MSTRG.92930	BosGru3G005333	0.977436	0.0201155
yak	heart	MSTRG.92930	BosGru3G005777	0.958757	0.032115
yak	heart	MSTRG.92930	BosGru3G005948	0.934837	0.0451028
yak	heart	MSTRG.92930	BosGru3G006325	0.933971	0.0455105
yak	heart	MSTRG.92930	BosGru3G006727	0.957767	0.0326332
yak	heart	MSTRG.92930	BosGru3G006728	0.956732	0.0332957
yak	heart	MSTRG.92930	BosGru3G007758	0.933206	0.0459632
yak	heart	MSTRG.92930	BosGru3G007768	0.946294	0.0388771
yak	heart	MSTRG.92930	BosGru3G007956	0.942051	0.0413064
yak	heart	MSTRG.92930	BosGru3G008433	0.926442	0.0493665
yak	heart	MSTRG.92930	BosGru3G008434	0.949162	0.0373259
yak	heart	MSTRG.92930	BosGru3G009310	0.953795	0.0347028
yak	heart	MSTRG.92930	BosGru3G009769	0.949611	0.0370283
yak	heart	MSTRG.92930	BosGru3G009800	0.94813	0.0378888
yak	heart	MSTRG.92930	BosGru3G010087	0.96205	0.0301042
[truncated: 55,479 more rows]
