# Supplementary material for: Pangenome and multi-tissue gene atlas provide new insights into the domestication and highland adaptation of yaks
Source: J Anim Sci Biotechnol. 2024 May 6;15:64. doi: 10.1186/s40104-024-01027-2 (PMC11071219; doi:10.1186/s40104-024-01027-2)
Supplement: Supplementary file 10 — Additional file 10: Table S10. SNPs come with LD with flanking gene PAVs. [file 40104_2024_1027_MOESM10_ESM.xlsx]

## Sheet: results.v2
CHR	POS	Beta	P-value	Gene
chr1	4335988	0.0828079	1.97439e-08	BosGru3G000007
chr1	6617993	0.115357	1.5642e-08	BosGru3G000007
chr1	7116439	0.212995	5.6631e-15	BosGru3G000007
chr1	7131318	0.156761	6.42552e-08	BosGru3G000007
chr1	9759627	0.136837	2.71762e-08	BosGru3G000007
chr1	9763859	0.133967	3.95336e-09	BosGru3G000007
chr1	10027462	0.150895	2.53324e-10	BosGru3G000007
chr1	10973949	0.13995	6.35288e-08	BosGru3G000007
chr1	17996500	0.109993	5.69186e-08	BosGru3G000007
chr1	19170014	0.143814	1.22697e-09	BosGru3G000007
chr1	26497471	0.129784	1.62019e-08	BosGru3G000007
chr1	27793677	0.128207	8.54568e-09	BosGru3G000007
chr1	38596508	0.259041	2.88262e-08	BosGru3G000007
chr1	58278210	0.166946	3.46266e-09	BosGru3G000007
chr1	62393312	0.111068	3.51321e-09	BosGru3G000007
chr1	62400236	0.128856	1.62709e-09	BosGru3G000007
chr1	62404670	0.111917	5.2123e-08	BosGru3G000007
chr1	62491338	0.140737	1.39099e-10	BosGru3G000007
chr1	62566306	0.133403	2.18307e-08	BosGru3G000007
chr1	62574534	0.15882	6.51267e-10	BosGru3G000007
chr1	62579541	0.137617	6.39153e-09	BosGru3G000007
chr1	62614004	0.144358	1.04319e-08	BosGru3G000007
chr1	62753269	0.14819	5.00189e-09	BosGru3G000007
chr1	64382153	0.167208	2.02597e-09	BosGru3G000007
chr1	86303006	0.155828	4.62417e-09	BosGru3G000007
chr1	88335607	0.162531	3.00489e-08	BosGru3G000007
chr1	93484809	0.146847	6.79109e-08	BosGru3G000007
chr1	99720609	0.239747	6.48393e-09	BosGru3G000007
chr1	99720610	0.239747	6.48393e-09	BosGru3G000007
chr1	107129150	0.158869	3.58643e-10	BosGru3G000007
chr1	107129264	0.150115	6.33921e-08	BosGru3G000007
chr1	111659465	0.160676	4.16134e-09	BosGru3G000007
chr1	114327586	0.410743	3.93542e-08	BosGru3G000007
chr1	117960426	0.137834	9.97862e-10	BosGru3G000007
chr1	141749870	0.149627	1.62444e-08	BosGru3G000007
chr1	147469126	0.183885	5.03662e-08	BosGru3G000007
chr1	147472726	0.310786	5.88137e-13	BosGru3G000007
chr1	147472738	0.290289	2.60231e-10	BosGru3G000007
chr1	147472811	0.254484	1.04243e-10	BosGru3G000007
chr1	147476761	0.333982	1.32895e-11	BosGru3G000007
chr1	147478499	-0.23249	2.1138e-08	BosGru3G000007
chr1	152758977	0.155342	5.5654e-08	BosGru3G000007
chr1	154993358	0.141026	5.42672e-08	BosGru3G000007
chr1	162824907	0.16559	5.00425e-09	BosGru3G000007
chr1	163920234	0.0831053	6.37708e-08	BosGru3G000007
chr1	169287195	0.156489	3.50678e-08	BosGru3G000007
chr1	171793117	0.147917	5.90972e-08	BosGru3G000007
chr1	2824262	0.206272	2.66553e-10	BosGru3G000012
chr1	2919964	0.226278	5.85925e-10	BosGru3G000012
chr1	169624468	0.184139	7.35294e-10	BosGru3G000012
chr1	457217	0.118636	3.77985e-12	BosGru3G000016
chr1	464421	0.135918	1.42394e-11	BosGru3G000016
chr1	465388	0.105116	6.50065e-09	BosGru3G000016
chr1	489100	0.10018	1.23491e-08	BosGru3G000016
chr1	507998	0.0946238	3.96088e-08	BosGru3G000016
chr1	511539	0.112067	5.06838e-08	BosGru3G000016
chr1	554651	0.0892873	1.12045e-08	BosGru3G000016
chr1	558656	0.091255	7.2023e-09	BosGru3G000016
chr1	571453	0.155674	1.42288e-16	BosGru3G000016
chr1	608546	0.0980569	2.29085e-09	BosGru3G000016
chr1	5164624	0.100876	4.89501e-10	BosGru3G000016
chr1	7524522	0.123731	2.89138e-09	BosGru3G000016
chr1	7880148	0.0786411	6.55368e-08	BosGru3G000016
chr1	8628069	0.116923	6.87321e-10	BosGru3G000016
chr1	8652072	0.0866743	2.6499e-09	BosGru3G000016
chr1	8663852	0.125755	4.81815e-11	BosGru3G000016
chr1	8781665	0.162831	8.81942e-14	BosGru3G000016
chr1	8806419	0.162509	2.77647e-19	BosGru3G000016
chr1	8829330	0.0630396	2.46564e-08	BosGru3G000016
chr1	8830977	0.0728705	1.50258e-08	BosGru3G000016
chr1	8837900	0.0933264	2.2015e-09	BosGru3G000016
chr1	11275034	0.073383	1.42902e-08	BosGru3G000016
chr1	11282920	0.0967183	1.34799e-08	BosGru3G000016
chr1	11746263	0.0731769	7.15775e-08	BosGru3G000016
chr1	11755937	0.0769379	3.03739e-08	BosGru3G000016
chr1	11756567	0.0821335	6.40668e-09	BosGru3G000016
chr1	11759785	0.0779218	2.17289e-09	BosGru3G000016
chr1	13021869	0.122835	2.82556e-09	BosGru3G000016
chr1	13100066	0.0949892	1.41776e-08	BosGru3G000016
chr1	17710265	0.107455	1.80005e-08	BosGru3G000016
chr1	18028684	0.113149	6.60334e-09	BosGru3G000016
chr1	18589036	0.103326	5.60867e-08	BosGru3G000016
chr1	19425517	0.0872558	2.45985e-09	BosGru3G000016
chr1	19743126	0.0586788	3.27333e-08	BosGru3G000016
chr1	20152476	0.120231	9.25577e-12	BosGru3G000016
chr1	20778133	0.120122	1.09964e-08	BosGru3G000016
chr1	23143791	0.0795098	5.20674e-08	BosGru3G000016
chr1	26149081	0.0954231	1.84667e-08	BosGru3G000016
chr1	26868705	0.113351	2.79917e-08	BosGru3G000016
chr1	28428236	0.098805	1.35342e-08	BosGru3G000016
chr1	28428241	0.0990042	1.28788e-08	BosGru3G000016
chr1	29185931	0.11671	7.10795e-10	BosGru3G000016
chr1	29440566	0.0823992	2.51046e-08	BosGru3G000016
chr1	30408914	0.114498	4.23636e-08	BosGru3G000016
chr1	30443947	0.132056	1.01499e-09	BosGru3G000016
chr1	30455916	0.123039	5.41999e-09	BosGru3G000016
chr1	30492282	0.126311	6.84618e-09	BosGru3G000016
chr1	30575408	0.126999	1.75787e-09	BosGru3G000016
chr1	30656219	0.138529	1.84327e-10	BosGru3G000016
chr1	32898133	0.0718888	3.46667e-08	BosGru3G000016
chr1	32954690	0.107227	6.88154e-08	BosGru3G000016
chr1	33426866	0.110731	1.1003e-08	BosGru3G000016
chr1	33745952	0.114072	4.9692e-08	BosGru3G000016
chr1	35582462	0.0874667	5.38235e-08	BosGru3G000016
chr1	35690795	0.097495	4.47839e-08	BosGru3G000016
chr1	35723029	0.0955352	5.64177e-08	BosGru3G000016
chr1	35739520	0.151353	2.35578e-12	BosGru3G000016
chr1	35739614	0.114364	7.37534e-09	BosGru3G000016
chr1	35739618	0.116528	2.37375e-09	BosGru3G000016
chr1	35742110	0.114185	6.77882e-08	BosGru3G000016
chr1	35745261	0.119225	6.87773e-08	BosGru3G000016
chr1	35757723	0.126227	3.01244e-08	BosGru3G000016
chr1	35767891	0.124154	1.5897e-08	BosGru3G000016
chr1	35769812	0.116998	2.60044e-08	BosGru3G000016
chr1	35819581	0.120131	4.6242e-08	BosGru3G000016
chr1	35820360	0.133133	1.5236e-10	BosGru3G000016
chr1	35820554	0.120315	7.16036e-08	BosGru3G000016
chr1	35826716	0.128657	1.4193e-08	BosGru3G000016
chr1	35837905	0.120412	1.35887e-08	BosGru3G000016
chr1	35841720	0.10347	5.2917e-10	BosGru3G000016
chr1	35841733	0.124422	1.67279e-08	BosGru3G000016
chr1	35930794	0.105758	9.23524e-09	BosGru3G000016
chr1	35949656	0.12841	1.13362e-08	BosGru3G000016
chr1	35953078	0.146533	1.6001e-14	BosGru3G000016
chr1	35959496	0.120214	1.18304e-09	BosGru3G000016
chr1	35959590	0.124569	1.76532e-08	BosGru3G000016
chr1	35961876	0.126828	3.12541e-10	BosGru3G000016
chr1	35961895	0.126957	3.12496e-10	BosGru3G000016
chr1	35968691	0.124558	1.16202e-08	BosGru3G000016
chr1	35968780	0.119422	1.94952e-08	BosGru3G000016
chr1	35968993	0.129248	1.32782e-10	BosGru3G000016
chr1	35977546	0.131335	1.08821e-10	BosGru3G000016
chr1	35977699	0.132266	7.27785e-11	BosGru3G000016
chr1	35977840	0.123323	2.38594e-08	BosGru3G000016
chr1	35979227	0.143596	9.85546e-12	BosGru3G000016
chr1	35980315	0.119075	9.45098e-10	BosGru3G000016
chr1	35980319	0.116235	1.94681e-09	BosGru3G000016
chr1	35980330	0.127968	1.94455e-10	BosGru3G000016
chr1	35980351	0.126833	9.54659e-09	BosGru3G000016
chr1	35980847	0.121592	4.08406e-08	BosGru3G000016
chr1	35987222	0.118416	3.23818e-08	BosGru3G000016
chr1	35987270	0.144926	4.91376e-12	BosGru3G000016
chr1	35990984	0.119942	2.76021e-08	BosGru3G000016
chr1	35992461	0.142838	1.43725e-11	BosGru3G000016
chr1	35994500	0.119289	6.76749e-08	BosGru3G000016
chr1	35995663	0.136567	3.2502e-11	BosGru3G000016
chr1	36002123	0.128327	2.03294e-10	BosGru3G000016
chr1	36006160	0.13069	1.53321e-08	BosGru3G000016
chr1	36009259	0.128469	3.04876e-10	BosGru3G000016
chr1	36010024	0.121223	4.81289e-08	BosGru3G000016
chr1	36012128	0.124665	4.13599e-10	BosGru3G000016
chr1	36012809	0.137162	2.40898e-09	BosGru3G000016
chr1	36012848	0.152276	4.468e-11	BosGru3G000016
chr1	36020026	0.136558	8.87903e-11	BosGru3G000016
chr1	36020119	0.140664	2.70366e-11	BosGru3G000016
chr1	36020133	0.140239	3.05796e-11	BosGru3G000016
chr1	36020158	0.147071	4.98181e-14	BosGru3G000016
chr1	36027392	0.101758	4.8883e-08	BosGru3G000016
chr1	36027404	0.102091	4.555e-08	BosGru3G000016
chr1	36027900	0.130176	5.39057e-09	BosGru3G000016
chr1	36027919	0.132351	4.48464e-09	BosGru3G000016
chr1	36030135	0.130643	1.70338e-10	BosGru3G000016
chr1	36035602	0.117588	2.06282e-09	BosGru3G000016
chr1	36037674	0.11841	1.22841e-09	BosGru3G000016
chr1	36037795	0.11125	6.71752e-08	BosGru3G000016
chr1	36039829	0.155316	1.16567e-12	BosGru3G000016
chr1	36041442	0.129367	2.67081e-10	BosGru3G000016
chr1	36044087	0.136387	3.56468e-13	BosGru3G000016
chr1	36044304	0.142911	2.77715e-11	BosGru3G000016
chr1	36045308	0.131796	8.21247e-11	BosGru3G000016
chr1	36045424	0.152121	1.78223e-12	BosGru3G000016
chr1	36045951	0.127751	1.55166e-08	BosGru3G000016
chr1	36047318	0.105539	1.33249e-08	BosGru3G000016
chr1	36048950	0.117122	2.77787e-09	BosGru3G000016
chr1	36049130	0.150327	1.36024e-14	BosGru3G000016
chr1	36049164	0.0981934	2.78281e-09	BosGru3G000016
chr1	36049338	0.128536	1.21646e-08	BosGru3G000016
chr1	36049365	0.114772	6.91958e-08	BosGru3G000016
chr1	36049690	0.145884	5.03735e-12	BosGru3G000016
chr1	36058393	0.117439	1.67929e-09	BosGru3G000016
chr1	36058399	0.117243	1.66544e-09	BosGru3G000016
chr1	36065652	0.116194	2.18539e-09	BosGru3G000016
chr1	36065670	0.128722	1.82688e-10	BosGru3G000016
chr1	36068848	0.127332	1.99006e-08	BosGru3G000016
chr1	36077943	0.129348	2.2652e-10	BosGru3G000016
chr1	36078962	0.120857	3.58145e-08	BosGru3G000016
chr1	36083043	0.130249	5.89094e-09	BosGru3G000016
chr1	36086962	0.112136	7.00508e-08	BosGru3G000016
chr1	36086983	0.126832	5.49796e-09	BosGru3G000016
chr1	36086993	0.129384	3.97331e-09	BosGru3G000016
chr1	36106362	0.128379	1.53129e-08	BosGru3G000016
chr1	36154710	0.118393	3.33942e-11	BosGru3G000016
chr1	37451520	0.0621635	4.55609e-08	BosGru3G000016
chr1	37572507	0.0983412	1.52062e-08	BosGru3G000016
chr1	38597807	0.199764	3.70759e-12	BosGru3G000016
chr1	38600537	0.326714	1.24088e-08	BosGru3G000016
chr1	38641825	0.206066	1.85717e-08	BosGru3G000016
chr1	39462537	0.107351	1.79968e-09	BosGru3G000016
chr1	39653234	0.0910872	5.23217e-08	BosGru3G000016
chr1	40739142	0.121386	6.21248e-08	BosGru3G000016
chr1	42259399	0.0848691	6.59453e-08	BosGru3G000016
chr1	42505444	0.122488	2.63258e-11	BosGru3G000016
chr1	42918083	0.0824158	2.70989e-08	BosGru3G000016
chr1	42918831	0.099988	1.03312e-12	BosGru3G000016
chr1	42918839	0.110466	1.39364e-10	BosGru3G000016
chr1	42921210	0.125203	3.68632e-10	BosGru3G000016
chr1	42936139	0.1145	1.12934e-10	BosGru3G000016
chr1	42944067	0.145848	2.90887e-12	BosGru3G000016
chr1	42959012	0.114906	5.66084e-08	BosGru3G000016
chr1	42992400	0.134091	4.20152e-13	BosGru3G000016
chr1	43014793	0.107207	2.9057e-13	BosGru3G000016
chr1	43018301	0.129264	1.13083e-10	BosGru3G000016
chr1	43028212	0.0735159	2.54168e-08	BosGru3G000016
chr1	43032703	0.0856347	5.21212e-08	BosGru3G000016
chr1	43033565	0.0887964	1.31137e-09	BosGru3G000016
chr1	43038347	0.112611	6.05238e-09	BosGru3G000016
chr1	43040406	0.108278	9.18229e-12	BosGru3G000016
chr1	43053979	0.0826107	5.2945e-08	BosGru3G000016
chr1	43058132	0.0800245	1.82147e-09	BosGru3G000016
chr1	43060789	0.0848817	2.05812e-08	BosGru3G000016
chr1	43065308	0.089228	1.42876e-08	BosGru3G000016
chr1	43065343	0.0849495	6.84148e-08	BosGru3G000016
chr1	43065345	0.0846174	7.26966e-08	BosGru3G000016
chr1	43076112	0.07608	6.76417e-08	BosGru3G000016
chr1	43077765	0.0829501	8.3964e-09	BosGru3G000016
chr1	43077844	0.0808352	1.27847e-08	BosGru3G000016
chr1	43082122	0.0870032	3.18601e-08	BosGru3G000016
chr1	43087005	0.0822186	6.74036e-09	BosGru3G000016
chr1	43087124	0.0877877	2.99378e-09	BosGru3G000016
chr1	43087144	0.0850279	6.61699e-09	BosGru3G000016
chr1	43088831	0.0778503	3.05714e-08	BosGru3G000016
chr1	43089716	0.0792051	2.07979e-08	BosGru3G000016
chr1	43122016	0.111501	1.70412e-12	BosGru3G000016
chr1	43140654	0.0985662	7.16099e-11	BosGru3G000016
chr1	43141093	0.104738	1.14235e-11	BosGru3G000016
chr1	43212459	0.127084	1.17893e-12	BosGru3G000016
chr1	43212497	0.117877	1.14725e-11	BosGru3G000016
chr1	43219732	0.117835	4.15482e-11	BosGru3G000016
chr1	43243716	0.116571	1.3515e-10	BosGru3G000016
chr1	43244341	0.0972305	1.70538e-09	BosGru3G000016
chr1	48488200	0.0890377	1.60765e-08	BosGru3G000016
chr1	53273357	0.0871086	6.91241e-08	BosGru3G000016
chr1	53507672	0.116433	1.29493e-08	BosGru3G000016
chr1	57221515	0.108321	3.40101e-09	BosGru3G000016
chr1	57990413	0.108305	1.54948e-08	BosGru3G000016
chr1	58008113	0.0996517	2.96866e-08	BosGru3G000016
chr1	58026367	0.12276	1.22838e-08	BosGru3G000016
chr1	59365388	0.116514	7.45264e-09	BosGru3G000016
chr1	59688831	0.0822812	4.94274e-08	BosGru3G000016
chr1	65308266	0.144016	4.62875e-09	BosGru3G000016
chr1	65396035	0.122346	8.14368e-10	BosGru3G000016
chr1	65621695	0.121982	1.27316e-08	BosGru3G000016
chr1	66910172	0.0774906	3.45331e-08	BosGru3G000016
chr1	67528974	0.102904	1.07524e-10	BosGru3G000016
chr1	70882484	0.132745	1.48725e-09	BosGru3G000016
chr1	70952248	0.117439	2.29648e-11	BosGru3G000016
chr1	70953377	0.115531	1.23919e-08	BosGru3G000016
chr1	71320004	0.130473	6.52606e-10	BosGru3G000016
chr1	72766565	0.1014	5.96064e-08	BosGru3G000016
chr1	83166994	0.111204	4.95276e-10	BosGru3G000016
chr1	83613009	0.09394	5.48018e-08	BosGru3G000016
chr1	95312383	0.0940648	4.83881e-08	BosGru3G000016
chr1	99495651	0.0928326	1.03913e-08	BosGru3G000016
chr1	99989135	0.118884	2.21266e-09	BosGru3G000016
chr1	100266923	0.125366	4.11306e-10	BosGru3G000016
chr1	101061747	0.0983363	9.25739e-09	BosGru3G000016
chr1	101087921	0.109782	2.04991e-11	BosGru3G000016
chr1	101091933	0.095127	7.638e-10	BosGru3G000016
chr1	101100218	0.0966944	9.00873e-10	BosGru3G000016
chr1	101100219	0.0966944	9.00873e-10	BosGru3G000016
chr1	101114682	0.124687	6.17051e-13	BosGru3G000016
chr1	101117564	0.100828	6.78889e-09	BosGru3G000016
chr1	101118294	0.114962	1.4153e-10	BosGru3G000016
chr1	101118296	0.102568	1.70066e-09	BosGru3G000016
chr1	101125875	0.103911	6.26622e-09	BosGru3G000016
chr1	101126069	0.102701	4.00606e-09	BosGru3G000016
chr1	101126097	0.102569	5.00155e-09	BosGru3G000016
chr1	101126111	0.0972209	3.56748e-10	BosGru3G000016
chr1	101126161	0.0999339	1.33671e-08	BosGru3G000016
chr1	102097457	0.0828497	3.45414e-08	BosGru3G000016
chr1	104712965	0.0871807	4.69459e-09	BosGru3G000016
chr1	104836446	0.102938	8.75669e-09	BosGru3G000016
chr1	104918719	0.0804633	2.68477e-09	BosGru3G000016
chr1	104939337	0.118077	5.23907e-10	BosGru3G000016
chr1	107606707	0.073361	2.08256e-08	BosGru3G000016
chr1	109631461	0.0850715	5.57519e-09	BosGru3G000016
chr1	109654608	0.0941193	7.80352e-10	BosGru3G000016
chr1	114131600	0.119711	8.5392e-09	BosGru3G000016
chr1	114146852	0.106021	5.0736e-08	BosGru3G000016
chr1	114154206	0.13808	2.2504e-10	BosGru3G000016
chr1	119246675	0.0870854	7.00908e-08	BosGru3G000016
chr1	119247323	0.0748261	3.61424e-08	BosGru3G000016
chr1	122482823	0.124005	6.55561e-09	BosGru3G000016
chr1	124007150	0.0801365	4.08986e-09	BosGru3G000016
chr1	124110775	0.114947	5.91223e-11	BosGru3G000016
chr1	124113150	0.112307	2.21501e-10	BosGru3G000016
chr1	124177754	0.128544	1.22397e-18	BosGru3G000016
chr1	124201939	0.0633112	4.96119e-08	BosGru3G000016
chr1	124220267	0.115703	8.94904e-09	BosGru3G000016
chr1	125855222	0.0700573	2.87802e-08	BosGru3G000016
chr1	126480577	0.0983266	6.77324e-09	BosGru3G000016
chr1	126489084	0.123291	8.95483e-11	BosGru3G000016
chr1	126701127	0.103543	6.82584e-09	BosGru3G000016
chr1	127955139	0.116121	2.93934e-09	BosGru3G000016
chr1	132500755	0.0945257	1.80609e-08	BosGru3G000016
chr1	132730736	0.0622151	1.87251e-08	BosGru3G000016
chr1	133309437	0.0814418	3.5122e-08	BosGru3G000016
chr1	135908657	0.104395	1.66979e-09	BosGru3G000016
chr1	136173707	0.11077	1.13168e-08	BosGru3G000016
chr1	141248434	0.0818504	5.61707e-08	BosGru3G000016
chr1	141253364	0.080535	7.31014e-08	BosGru3G000016
chr1	141749870	0.108528	1.48487e-09	BosGru3G000016
chr1	141920304	0.114042	8.57207e-09	BosGru3G000016
chr1	141952823	0.128685	2.87041e-11	BosGru3G000016
chr1	142148190	0.117962	4.0156e-09	BosGru3G000016
chr1	142317820	0.132934	2.29717e-10	BosGru3G000016
chr1	142351840	0.0953097	6.90693e-09	BosGru3G000016
chr1	142386905	0.0924681	1.68701e-08	BosGru3G000016
chr1	142913137	0.129004	1.6515e-09	BosGru3G000016
chr1	143975739	0.095963	2.46432e-09	BosGru3G000016
chr1	144968770	0.119269	2.06081e-09	BosGru3G000016
chr1	146229989	0.111131	1.77908e-08	BosGru3G000016
chr1	147463523	-0.229574	5.73762e-13	BosGru3G000016
chr1	147463547	-0.162483	3.54564e-09	BosGru3G000016
chr1	149369738	0.112645	6.51398e-09	BosGru3G000016
chr1	150316556	0.0937458	3.62664e-08	BosGru3G000016
chr1	152444405	0.105796	4.5206e-08	BosGru3G000016
chr1	152445645	0.117124	6.57149e-09	BosGru3G000016
chr1	152448477	0.106178	3.31789e-08	BosGru3G000016
chr1	155238919	0.101732	1.33857e-08	BosGru3G000016
chr1	158298794	0.0826866	1.29335e-08	BosGru3G000016
chr1	158298796	0.0826866	1.29335e-08	BosGru3G000016
chr1	158355351	0.122509	6.88445e-11	BosGru3G000016
chr1	159597289	0.116106	2.14802e-08	BosGru3G000016
chr1	159615317	0.115076	6.85444e-10	BosGru3G000016
chr1	164246426	0.139186	1.13105e-10	BosGru3G000016
chr1	164315663	0.0900093	2.79223e-08	BosGru3G000016
chr1	164483711	0.0875526	3.69053e-10	BosGru3G000016
chr1	164637260	0.111503	2.77974e-10	BosGru3G000016
chr1	164679105	0.0887537	2.9658e-08	BosGru3G000016
chr1	164690641	0.0754452	2.14817e-08	BosGru3G000016
chr1	164698163	0.104356	8.18701e-11	BosGru3G000016
chr1	164701055	0.0669249	6.65337e-08	BosGru3G000016
chr1	164702203	0.0710835	6.70292e-08	BosGru3G000016
chr1	164712681	0.0713537	4.5587e-08	BosGru3G000016
chr1	164712685	0.0723501	3.5107e-08	BosGru3G000016
chr1	164910948	0.130726	4.4911e-12	BosGru3G000016
chr1	164916510	0.110192	1.58488e-08	BosGru3G000016
chr1	166331636	0.120028	1.15943e-09	BosGru3G000016
chr1	168771695	0.0915054	2.02779e-08	BosGru3G000016
chr1	169384927	0.10758	4.56371e-08	BosGru3G000016
chr1	8215257	0.176108	4.26483e-08	BosGru3G000017
chr1	14044967	0.115195	1.37317e-10	BosGru3G000017
chr1	14049275	0.11029	2.65597e-09	BosGru3G000017
chr1	14051731	0.0973618	5.36789e-08	BosGru3G000017
chr1	14066188	0.111116	3.83967e-10	BosGru3G000017
chr1	14066784	0.114581	5.8519e-10	BosGru3G000017
chr1	14105680	0.106918	5.53838e-09	BosGru3G000017
chr1	14105976	0.120504	7.5431e-12	BosGru3G000017
chr1	14106593	0.121042	2.01545e-11	BosGru3G000017
chr1	14106794	0.0967826	4.33987e-08	BosGru3G000017
chr1	14107386	0.102491	5.34701e-08	BosGru3G000017
chr1	14107416	0.106513	6.33853e-09	BosGru3G000017
chr1	14107560	0.117473	6.92695e-11	BosGru3G000017
chr1	14107570	0.110767	1.26841e-09	BosGru3G000017
chr1	14107575	0.105263	8.08424e-09	BosGru3G000017
chr1	14107602	0.0986012	3.61779e-08	BosGru3G000017
chr1	14107665	0.104634	5.58912e-09	BosGru3G000017
chr1	14107821	0.111542	8.56733e-10	BosGru3G000017
chr1	14107836	0.109487	1.44224e-09	BosGru3G000017
chr1	14107944	0.111224	6.73938e-10	BosGru3G000017
chr1	14108081	0.111275	6.48528e-10	BosGru3G000017
chr1	14108082	0.111275	6.48528e-10	BosGru3G000017
chr1	14108158	0.134099	3.33881e-13	BosGru3G000017
chr1	14108600	0.105452	2.56345e-09	BosGru3G000017
chr1	14108620	0.106482	4.50758e-09	BosGru3G000017
chr1	14108976	0.125166	6.23588e-12	BosGru3G000017
chr1	14109129	0.109073	8.19685e-10	BosGru3G000017
chr1	14109409	0.109382	1.02213e-09	BosGru3G000017
chr1	14109475	0.104046	6.87162e-09	BosGru3G000017
chr1	14109485	0.103334	1.36982e-08	BosGru3G000017
chr1	14109710	0.100614	4.18513e-08	BosGru3G000017
chr1	14109738	0.104584	8.02569e-09	BosGru3G000017
chr1	14109769	0.10081	3.19485e-08	BosGru3G000017
chr1	14110146	0.0983823	3.86145e-08	BosGru3G000017
chr1	14110324	0.111845	1.18069e-09	BosGru3G000017
chr1	14110395	0.108297	2.60977e-09	BosGru3G000017
chr1	14110452	0.104064	1.24785e-08	BosGru3G000017
chr1	14110604	0.111511	2.44933e-09	BosGru3G000017
chr1	14110613	0.110621	2.86107e-09	BosGru3G000017
chr1	14111112	0.115356	6.019e-10	BosGru3G000017
chr1	14111582	0.107605	2.85202e-09	BosGru3G000017
chr1	14111824	0.102169	1.95364e-08	BosGru3G000017
chr1	14112139	0.115242	1.40097e-10	BosGru3G000017
chr1	14112759	0.09531	5.75986e-08	BosGru3G000017
chr1	14112795	0.0958502	4.1925e-08	BosGru3G000017
chr1	14113285	0.124018	3.92465e-11	BosGru3G000017
chr1	14113621	0.119753	2.59022e-10	BosGru3G000017
chr1	14113644	0.109201	4.13002e-09	BosGru3G000017
chr1	14114336	0.120756	9.9753e-12	BosGru3G000017
chr1	14114439	0.101064	2.12818e-08	BosGru3G000017
chr1	14115154	0.114265	1.27114e-10	BosGru3G000017
chr1	14115217	0.128236	1.79289e-12	BosGru3G000017
chr1	14115267	0.104075	1.14387e-08	BosGru3G000017
chr1	14115456	0.102841	4.78959e-08	BosGru3G000017
chr1	14115607	0.0972396	6.32253e-08	BosGru3G000017
chr1	14116016	0.101521	6.30261e-08	BosGru3G000017
chr1	14116343	0.104971	6.78612e-09	BosGru3G000017
chr1	14117130	0.102258	1.49664e-08	BosGru3G000017
chr1	14117320	0.112501	4.86188e-10	BosGru3G000017
chr1	14119229	0.115065	4.53616e-10	BosGru3G000017
chr1	14119792	0.114024	4.68303e-10	BosGru3G000017
chr1	14120144	0.103719	2.24833e-08	BosGru3G000017
chr1	14120213	0.110103	3.30293e-09	BosGru3G000017
chr1	14120893	0.105337	5.41563e-09	BosGru3G000017
chr1	14120930	0.105557	1.50946e-08	BosGru3G000017
chr1	14121009	0.108395	2.39847e-09	BosGru3G000017
chr1	14121680	0.117579	5.31676e-11	BosGru3G000017
chr1	14122069	0.127039	2.21623e-13	BosGru3G000017
chr1	14122129	0.130892	1.79419e-14	BosGru3G000017
chr1	14122186	0.131019	1.72829e-13	BosGru3G000017
chr1	14122343	0.108705	7.76593e-09	BosGru3G000017
chr1	14124086	0.114825	5.60476e-10	BosGru3G000017
chr1	14124372	0.133304	1.27016e-13	BosGru3G000017
chr1	14124864	0.107303	1.99516e-08	BosGru3G000017
chr1	14125226	0.102952	7.23937e-08	BosGru3G000017
chr1	14125282	0.108165	1.9511e-09	BosGru3G000017
chr1	14125302	0.125689	3.64154e-12	BosGru3G000017
chr1	14125391	0.120552	1.13071e-11	BosGru3G000017
chr1	14126002	0.109326	9.34373e-10	BosGru3G000017
chr1	14126061	0.124661	3.54825e-12	BosGru3G000017
chr1	14126109	0.113127	4.10854e-11	BosGru3G000017
chr1	14126265	0.0995118	4.66366e-09	BosGru3G000017
chr1	14128192	0.105607	9.03293e-09	BosGru3G000017
chr1	14128446	0.113647	5.30077e-10	BosGru3G000017
chr1	14128492	0.115778	3.02199e-10	BosGru3G000017
chr1	14132369	0.116578	1.81544e-10	BosGru3G000017
chr1	14132394	0.115058	1.86516e-10	BosGru3G000017
chr1	14134178	0.119214	4.42604e-10	BosGru3G000017
chr1	14134400	0.11625	8.15276e-11	BosGru3G000017
chr1	14135681	0.100942	3.75671e-08	BosGru3G000017
chr1	14136216	0.107774	2.83227e-09	BosGru3G000017
chr1	14136495	0.105709	6.58257e-09	BosGru3G000017
chr1	14136659	0.104742	1.40424e-08	BosGru3G000017
chr1	14137104	0.124481	2.926e-11	BosGru3G000017
chr1	14137108	0.119523	1.65571e-10	BosGru3G000017
chr1	14137123	0.113559	8.65485e-10	BosGru3G000017
chr1	14137126	0.114537	8.19016e-10	BosGru3G000017
chr1	14137236	0.117621	1.36347e-10	BosGru3G000017
chr1	14137385	0.115256	7.55809e-10	BosGru3G000017
chr1	14137643	0.105425	2.81568e-09	BosGru3G000017
chr1	14137786	0.119639	1.92562e-11	BosGru3G000017
chr1	14137836	0.107372	2.43063e-09	BosGru3G000017
chr1	14138477	0.114737	3.55475e-10	BosGru3G000017
chr1	14138535	0.122884	2.1135e-11	BosGru3G000017
chr1	14138580	0.112402	4.23454e-10	BosGru3G000017
chr1	14138600	0.120736	1.23477e-11	BosGru3G000017
chr1	14138658	0.114588	3.11996e-10	BosGru3G000017
chr1	14139172	0.118078	6.12926e-11	BosGru3G000017
chr1	14140201	0.116041	5.77885e-10	BosGru3G000017
chr1	14140205	0.114279	7.02454e-10	BosGru3G000017
chr1	30414022	0.190026	3.36313e-10	BosGru3G000017
chr1	41055685	0.179961	1.53027e-08	BosGru3G000017
chr1	53357414	0.170056	2.54537e-08	BosGru3G000017
chr1	53386151	0.156121	5.47652e-08	BosGru3G000017
chr1	53421465	0.164032	1.23715e-08	BosGru3G000017
chr1	58191284	0.192143	7.05e-08	BosGru3G000017
chr1	68577690	0.176697	4.54063e-08	BosGru3G000017
chr1	84543043	0.142884	2.25814e-08	BosGru3G000017
chr1	84543951	0.139205	5.79577e-09	BosGru3G000017
chr1	99851015	0.171224	1.39553e-09	BosGru3G000017
chr1	99852027	0.159211	6.7046e-08	BosGru3G000017
chr1	131403757	0.223526	1.80764e-10	BosGru3G000017
chr1	153587533	0.190653	4.67803e-08	BosGru3G000017
chr1	155363497	0.179845	4.8082e-09	BosGru3G000017
chr1	164866894	0.196243	3.67392e-08	BosGru3G000017
chr1	4423159	0.201143	6.35921e-08	BosGru3G000043
chr1	8207657	0.184429	1.56629e-10	BosGru3G000043
chr1	18385824	0.149602	4.2321e-09	BosGru3G000043
chr1	42166989	0.165169	3.09611e-08	BosGru3G000043
chr1	45686903	0.162772	1.81728e-09	BosGru3G000043
chr1	55185754	0.196393	7.2489e-11	BosGru3G000043
chr1	55287110	0.169863	2.05004e-09	BosGru3G000043
chr1	64786434	0.149915	1.25541e-08	BosGru3G000043
chr1	73860486	0.170247	6.0317e-09	BosGru3G000043
chr1	73862132	0.185685	1.87354e-10	BosGru3G000043
chr1	73876609	0.165146	5.18865e-08	BosGru3G000043
chr1	73956779	0.203881	7.10421e-13	BosGru3G000043
chr1	73956923	0.171559	2.52167e-09	BosGru3G000043
chr1	73962600	0.177363	7.53041e-10	BosGru3G000043
chr1	82589634	0.14196	1.72161e-08	BosGru3G000043
chr1	82915989	0.151436	5.30318e-08	BosGru3G000043
chr1	83720225	0.163614	3.01255e-08	BosGru3G000043
chr1	83735321	0.158453	7.78959e-09	BosGru3G000043
chr1	84314164	0.133076	5.23079e-08	BosGru3G000043
chr1	84741941	0.176149	3.22688e-08	BosGru3G000043
chr1	91215610	0.17805	1.15759e-09	BosGru3G000043
chr1	91238378	0.150234	1.73125e-08	BosGru3G000043
chr1	107867501	0.152877	7.77251e-09	BosGru3G000043
chr1	110450035	0.123439	7.25461e-10	BosGru3G000043
chr1	114327219	-0.440501	1.49065e-09	BosGru3G000043
chr1	114327237	-0.411534	1.29291e-08	BosGru3G000043
chr1	120912200	0.145971	3.2729e-11	BosGru3G000043
chr1	122206476	0.130194	4.73047e-08	BosGru3G000043
chr1	122241644	0.120099	4.90825e-08	BosGru3G000043
chr1	122253833	0.186122	6.05052e-12	BosGru3G000043
chr1	124141640	0.140579	3.61591e-08	BosGru3G000043
chr1	124142147	0.154092	8.71153e-09	BosGru3G000043
chr1	128477453	0.168765	3.16795e-08	BosGru3G000043
chr1	128545522	0.122029	1.2685e-08	BosGru3G000043
chr1	133007635	0.172582	2.62554e-10	BosGru3G000043
chr1	133055624	0.123429	7.143e-08	BosGru3G000043
chr1	133926791	0.158192	2.34808e-08	BosGru3G000043
chr1	136560549	0.185927	8.48338e-09	BosGru3G000043
chr1	142602444	0.131206	4.18133e-09	BosGru3G000043
chr1	142825122	0.114974	2.56009e-08	BosGru3G000043
chr1	142896330	0.182436	8.57902e-09	BosGru3G000043
chr1	147810921	0.127044	4.31373e-09	BosGru3G000043
chr1	147817281	0.144971	6.51212e-08	BosGru3G000043
chr1	153488790	0.0794404	7.09128e-08	BosGru3G000043
chr1	153503294	0.161864	1.05078e-08	BosGru3G000043
chr1	153519894	0.186184	2.92513e-11	BosGru3G000043
chr1	504678	0.236839	3.19289e-08	BosGru3G000056
chr1	3420975	0.0837367	6.05676e-08	BosGru3G000056
chr1	30743069	0.142862	2.18416e-08	BosGru3G000056
chr1	32595134	0.147686	1.1583e-09	BosGru3G000056
chr1	33789295	0.0891188	3.04101e-09	BosGru3G000056
chr1	37673643	0.181895	4.91889e-08	BosGru3G000056
chr1	37673646	0.181406	5.27154e-08	BosGru3G000056
chr1	38596100	0.247628	7.79817e-10	BosGru3G000056
chr1	38597807	0.291764	4.76486e-12	BosGru3G000056
chr1	38599801	-0.235505	4.93416e-11	BosGru3G000056
chr1	38608398	0.358859	5.92315e-10	BosGru3G000056
chr1	38608399	0.358859	5.92315e-10	BosGru3G000056
chr1	38641825	0.299489	2.57728e-08	BosGru3G000056
chr1	50123917	0.104777	6.46427e-10	BosGru3G000056
chr1	57884788	0.209904	4.41928e-11	BosGru3G000056
chr1	58395237	0.118445	1.04642e-10	BosGru3G000056
chr1	71889439	-0.429397	4.06665e-19	BosGru3G000056
chr1	71913698	0.362356	3.04912e-19	BosGru3G000056
chr1	83963349	-0.256865	5.25211e-09	BosGru3G000056
chr1	83963355	-0.256865	5.25211e-09	BosGru3G000056
chr1	87466811	0.149358	4.9836e-08	BosGru3G000056
chr1	104485812	0.122372	2.13344e-08	BosGru3G000056
chr1	110565176	0.141541	1.81937e-09	BosGru3G000056
chr1	112138986	0.165838	9.94907e-09	BosGru3G000056
chr1	112214261	0.166825	9.8935e-09	BosGru3G000056
chr1	112568948	0.19491	5.57789e-08	BosGru3G000056
chr1	114407526	-0.316088	1.9592e-13	BosGru3G000056
chr1	114407534	-0.333916	2.33551e-14	BosGru3G000056
chr1	114407546	-0.265712	2.7789e-11	BosGru3G000056
chr1	114407633	-0.193799	1.73344e-08	BosGru3G000056
chr1	115814191	-0.353377	1.88373e-09	BosGru3G000056
chr1	122595262	0.118206	2.58328e-08	BosGru3G000056
chr1	129226474	0.157518	3.27551e-08	BosGru3G000056
chr1	133002339	0.143708	4.56427e-08	BosGru3G000056
chr1	140845377	0.0922795	5.92719e-09	BosGru3G000056
chr1	142312772	0.15029	1.10137e-09	BosGru3G000056
chr1	146149310	0.148214	3.03776e-08	BosGru3G000056
chr1	147901267	0.219863	6.80063e-08	BosGru3G000056
chr1	147901269	0.219863	6.80063e-08	BosGru3G000056
chr1	149098903	0.185965	2.69157e-11	BosGru3G000056
chr1	150356996	0.150713	1.25646e-10	BosGru3G000056
chr1	153520661	0.132007	3.53759e-08	BosGru3G000056
chr1	153520666	0.134152	1.8251e-08	BosGru3G000056
chr1	153520671	0.130274	4.50244e-08	BosGru3G000056
chr1	157719477	0.167884	1.61936e-08	BosGru3G000056
chr1	162297893	0.1596	2.43035e-11	BosGru3G000056
chr1	162305761	0.181084	5.58638e-11	BosGru3G000056
chr1	162317834	0.14967	6.5307e-08	BosGru3G000056
chr1	162325628	0.12942	9.99235e-10	BosGru3G000056
chr1	162333357	0.119462	3.44719e-08	BosGru3G000056
chr1	162340683	0.132925	2.77842e-10	BosGru3G000056
chr1	162359192	0.128202	2.97767e-08	BosGru3G000056
chr1	162359704	0.129647	8.85049e-09	BosGru3G000056
chr1	162367420	0.121867	1.78356e-08	BosGru3G000056
chr1	162371088	0.161601	5.58965e-09	BosGru3G000056
chr1	162637769	0.107283	5.29362e-08	BosGru3G000056
chr1	163627069	0.12251	3.91324e-08	BosGru3G000056
chr1	163850320	-0.216805	5.38273e-08	BosGru3G000056
chr1	33321417	-0.261945	1.01355e-10	BosGru3G000061
chr1	33322394	-0.258944	3.2764e-12	BosGru3G000061
chr1	33325112	-0.247657	1.07281e-13	BosGru3G000061
chr1	33325277	-0.229815	3.22486e-12	BosGru3G000061
chr1	33325552	-0.251684	5.84542e-10	BosGru3G000061
chr1	33327166	-0.232496	5.78529e-12	BosGru3G000061
chr1	33332749	-0.262873	5.16236e-12	BosGru3G000061
chr1	33332886	-0.233479	4.13492e-09	BosGru3G000061
chr1	33338723	-0.26223	5.79796e-12	BosGru3G000061
chr1	33356798	-0.359224	5.39101e-13	BosGru3G000061
chr1	33356843	-0.208691	1.74005e-11	BosGru3G000061
chr1	33357538	-0.209362	9.95418e-12	BosGru3G000061
chr1	33365764	-0.322333	4.0484e-13	BosGru3G000061
chr1	33365783	-0.38469	4.88569e-13	BosGru3G000061
chr1	33367908	-0.227421	3.15588e-11	BosGru3G000061
chr1	33368072	-0.218547	2.39381e-10	BosGru3G000061
chr1	33368524	-0.231401	3.24482e-10	BosGru3G000061
chr1	33369208	-0.244035	3.17868e-12	BosGru3G000061
chr1	33369286	-0.22042	1.72172e-10	BosGru3G000061
chr1	33369444	-0.248693	2.57595e-12	BosGru3G000061
chr1	33369446	-0.244804	3.61651e-12	BosGru3G000061
chr1	33369461	-0.236857	1.91645e-11	BosGru3G000061
chr1	33370294	-0.280942	1.10007e-13	BosGru3G000061
chr1	33370390	-0.220225	7.64563e-11	BosGru3G000061
chr1	33370485	-0.240876	8.62299e-12	BosGru3G000061
chr1	33370598	-0.226818	7.72515e-12	BosGru3G000061
chr1	33370635	-0.247762	1.2235e-12	BosGru3G000061
chr1	33370655	-0.244823	2.69141e-12	BosGru3G000061
chr1	33370899	-0.239732	3.61422e-12	BosGru3G000061
chr1	33371014	-0.238311	3.03723e-12	BosGru3G000061
chr1	33371316	-0.215839	2.16119e-11	BosGru3G000061
chr1	33371394	-0.284017	1.08319e-13	BosGru3G000061
chr1	33371427	-0.216534	9.96346e-11	BosGru3G000061
chr1	33371441	-0.226271	2.68544e-11	BosGru3G000061
chr1	33371456	-0.221754	2.31511e-11	BosGru3G000061
chr1	33371527	-0.273211	4.77875e-13	BosGru3G000061
chr1	33371637	-0.252679	1.25949e-12	BosGru3G000061
chr1	33371783	-0.206113	4.38324e-10	BosGru3G000061
chr1	33371833	-0.243279	3.17246e-14	BosGru3G000061
chr1	33371874	-0.264128	1.47423e-16	BosGru3G000061
chr1	33371931	-0.277066	1.80144e-16	BosGru3G000061
chr1	33372309	-0.226507	3.60106e-11	BosGru3G000061
chr1	33372315	-0.221575	6.44649e-11	BosGru3G000061
chr1	33372420	-0.237517	2.13651e-12	BosGru3G000061
chr1	33372484	-0.242349	9.00408e-12	BosGru3G000061
chr1	33372874	-0.301235	4.87558e-15	BosGru3G000061
chr1	33373017	-0.241863	1.40687e-11	BosGru3G000061
chr1	33373034	-0.245122	5.84791e-12	BosGru3G000061
chr1	33373748	-0.184103	5.87526e-09	BosGru3G000061
chr1	33373899	-0.206144	3.65785e-11	BosGru3G000061
chr1	33373946	-0.21035	1.33354e-12	BosGru3G000061
chr1	33374259	-0.226157	3.61628e-12	BosGru3G000061
chr1	33374265	-0.230959	1.75482e-12	BosGru3G000061
chr1	33374422	-0.234825	1.44595e-12	BosGru3G000061
chr1	33374896	-0.227206	6.18309e-13	BosGru3G000061
chr1	33374932	-0.212156	1.78354e-10	BosGru3G000061
chr1	33374999	-0.224609	4.05267e-11	BosGru3G000061
chr1	33375528	-0.204399	1.72736e-09	BosGru3G000061
chr1	33375765	-0.277675	2.46564e-13	BosGru3G000061
chr1	33375804	-0.271654	3.63162e-12	BosGru3G000061
chr1	33375855	-0.327328	3.66458e-16	BosGru3G000061
chr1	33375999	-0.239777	3.29534e-13	BosGru3G000061
chr1	33376499	-0.265402	4.72425e-14	BosGru3G000061
chr1	33377222	-0.276978	2.86396e-13	BosGru3G000061
chr1	33377265	-0.27539	2.05831e-13	BosGru3G000061
chr1	33378016	-0.243503	3.80456e-12	BosGru3G000061
chr1	33380912	-0.189667	1.74832e-08	BosGru3G000061
chr1	33385934	-0.264892	5.75766e-11	BosGru3G000061
chr1	33387148	-0.261059	1.09838e-11	BosGru3G000061
chr1	33389074	-0.263541	3.42788e-11	BosGru3G000061
chr1	33389886	-0.24504	4.36004e-12	BosGru3G000061
chr1	33389949	-0.261903	9.90412e-12	BosGru3G000061
chr1	33391406	-0.29021	1.43427e-14	BosGru3G000061
chr1	33391634	-0.248405	9.81993e-12	BosGru3G000061
chr1	33393926	-0.27347	1.60046e-12	BosGru3G000061
chr1	33400748	-0.213605	6.75361e-10	BosGru3G000061
chr1	33401545	-0.265469	5.48523e-13	BosGru3G000061
chr1	33405442	-0.25198	1.59241e-10	BosGru3G000061
chr1	33409965	-0.205045	6.87849e-09	BosGru3G000061
chr1	33411428	-0.221699	5.2708e-11	BosGru3G000061
chr1	33414138	-0.267049	5.77471e-12	BosGru3G000061
chr1	33414504	-0.26674	4.87846e-14	BosGru3G000061
chr1	542156	0.152277	3.87844e-08	BosGru3G000063
chr1	2715704	0.189036	1.53593e-09	BosGru3G000063
chr1	3925119	0.108183	3.92849e-09	BosGru3G000063
chr1	3956703	0.2361	4.87525e-20	BosGru3G000063
chr1	7143304	0.135734	1.71667e-09	BosGru3G000063
chr1	7162978	0.162948	1.79095e-11	BosGru3G000063
chr1	8723044	0.102473	2.84625e-08	BosGru3G000063
chr1	8830977	0.0912906	6.78954e-08	BosGru3G000063
chr1	8882590	0.115479	2.88528e-10	BosGru3G000063
chr1	8882595	0.116301	2.42804e-10	BosGru3G000063
chr1	8902275	0.113151	3.11695e-09	BosGru3G000063
chr1	9072349	0.0911428	5.98341e-08	BosGru3G000063
chr1	9839786	0.107124	2.88471e-08	BosGru3G000063
chr1	10864017	0.120043	7.28776e-09	BosGru3G000063
chr1	12115720	0.0963229	3.88643e-08	BosGru3G000063
chr1	14653388	0.109566	2.98957e-09	BosGru3G000063
chr1	15441412	0.121156	5.30752e-08	BosGru3G000063
chr1	15817316	0.122437	1.59127e-08	BosGru3G000063
chr1	23865081	0.135125	1.49297e-09	BosGru3G000063
chr1	23868011	0.130325	4.12725e-08	BosGru3G000063
chr1	23872807	0.132687	5.92049e-08	BosGru3G000063
chr1	23873473	0.123067	2.78749e-08	BosGru3G000063
chr1	23873479	0.120731	5.13189e-08	BosGru3G000063
chr1	25528457	0.134913	4.23848e-08	BosGru3G000063
chr1	25531454	0.13405	7.78262e-10	BosGru3G000063
chr1	25559621	0.131135	4.43658e-08	BosGru3G000063
chr1	25569623	0.1407	8.76039e-09	BosGru3G000063
chr1	27666308	0.100202	4.67771e-08	BosGru3G000063
chr1	32600848	0.158289	1.43388e-08	BosGru3G000063
chr1	32603009	0.142286	5.42654e-08	BosGru3G000063
chr1	34265458	0.123524	5.27285e-08	BosGru3G000063
chr1	34312528	0.142889	6.24319e-08	BosGru3G000063
chr1	34897706	0.136576	7.93697e-09	BosGru3G000063
chr1	35836959	0.142081	2.66708e-08	BosGru3G000063
chr1	38160024	0.133677	3.02911e-08	BosGru3G000063
chr1	38160158	0.136691	9.63577e-09	BosGru3G000063
chr1	41223448	0.123657	3.29512e-08	BosGru3G000063
chr1	41298021	0.133277	1.69861e-08	BosGru3G000063
chr1	42915405	0.14248	3.86123e-08	BosGru3G000063
chr1	42918976	0.141712	3.39291e-08	BosGru3G000063
chr1	45856098	0.149395	8.0819e-10	BosGru3G000063
chr1	45913227	0.1524	4.86846e-11	BosGru3G000063
chr1	48478119	0.144047	2.35749e-08	BosGru3G000063
chr1	51005105	0.129249	1.33005e-08	BosGru3G000063
chr1	51158401	0.141372	3.20647e-08	BosGru3G000063
chr1	51188798	0.138662	5.23842e-08	BosGru3G000063
chr1	59361473	0.131348	1.94713e-08	BosGru3G000063
chr1	61417357	0.15543	6.14675e-09	BosGru3G000063
chr1	63184209	0.163473	9.68825e-11	BosGru3G000063
chr1	69182568	0.159651	8.75877e-09	BosGru3G000063
chr1	75203901	0.141262	8.37846e-09	BosGru3G000063
chr1	78592467	0.150234	2.63108e-09	BosGru3G000063
chr1	78638630	0.188072	5.56138e-11	BosGru3G000063
chr1	78638773	0.1599	7.66864e-10	BosGru3G000063
chr1	79042694	0.166294	3.92683e-09	BosGru3G000063
chr1	83762379	0.150185	1.27042e-08	BosGru3G000063
chr1	93520043	0.153666	7.44886e-12	BosGru3G000063
chr1	94021888	0.144477	3.44324e-08	BosGru3G000063
chr1	97340309	0.138391	2.63394e-08	BosGru3G000063
chr1	104067797	0.154385	1.73051e-10	BosGru3G000063
chr1	106810622	0.1327	1.41413e-08	BosGru3G000063
chr1	110667812	0.161264	1.12037e-08	BosGru3G000063
chr1	111346464	0.110907	3.58206e-09	BosGru3G000063
chr1	111649260	0.123775	3.22954e-08	BosGru3G000063
chr1	111659465	0.141228	4.24568e-09	BosGru3G000063
chr1	111673179	0.114408	1.40051e-08	BosGru3G000063
chr1	111742180	0.145599	3.32714e-11	BosGru3G000063
chr1	112168929	0.144421	2.51369e-09	BosGru3G000063
chr1	112999500	0.141468	2.87859e-08	BosGru3G000063
chr1	113107638	0.114107	1.74537e-08	BosGru3G000063
chr1	113267342	0.139839	4.39451e-08	BosGru3G000063
chr1	113481572	0.151333	1.59129e-09	BosGru3G000063
chr1	113593464	0.143351	2.36054e-08	BosGru3G000063
chr1	113593465	0.143351	2.36054e-08	BosGru3G000063
chr1	113617923	0.139325	4.96457e-08	BosGru3G000063
chr1	113643345	0.132134	1.9337e-09	BosGru3G000063
chr1	114131600	0.147156	3.72062e-08	BosGru3G000063
chr1	114141500	0.151795	7.49466e-09	BosGru3G000063
chr1	117115252	0.123906	5.08298e-08	BosGru3G000063
chr1	117277785	0.100199	6.56014e-08	BosGru3G000063
chr1	117344527	0.124962	4.36402e-08	BosGru3G000063
chr1	117349420	0.164053	2.28237e-13	BosGru3G000063
chr1	117415330	0.141984	3.73534e-09	BosGru3G000063
chr1	117437342	0.156416	3.84708e-14	BosGru3G000063
chr1	117443652	0.14288	4.0238e-10	BosGru3G000063
chr1	117450806	0.129462	5.57086e-10	BosGru3G000063
chr1	117465745	0.126137	7.82394e-09	BosGru3G000063
chr1	117490208	0.176192	2.00539e-08	BosGru3G000063
chr1	117884116	0.146911	3.38114e-08	BosGru3G000063
chr1	123319946	0.123686	1.839e-08	BosGru3G000063
chr1	123585691	0.123632	2.10137e-09	BosGru3G000063
chr1	128576462	0.155127	4.87732e-08	BosGru3G000063
chr1	134165213	0.191906	4.79363e-14	BosGru3G000063
chr1	135974480	0.144714	2.31183e-08	BosGru3G000063
chr1	138461031	0.148921	1.22489e-11	BosGru3G000063
chr1	138680740	0.129348	1.78252e-08	BosGru3G000063
chr1	141095413	0.138081	4.1684e-09	BosGru3G000063
chr1	143503180	0.129	2.38097e-09	BosGru3G000063
chr1	143523679	0.110147	2.90812e-08	BosGru3G000063
chr1	145709225	0.120608	5.54439e-08	BosGru3G000063
chr1	146667986	0.123791	9.09334e-09	BosGru3G000063
chr1	146675828	0.131336	3.29762e-09	BosGru3G000063
chr1	147478826	0.22511	3.7372e-08	BosGru3G000063
chr1	147479246	0.176202	2.36465e-08	BosGru3G000063
chr1	147596616	0.134871	6.4457e-08	BosGru3G000063
chr1	148741550	0.14848	4.00702e-08	BosGru3G000063
chr1	148812829	0.137071	1.10777e-09	BosGru3G000063
chr1	155311288	0.138383	5.75703e-08	BosGru3G000063
chr1	156997580	0.147137	2.25298e-09	BosGru3G000063
chr1	156998113	0.142626	5.42055e-08	BosGru3G000063
chr1	157005678	0.147867	1.27022e-08	BosGru3G000063
chr1	157006146	0.141773	4.32733e-08	BosGru3G000063
chr1	157006191	0.136174	1.16765e-08	BosGru3G000063
chr1	157006245	0.162161	2.16869e-09	BosGru3G000063
chr1	157006246	0.156006	1.04107e-08	BosGru3G000063
chr1	157006328	0.14391	1.96497e-08	BosGru3G000063
chr1	157006443	0.170521	9.28722e-10	BosGru3G000063
chr1	157010564	0.152272	1.29565e-09	BosGru3G000063
chr1	157020351	0.14339	4.8986e-08	BosGru3G000063
chr1	157026370	0.12697	5.34562e-08	BosGru3G000063
chr1	157026372	0.12697	5.34562e-08	BosGru3G000063
chr1	157028336	0.140241	6.83153e-08	BosGru3G000063
chr1	157037079	0.14409	6.51386e-08	BosGru3G000063
chr1	157050856	0.14393	6.48702e-08	BosGru3G000063
chr1	157067416	0.145356	3.78719e-09	BosGru3G000063
chr1	157135901	0.155748	1.17927e-12	BosGru3G000063
chr1	157269590	0.132039	9.07734e-09	BosGru3G000063
chr1	157304708	0.142677	1.22366e-09	BosGru3G000063
chr1	157338714	0.174418	8.02899e-13	BosGru3G000063
chr1	157364438	0.121796	4.20596e-08	BosGru3G000063
chr1	158187986	0.0800387	6.81813e-08	BosGru3G000063
chr1	158541310	0.141791	3.18198e-11	BosGru3G000063
chr1	161345012	0.15939	1.14821e-10	BosGru3G000063
chr1	166699162	0.14625	7.09307e-10	BosGru3G000063
chr1	166778348	0.141027	2.17584e-08	BosGru3G000063
chr1	171375408	0.104216	1.22064e-08	BosGru3G000063
chr1	40020496	0.188695	2.08534e-08	BosGru3G000065
chr1	107139141	0.182012	7.13228e-08	BosGru3G000065
chr1	107163960	0.218207	8.95521e-11	BosGru3G000065
chr1	107169196	0.184686	5.51221e-08	BosGru3G000065
chr1	159404052	0.200704	2.95593e-08	BosGru3G000065
chr1	167025495	0.142287	4.73605e-08	BosGru3G000065
chr1	21044676	0.154432	4.95938e-08	BosGru3G000066
chr1	40236268	0.261478	1.42061e-09	BosGru3G000066
chr1	209262	0.117252	3.22176e-09	BosGru3G000067
chr1	1508679	0.13098	1.44259e-10	BosGru3G000067
chr1	1508708	0.12213	6.83937e-10	BosGru3G000067
chr1	1683141	0.119561	6.33191e-09	BosGru3G000067
chr1	2700435	0.080599	4.91755e-09	BosGru3G000067
chr1	2704193	0.0829416	7.8103e-09	BosGru3G000067
chr1	2861907	0.089519	2.04252e-08	BosGru3G000067
chr1	2861908	0.089228	2.35839e-08	BosGru3G000067
chr1	2861909	0.089519	2.04252e-08	BosGru3G000067
chr1	2861913	0.0864185	6.17604e-08	BosGru3G000067
chr1	2861920	0.0886001	2.98765e-08	BosGru3G000067
chr1	2908115	0.118177	4.03908e-11	BosGru3G000067
chr1	2922681	0.118257	9.75279e-13	BosGru3G000067
chr1	2969964	0.105859	5.86397e-09	BosGru3G000067
chr1	3025277	0.134043	9.47657e-11	BosGru3G000067
chr1	3061622	0.0770074	1.63471e-09	BosGru3G000067
chr1	8367222	0.117181	7.93064e-12	BosGru3G000067
chr1	9730271	0.082905	2.19034e-08	BosGru3G000067
chr1	9807900	0.0835613	3.52338e-08	BosGru3G000067
chr1	10272490	0.112196	6.89273e-11	BosGru3G000067
chr1	11765447	0.0663648	1.4856e-08	BosGru3G000067
chr1	11886835	0.0629639	2.47112e-08	BosGru3G000067
chr1	12910179	0.108946	2.62423e-10	BosGru3G000067
chr1	12970514	0.0974567	1.09858e-08	BosGru3G000067
chr1	16948363	0.110619	4.81736e-08	BosGru3G000067
chr1	18187533	0.110006	6.98676e-09	BosGru3G000067
chr1	21523646	0.080226	1.68213e-08	BosGru3G000067
chr1	22883598	0.0911631	2.6876e-08	BosGru3G000067
chr1	22907748	0.0806848	3.17231e-08	BosGru3G000067
chr1	22950726	0.0966758	6.05982e-10	BosGru3G000067
chr1	25780614	0.0875206	2.20868e-08	BosGru3G000067
chr1	27674722	0.109077	4.74681e-09	BosGru3G000067
chr1	27757816	0.125173	1.28909e-10	BosGru3G000067
chr1	29286330	0.13904	1.36377e-10	BosGru3G000067
chr1	32685196	0.130962	3.77832e-08	BosGru3G000067
chr1	32872997	0.124031	2.64482e-09	BosGru3G000067
chr1	33209171	0.0811358	1.99086e-08	BosGru3G000067
chr1	33693986	0.114308	3.89446e-08	BosGru3G000067
chr1	33786394	0.089501	1.54239e-09	BosGru3G000067
chr1	33885235	0.0808708	3.90311e-08	BosGru3G000067
chr1	34272698	0.0888462	1.98747e-08	BosGru3G000067
chr1	34272742	0.0988583	6.4754e-08	BosGru3G000067
chr1	35220822	0.129748	2.15802e-10	BosGru3G000067
chr1	35801537	0.112685	7.1601e-08	BosGru3G000067
chr1	37930055	0.101255	6.79266e-08	BosGru3G000067
chr1	38173388	0.0848918	3.28657e-09	BosGru3G000067
chr1	38185192	0.0972375	7.02983e-09	BosGru3G000067
chr1	38601823	-0.250571	2.15396e-14	BosGru3G000067
chr1	38602966	0.225226	1.59252e-08	BosGru3G000067
chr1	38613907	0.321253	5.92225e-08	BosGru3G000067
chr1	39121995	0.100712	4.52863e-08	BosGru3G000067
chr1	39121996	0.10065	4.55865e-08	BosGru3G000067
chr1	39306752	0.105975	3.03788e-11	BosGru3G000067
chr1	40590941	0.0871577	2.783e-09	BosGru3G000067
chr1	40591097	0.0731762	1.25096e-08	BosGru3G000067
chr1	40591098	0.0731762	1.25096e-08	BosGru3G000067
chr1	41305075	0.0970186	3.03245e-09	BosGru3G000067
chr1	41405481	0.110682	2.88012e-10	BosGru3G000067
chr1	44073005	0.0984691	6.01673e-08	BosGru3G000067
chr1	44101317	0.0819018	6.38252e-08	BosGru3G000067
chr1	44273727	0.0998783	5.81003e-08	BosGru3G000067
chr1	45460546	0.0984658	2.44574e-08	BosGru3G000067
chr1	48271485	0.102844	6.71851e-08	BosGru3G000067
chr1	50902815	0.102801	5.36144e-08	BosGru3G000067
chr1	50971087	0.0773456	5.99455e-09	BosGru3G000067
chr1	52387567	0.129598	1.00196e-08	BosGru3G000067
chr1	52387598	0.120686	4.14768e-08	BosGru3G000067
chr1	52568721	0.151206	3.86752e-11	BosGru3G000067
chr1	52581532	0.119541	5.80208e-09	BosGru3G000067
chr1	54923863	0.0751274	4.37662e-08	BosGru3G000067
chr1	55436058	0.112206	6.42612e-08	BosGru3G000067
chr1	56783144	0.114083	9.45433e-09	BosGru3G000067
chr1	56798314	0.120236	1.98685e-09	BosGru3G000067
chr1	57747525	0.112197	6.03301e-08	BosGru3G000067
chr1	58184976	0.105505	2.75229e-08	BosGru3G000067
chr1	58517955	0.0994974	6.21598e-08	BosGru3G000067
chr1	62415533	0.0918021	4.61642e-08	BosGru3G000067
chr1	63246258	0.106121	6.49722e-08	BosGru3G000067
chr1	63262193	0.116311	6.62148e-09	BosGru3G000067
chr1	63265156	0.113498	1.37666e-08	BosGru3G000067
chr1	63437945	0.119403	4.48218e-10	BosGru3G000067
chr1	63446525	0.17006	1.22911e-16	BosGru3G000067
chr1	64483237	0.113581	3.45862e-09	BosGru3G000067
chr1	67457076	0.104033	2.29188e-08	BosGru3G000067
chr1	70020164	0.0925378	1.35787e-09	BosGru3G000067
chr1	70246918	0.09335	1.17914e-08	BosGru3G000067
chr1	71912909	0.168024	1.3609e-09	BosGru3G000067
chr1	71920521	0.122828	5.25449e-11	BosGru3G000067
chr1	72087407	0.0864767	5.14229e-08	BosGru3G000067
chr1	72169304	0.0707287	6.83828e-08	BosGru3G000067
chr1	73034208	0.102301	5.59155e-08	BosGru3G000067
chr1	73740682	0.0894523	4.0641e-08	BosGru3G000067
chr1	74966970	0.103937	2.39402e-08	BosGru3G000067
chr1	75116642	0.111825	4.61605e-08	BosGru3G000067
chr1	81109064	0.078332	1.50358e-08	BosGru3G000067
chr1	81109096	0.0777839	1.80243e-08	BosGru3G000067
chr1	81128599	0.0859712	3.6917e-10	BosGru3G000067
chr1	81876420	0.100767	4.31872e-08	BosGru3G000067
chr1	81903337	0.129713	2.03358e-10	BosGru3G000067
chr1	81961671	0.11457	6.58309e-09	BosGru3G000067
chr1	83203995	0.117833	1.66621e-10	BosGru3G000067
chr1	83780880	0.112582	3.64648e-09	BosGru3G000067
chr1	84093080	0.0914124	6.98045e-08	BosGru3G000067
chr1	86179339	0.0872349	1.58686e-08	BosGru3G000067
chr1	87165075	0.0690068	7.04249e-09	BosGru3G000067
chr1	87179468	0.0812731	7.40327e-10	BosGru3G000067
chr1	87268134	0.0817781	6.36884e-09	BosGru3G000067
chr1	87380385	0.0917882	1.39055e-10	BosGru3G000067
chr1	87772350	0.109328	2.92242e-09	BosGru3G000067
chr1	87825121	0.112267	1.54867e-09	BosGru3G000067
chr1	91883830	0.115446	2.56232e-08	BosGru3G000067
chr1	93215977	0.100111	1.33769e-08	BosGru3G000067
chr1	93477530	0.093808	1.15874e-09	BosGru3G000067
chr1	93658222	0.0755201	1.68978e-09	BosGru3G000067
chr1	94231267	0.085431	4.35917e-08	BosGru3G000067
chr1	98408954	0.127861	2.50114e-08	BosGru3G000067
chr1	98429945	0.132668	4.00271e-10	BosGru3G000067
chr1	98433931	0.12986	7.8143e-11	BosGru3G000067
chr1	98439760	0.135629	7.39173e-10	BosGru3G000067
chr1	98652980	0.122582	2.63499e-09	BosGru3G000067
chr1	98653074	0.138938	1.60487e-10	BosGru3G000067
chr1	98653101	0.145224	1.053e-12	BosGru3G000067
chr1	98661539	0.129202	2.03166e-10	BosGru3G000067
chr1	99138011	0.0953406	6.4397e-08	BosGru3G000067
chr1	99159773	0.10982	3.41979e-09	BosGru3G000067
chr1	99720415	-0.181033	3.16012e-09	BosGru3G000067
chr1	99720433	-0.190093	3.60016e-10	BosGru3G000067
chr1	103057142	0.0974666	8.84624e-09	BosGru3G000067
chr1	105126916	0.0958729	1.9035e-08	BosGru3G000067
chr1	106355710	0.0872801	1.95465e-08	BosGru3G000067
chr1	108456197	0.104253	1.31461e-08	BosGru3G000067
chr1	109281169	0.103798	8.72868e-10	BosGru3G000067
chr1	109364760	0.077605	2.32821e-08	BosGru3G000067
chr1	111401390	0.124105	8.65556e-10	BosGru3G000067
chr1	115180811	0.132181	1.06623e-10	BosGru3G000067
chr1	115246460	0.0872817	1.33999e-08	BosGru3G000067
chr1	115248659	0.0870517	5.44521e-08	BosGru3G000067
chr1	115248673	0.103136	1.70321e-09	BosGru3G000067
chr1	115814191	-0.241727	1.08687e-08	BosGru3G000067
chr1	117324293	0.156053	7.13992e-12	BosGru3G000067
chr1	117325363	0.123335	1.39998e-08	BosGru3G000067
chr1	119146265	0.109409	1.03574e-08	BosGru3G000067
chr1	121340168	0.0917433	1.4062e-08	BosGru3G000067
chr1	122987917	0.123318	5.5238e-10	BosGru3G000067
chr1	128517988	0.139844	1.0917e-10	BosGru3G000067
chr1	129485872	0.142803	3.48446e-09	BosGru3G000067
chr1	130775959	0.0930877	5.20994e-09	BosGru3G000067
chr1	130834474	0.0910719	3.73458e-08	BosGru3G000067
chr1	130839182	0.0936221	3.64279e-08	BosGru3G000067
chr1	133465002	0.111047	4.61433e-09	BosGru3G000067
chr1	133525858	0.118251	3.59946e-11	BosGru3G000067
chr1	133655199	0.132179	1.30046e-11	BosGru3G000067
chr1	133659946	0.0877723	4.52836e-09	BosGru3G000067
chr1	136413361	0.0858969	6.37184e-09	BosGru3G000067
chr1	140526604	0.0635739	1.01811e-09	BosGru3G000067
chr1	140526644	0.0734523	2.48691e-10	BosGru3G000067
chr1	140526651	0.0736407	2.40073e-10	BosGru3G000067
chr1	140526680	0.0791316	1.78798e-11	BosGru3G000067
chr1	140526684	0.078637	4.57908e-11	BosGru3G000067
chr1	141494099	0.0911596	2.02359e-08	BosGru3G000067
chr1	141716588	0.123851	6.6171e-12	BosGru3G000067
chr1	141731346	0.130937	3.56845e-11	BosGru3G000067
chr1	141731445	0.121108	2.87645e-08	BosGru3G000067
chr1	141774739	0.0794732	1.44032e-08	BosGru3G000067
chr1	141776986	0.18012	8.13906e-19	BosGru3G000067
chr1	141831753	0.138481	4.56817e-11	BosGru3G000067
chr1	141835124	0.113098	2.37393e-12	BosGru3G000067
chr1	141922355	0.113567	6.10846e-09	BosGru3G000067
chr1	141922356	0.113567	6.10846e-09	BosGru3G000067
chr1	141948058	0.112874	1.80795e-08	BosGru3G000067
chr1	142047102	0.117804	6.78019e-08	BosGru3G000067
chr1	142174103	0.121616	1.32568e-08	BosGru3G000067
chr1	142175356	0.103525	9.60534e-09	BosGru3G000067
chr1	142204175	0.11962	9.73042e-10	BosGru3G000067
chr1	142207786	0.1113	1.8439e-09	BosGru3G000067
chr1	142351711	0.10677	6.28365e-08	BosGru3G000067
chr1	142360278	0.119408	1.39917e-09	BosGru3G000067
chr1	142364254	0.141736	1.73306e-15	BosGru3G000067
chr1	142420408	0.116963	3.79386e-08	BosGru3G000067
chr1	142435576	0.135108	1.8986e-13	BosGru3G000067
chr1	142500924	0.155382	8.62758e-14	BosGru3G000067
chr1	142600003	0.122441	7.81392e-10	BosGru3G000067
chr1	143244437	0.118216	3.29381e-08	BosGru3G000067
chr1	143247842	0.120583	3.05522e-08	BosGru3G000067
chr1	143254236	0.134285	2.1892e-12	BosGru3G000067
chr1	143430070	0.122773	4.48938e-08	BosGru3G000067
chr1	144015620	0.121591	2.30983e-08	BosGru3G000067
chr1	144924423	0.128027	8.62634e-09	BosGru3G000067
chr1	145658028	0.109342	5.31445e-08	BosGru3G000067
chr1	147468976	-0.190198	4.95444e-10	BosGru3G000067
chr1	147469601	0.20747	3.20399e-10	BosGru3G000067
chr1	147471045	-0.219295	4.02028e-12	BosGru3G000067
chr1	147472073	0.199372	2.35504e-09	BosGru3G000067
chr1	147472085	0.180066	5.21243e-09	BosGru3G000067
chr1	147472109	0.15993	1.776e-08	BosGru3G000067
chr1	147476322	-0.186055	2.50987e-08	BosGru3G000067
chr1	147480444	0.113571	1.99836e-08	BosGru3G000067
chr1	147546054	0.134387	4.73216e-12	BosGru3G000067
chr1	147608234	0.12479	3.95492e-12	BosGru3G000067
chr1	147938437	0.104903	4.84154e-08	BosGru3G000067
chr1	148385616	0.0988904	1.01093e-09	BosGru3G000067
chr1	148385618	0.0988904	1.01093e-09	BosGru3G000067
chr1	149041543	0.111438	5.63983e-08	BosGru3G000067
chr1	149461525	0.119517	1.05001e-11	BosGru3G000067
chr1	152678021	0.103432	1.0515e-09	BosGru3G000067
chr1	152710761	0.0944635	5.23365e-08	BosGru3G000067
chr1	152744524	0.107929	1.95172e-09	BosGru3G000067
chr1	153062414	0.113113	6.49888e-08	BosGru3G000067
chr1	154994676	0.0885153	5.95086e-09	BosGru3G000067
chr1	157682917	0.111902	1.85184e-09	BosGru3G000067
chr1	157749945	0.0907899	4.01162e-08	BosGru3G000067
chr1	158781940	0.11443	1.17267e-11	BosGru3G000067
chr1	159053563	0.0983288	1.34128e-08	BosGru3G000067
chr1	161138191	0.104949	4.54012e-08	BosGru3G000067
chr1	165137619	0.122157	9.92449e-11	BosGru3G000067
chr1	165288193	0.0912379	3.03786e-08	BosGru3G000067
chr1	165329988	0.116453	8.26167e-11	BosGru3G000067
chr1	165338467	0.0958073	5.36136e-08	BosGru3G000067
chr1	165349295	0.138381	8.80638e-13	BosGru3G000067
chr1	165349298	0.141971	3.4738e-13	BosGru3G000067
chr1	165349307	0.150131	6.04051e-14	BosGru3G000067
chr1	165349311	0.150131	6.04051e-14	BosGru3G000067
chr1	167140387	0.106451	1.40539e-09	BosGru3G000067
chr1	167140404	0.123575	3.30795e-11	BosGru3G000067
chr1	170966040	0.0868287	8.54197e-09	BosGru3G000067
chr1	171014023	0.0902032	1.63907e-08	BosGru3G000067
chr1	171014808	0.0918737	1.38887e-09	BosGru3G000067
chr1	171014838	0.0871959	1.95949e-08	BosGru3G000067
chr1	171028905	0.0950401	1.00743e-10	BosGru3G000067
chr1	171048474	0.0874384	4.10464e-08	BosGru3G000067
chr1	10820710	0.175419	6.77752e-12	BosGru3G000068
chr1	10824874	0.164142	9.64347e-10	BosGru3G000068
chr1	10829614	0.164974	1.07684e-08	BosGru3G000068
chr1	10842786	0.166671	5.38226e-08	BosGru3G000068
chr1	10851603	0.162869	2.42963e-08	BosGru3G000068
chr1	10858385	0.14349	3.57309e-08	BosGru3G000068
chr1	10876888	0.162305	4.19993e-10	BosGru3G000068
chr1	10895084	0.160881	6.59876e-10	BosGru3G000068
chr1	10928203	0.166039	8.17293e-09	BosGru3G000068
chr1	10931844	0.163181	1.7752e-10	BosGru3G000068
chr1	10934470	0.156766	4.83555e-08	BosGru3G000068
chr1	10973638	0.148833	6.82404e-09	BosGru3G000068
chr1	10973949	0.188467	5.68167e-14	BosGru3G000068
chr1	10977324	0.156012	2.48808e-08	BosGru3G000068
chr1	15794975	0.106557	1.23987e-08	BosGru3G000068
chr1	15794988	0.104696	5.58696e-09	BosGru3G000068
chr1	22787756	0.153792	3.89763e-08	BosGru3G000068
chr1	27929941	0.186988	1.63349e-11	BosGru3G000068
chr1	35801417	0.106905	3.11708e-08	BosGru3G000068
chr1	35801537	0.164456	1.16165e-08	BosGru3G000068
chr1	35804264	0.110981	3.23911e-08	BosGru3G000068
chr1	39038832	0.152746	9.24174e-09	BosGru3G000068
chr1	41406410	0.162064	1.02165e-08	BosGru3G000068
chr1	46791005	0.0975448	4.01176e-09	BosGru3G000068
chr1	56837710	0.161393	7.78876e-09	BosGru3G000068
chr1	58375656	0.120521	1.04155e-08	BosGru3G000068
chr1	58375926	0.100046	3.50971e-08	BosGru3G000068
chr1	58375937	0.106554	8.71541e-09	BosGru3G000068
chr1	58379939	0.112021	4.40442e-09	BosGru3G000068
chr1	58382868	0.111286	7.22409e-10	BosGru3G000068
chr1	58382890	0.128696	2.33261e-12	BosGru3G000068
chr1	58386507	0.107035	8.0074e-09	BosGru3G000068
chr1	58395237	0.100127	4.63138e-08	BosGru3G000068
chr1	97431195	0.145927	1.28216e-09	BosGru3G000068
chr1	109425963	0.136741	3.71121e-08	BosGru3G000068
chr1	114362245	0.163224	7.1419e-08	BosGru3G000068
chr1	128317892	0.133156	7.21195e-08	BosGru3G000068
chr1	142566644	0.140943	3.54834e-08	BosGru3G000068
chr1	154764227	0.171067	1.10121e-08	BosGru3G000068
chr1	13738974	0.168041	5.04199e-08	BosGru3G000069
chr1	38600537	-0.581651	4.3665e-08	BosGru3G000069
chr1	38643904	0.43971	4.92471e-09	BosGru3G000069
chr1	38643909	0.477105	1.29355e-10	BosGru3G000069
chr1	63479110	0.235618	2.42732e-11	BosGru3G000069
chr1	80444226	0.203515	1.47255e-08	BosGru3G000069
chr1	80522960	0.203605	1.76513e-08	BosGru3G000069
chr1	95791062	0.152159	2.86932e-08	BosGru3G000069
chr1	95791074	0.153431	2.26725e-08	BosGru3G000069
chr1	98492774	0.166996	4.53179e-08	BosGru3G000069
chr1	107873908	0.0995287	1.75802e-08	BosGru3G000069
chr1	114292338	0.131012	1.65753e-08	BosGru3G000069
chr1	115814175	0.339562	2.91433e-10	BosGru3G000069
chr1	147479712	-0.351966	2.56946e-09	BosGru3G000069
chr1	155444240	0.17102	5.25643e-09	BosGru3G000069
chr1	154265	0.232996	2.64903e-08	BosGru3G000074
chr1	198508	0.251554	3.33574e-08	BosGru3G000074
chr1	207844	0.248817	2.722e-08	BosGru3G000074
chr1	214311	0.226425	6.52177e-09	BosGru3G000074
chr1	12447303	0.246279	6.0493e-08	BosGru3G000074
chr1	2595422	0.130732	6.12536e-09	BosGru3G000085
chr1	2765686	0.19619	2.44127e-08	BosGru3G000085
chr1	2808841	0.197231	4.26346e-08	BosGru3G000085
chr1	2865361	0.216669	9.05215e-09	BosGru3G000085
chr1	2922681	0.187929	1.43948e-10	BosGru3G000085
chr1	2969964	0.190957	2.11346e-09	BosGru3G000085
chr1	7912373	0.156549	2.49421e-09	BosGru3G000085
chr1	8084021	0.147831	2.19564e-08	BosGru3G000085
chr1	23381200	-0.3088	6.75139e-09	BosGru3G000085
chr1	41166945	0.150751	2.46543e-08	BosGru3G000085
chr1	131418760	0.126598	5.49082e-09	BosGru3G000085
chr1	169678869	0.171172	2.35509e-08	BosGru3G000085
chr1	169694825	0.180701	4.29403e-10	BosGru3G000085
chr1	57040190	0.163894	1.89027e-08	BosGru3G000086
chr1	131373587	0.157201	1.56968e-08	BosGru3G000086
chr1	34499334	0.131852	2.67621e-09	BosGru3G000087
chr1	34529257	0.122341	5.98582e-08	BosGru3G000087
chr1	76132582	0.225631	2.21089e-08	BosGru3G000087
chr1	704773	0.0800341	1.07221e-09	BosGru3G000089
chr1	1369019	0.0899968	4.0621e-10	BosGru3G000089
chr1	2272984	0.10053	1.38368e-08	BosGru3G000089
chr1	2287380	0.0959927	5.00546e-08	BosGru3G000089
chr1	2292661	0.101571	5.20499e-09	BosGru3G000089
chr1	2292671	0.101349	5.59399e-09	BosGru3G000089
chr1	2481528	0.105897	1.05259e-09	BosGru3G000089
chr1	2576961	0.082387	3.17255e-08	BosGru3G000089
chr1	2765686	0.0991372	1.73785e-08	BosGru3G000089
chr1	2808841	0.0993519	3.40537e-08	BosGru3G000089
chr1	2827615	0.100534	2.42683e-08	BosGru3G000089
chr1	2849658	0.104767	8.202e-09	BosGru3G000089
chr1	4584682	0.0955084	4.11754e-08	BosGru3G000089
chr1	5923764	0.0960856	7.00217e-08	BosGru3G000089
chr1	6079674	0.11146	9.97169e-10	BosGru3G000089
chr1	6485594	0.0973075	4.58519e-09	BosGru3G000089
chr1	6560109	0.0886114	3.00458e-08	BosGru3G000089
chr1	8040157	0.113976	1.9002e-10	BosGru3G000089
chr1	8101727	0.100717	1.11166e-08	BosGru3G000089
chr1	8700016	0.0867205	6.56729e-08	BosGru3G000089
chr1	8781067	0.0955151	3.09831e-09	BosGru3G000089
chr1	10271692	0.0862486	3.38368e-08	BosGru3G000089
chr1	10474257	0.107295	3.52958e-09	BosGru3G000089
chr1	10497826	0.113382	1.42799e-11	BosGru3G000089
chr1	11860490	0.0635386	2.64169e-08	BosGru3G000089
chr1	11964199	0.0981544	7.31748e-10	BosGru3G000089
chr1	13765650	0.0872543	3.78367e-08	BosGru3G000089
chr1	15568855	0.137797	1.29272e-13	BosGru3G000089
chr1	15568951	0.104296	3.08733e-08	BosGru3G000089
chr1	15571112	0.107962	1.10259e-08	BosGru3G000089
chr1	17243762	0.117071	8.42588e-10	BosGru3G000089
chr1	17259860	0.0855861	5.76803e-09	BosGru3G000089
chr1	18588625	0.090952	5.48004e-09	BosGru3G000089
chr1	18722670	0.113094	6.11562e-11	BosGru3G000089
chr1	18940777	0.114833	7.14593e-09	BosGru3G000089
chr1	19049307	0.104498	2.43312e-09	BosGru3G000089
chr1	19049880	0.0989024	5.57144e-08	BosGru3G000089
chr1	19454304	0.0913661	5.42909e-08	BosGru3G000089
chr1	19480863	0.0943848	2.62484e-08	BosGru3G000089
chr1	21333649	0.126784	1.42608e-12	BosGru3G000089
chr1	21343410	0.103775	2.29814e-08	BosGru3G000089
chr1	21344264	0.0755956	1.42162e-08	BosGru3G000089
chr1	21353767	0.114781	4.67257e-13	BosGru3G000089
chr1	22145099	0.0832742	3.51944e-08	BosGru3G000089
chr1	28337488	0.108776	9.09129e-11	BosGru3G000089
chr1	30123323	0.103669	9.7131e-10	BosGru3G000089
chr1	30507422	0.111597	4.45736e-10	BosGru3G000089
chr1	30507497	0.0912571	1.97253e-09	BosGru3G000089
chr1	30507554	0.1059	4.14968e-09	BosGru3G000089
chr1	30585214	0.107827	1.30272e-09	BosGru3G000089
chr1	30587243	0.108583	1.91152e-09	BosGru3G000089
chr1	30612832	0.100941	8.58296e-09	BosGru3G000089
chr1	30842957	0.10065	2.1554e-08	BosGru3G000089
chr1	31392076	0.0796014	5.24081e-09	BosGru3G000089
chr1	33283160	0.107845	9.89237e-13	BosGru3G000089
chr1	35078124	0.0885568	2.36523e-08	BosGru3G000089
chr1	35083315	0.0877582	2.24036e-08	BosGru3G000089
chr1	35097167	0.0853206	3.33571e-08	BosGru3G000089
chr1	35100391	0.0936435	5.01081e-09	BosGru3G000089
chr1	35566783	0.0756908	3.51858e-10	BosGru3G000089
chr1	35587691	0.0830171	6.9307e-10	BosGru3G000089
chr1	35587693	0.0830171	6.9307e-10	BosGru3G000089
chr1	35651490	0.0702851	1.3558e-08	BosGru3G000089
chr1	35655675	0.0798213	6.97286e-10	BosGru3G000089
chr1	35667968	0.0534881	3.56224e-08	BosGru3G000089
chr1	35737406	0.105613	1.1895e-09	BosGru3G000089
chr1	35747682	0.136787	1.04891e-13	BosGru3G000089
chr1	35755772	0.119085	2.62507e-09	BosGru3G000089
chr1	37131744	0.0876379	2.37898e-08	BosGru3G000089
chr1	37317893	0.0956055	5.89444e-09	BosGru3G000089
chr1	37437429	0.142534	2.33334e-18	BosGru3G000089
chr1	37652097	0.0928894	5.47301e-09	BosGru3G000089
chr1	37672977	0.0974881	1.55198e-08	BosGru3G000089
chr1	38159371	0.109101	2.30561e-10	BosGru3G000089
chr1	38596446	-0.155353	2.03099e-08	BosGru3G000089
chr1	38597712	0.144076	2.42e-10	BosGru3G000089
chr1	38610949	-0.271714	1.34257e-09	BosGru3G000089
chr1	38646394	0.0745208	2.70341e-08	BosGru3G000089
chr1	41653121	0.112394	4.90774e-09	BosGru3G000089
chr1	41693381	0.0927198	7.28601e-12	BosGru3G000089
chr1	41697377	0.0740388	2.17741e-08	BosGru3G000089
chr1	41715476	0.0898396	6.64828e-08	BosGru3G000089
chr1	41725547	0.104894	6.46246e-11	BosGru3G000089
chr1	41739536	0.112213	1.98006e-11	BosGru3G000089
chr1	41782599	0.101924	3.77134e-08	BosGru3G000089
chr1	41788073	0.0968053	4.36576e-08	BosGru3G000089
chr1	41991174	0.116882	4.53406e-10	BosGru3G000089
chr1	42014792	0.0822964	3.51217e-09	BosGru3G000089
chr1	42100505	0.10517	3.85748e-08	BosGru3G000089
chr1	43115906	0.105497	2.82793e-10	BosGru3G000089
chr1	45576659	0.0656851	6.92347e-10	BosGru3G000089
chr1	45579203	0.062344	8.55139e-09	BosGru3G000089
chr1	45588249	0.0572573	3.01245e-08	BosGru3G000089
chr1	46845295	0.099949	1.82765e-08	BosGru3G000089
chr1	47800154	0.0948307	4.85288e-11	BosGru3G000089
chr1	47825775	0.0846182	6.89038e-10	BosGru3G000089
chr1	47925645	0.0888379	8.01792e-09	BosGru3G000089
chr1	48349932	0.0993212	5.30854e-09	BosGru3G000089
chr1	48401005	0.104073	3.97942e-10	BosGru3G000089
chr1	50048886	0.0932791	6.54415e-08	BosGru3G000089
chr1	51430883	0.0871336	2.9503e-08	BosGru3G000089
chr1	51722019	0.0791403	1.07205e-08	BosGru3G000089
chr1	53139403	0.0867204	2.98902e-10	BosGru3G000089
chr1	53189106	0.0948607	2.13626e-09	BosGru3G000089
chr1	53293483	0.0717339	7.19452e-10	BosGru3G000089
chr1	53318917	0.0793355	6.10829e-11	BosGru3G000089
chr1	53356945	0.0996911	3.40794e-12	BosGru3G000089
chr1	54637884	0.0878323	5.62027e-08	BosGru3G000089
chr1	54822670	0.0868189	4.25959e-08	BosGru3G000089
chr1	58354705	0.116709	3.57882e-10	BosGru3G000089
chr1	58500677	0.142222	1.40492e-09	BosGru3G000089
chr1	58527059	0.13025	2.36144e-11	BosGru3G000089
chr1	58585595	0.129004	3.5257e-10	BosGru3G000089
chr1	58614493	0.114907	5.90868e-08	BosGru3G000089
chr1	58662786	0.0889084	5.00025e-08	BosGru3G000089
chr1	58706042	0.101038	9.9977e-10	BosGru3G000089
chr1	58744133	0.116634	5.26307e-09	BosGru3G000089
chr1	58796592	0.0963189	1.03873e-08	BosGru3G000089
chr1	65686730	0.0860859	5.45207e-11	BosGru3G000089
chr1	65803617	0.0709227	6.26501e-09	BosGru3G000089
chr1	67030842	0.0909451	1.92922e-08	BosGru3G000089
chr1	68391740	0.0893497	2.15943e-08	BosGru3G000089
chr1	70529003	0.106319	1.95879e-09	BosGru3G000089
chr1	71592951	0.148031	6.94944e-10	BosGru3G000089
chr1	71889439	-0.17587	2.00079e-08	BosGru3G000089
chr1	71913698	0.2031	3.38663e-15	BosGru3G000089
chr1	72381650	0.101384	7.64738e-10	BosGru3G000089
chr1	73641830	0.0919257	3.03894e-08	BosGru3G000089
chr1	73641832	0.0931875	2.30541e-08	BosGru3G000089
chr1	75700133	0.104772	3.22458e-08	BosGru3G000089
chr1	78802052	0.0981614	6.78683e-10	BosGru3G000089
chr1	78846243	0.118001	3.60745e-11	BosGru3G000089
chr1	79194285	0.0961265	8.44222e-09	BosGru3G000089
chr1	81503882	0.103742	3.10589e-10	BosGru3G000089
chr1	82231336	0.0890949	7.49364e-09	BosGru3G000089
chr1	82256419	0.0804786	1.18184e-08	BosGru3G000089
chr1	84531996	0.0935073	1.4996e-10	BosGru3G000089
chr1	90708107	0.0940076	1.88023e-08	BosGru3G000089
chr1	91869442	0.105893	4.09116e-08	BosGru3G000089
chr1	91880894	0.0896935	1.77074e-08	BosGru3G000089
chr1	91917149	0.111675	9.38335e-09	BosGru3G000089
chr1	91955204	0.0741482	8.70691e-09	BosGru3G000089
chr1	91955221	0.0750273	4.52827e-09	BosGru3G000089
chr1	92362849	0.109151	1.36164e-13	BosGru3G000089
chr1	93145597	0.0994967	4.12762e-10	BosGru3G000089
chr1	93165769	0.118182	8.36095e-10	BosGru3G000089
chr1	93189926	0.131308	2.36384e-11	BosGru3G000089
chr1	93190781	0.0939006	1.37442e-08	BosGru3G000089
chr1	93244363	0.0946317	3.88063e-10	BosGru3G000089
chr1	93352529	0.121834	2.1705e-10	BosGru3G000089
chr1	94369196	0.0610665	6.13301e-08	BosGru3G000089
chr1	94597196	0.0955573	4.92451e-09	BosGru3G000089
chr1	96598149	0.112373	2.40581e-10	BosGru3G000089
chr1	97725373	0.0959232	9.8743e-09	BosGru3G000089
chr1	98210214	0.0808891	4.37301e-08	BosGru3G000089
chr1	103154182	0.102961	1.72799e-09	BosGru3G000089
chr1	104880303	0.0965905	8.36908e-09	BosGru3G000089
chr1	106246385	0.101536	1.98014e-10	BosGru3G000089
chr1	106612897	0.0842531	2.012e-08	BosGru3G000089
chr1	109046786	0.118362	3.91828e-11	BosGru3G000089
chr1	109516777	0.0996464	7.72241e-12	BosGru3G000089
chr1	109516782	0.0981232	1.49273e-11	BosGru3G000089
chr1	109564380	0.06073	2.52469e-08	BosGru3G000089
chr1	109598800	0.113067	1.00392e-10	BosGru3G000089
chr1	109637400	0.100988	5.19668e-08	BosGru3G000089
chr1	109655367	0.130662	1.69221e-12	BosGru3G000089
chr1	109713846	0.144153	1.18744e-11	BosGru3G000089
chr1	109739905	0.114201	1.87785e-08	BosGru3G000089
chr1	109862628	0.0974489	6.54733e-09	BosGru3G000089
chr1	109880775	0.112167	1.74882e-08	BosGru3G000089
chr1	110741868	0.122145	7.17737e-08	BosGru3G000089
chr1	111221952	0.105742	8.64165e-09	BosGru3G000089
chr1	111416111	0.100339	6.71569e-08	BosGru3G000089
chr1	111946966	0.114001	9.26671e-11	BosGru3G000089
chr1	112586185	0.141998	7.61513e-11	BosGru3G000089
chr1	112594605	0.109732	1.29544e-08	BosGru3G000089
chr1	113208106	0.0949621	4.06884e-08	BosGru3G000089
chr1	113650164	0.113937	5.54416e-10	BosGru3G000089
chr1	114327615	0.221633	4.51773e-08	BosGru3G000089
chr1	115814987	0.127172	5.36252e-08	BosGru3G000089
chr1	117249233	0.0562384	4.29717e-08	BosGru3G000089
chr1	117249319	0.0580923	2.82879e-08	BosGru3G000089
chr1	119143940	0.130172	3.9792e-13	BosGru3G000089
chr1	121207524	0.070611	1.75162e-08	BosGru3G000089
chr1	121280431	0.0857152	9.54163e-09	BosGru3G000089
chr1	121314133	0.0809015	3.80149e-08	BosGru3G000089
chr1	121330747	0.0840155	5.23137e-10	BosGru3G000089
chr1	122879075	0.127574	4.53253e-09	BosGru3G000089
chr1	122929354	0.0912726	6.35993e-08	BosGru3G000089
chr1	123088041	0.113142	5.71388e-09	BosGru3G000089
chr1	123089723	0.136362	3.49914e-11	BosGru3G000089
chr1	123138527	0.12279	3.90666e-10	BosGru3G000089
chr1	123771698	0.10963	2.73405e-10	BosGru3G000089
chr1	125414817	0.0862321	1.19152e-08	BosGru3G000089
chr1	125435334	0.0924248	7.54285e-09	BosGru3G000089
chr1	125442786	0.100808	1.44573e-08	BosGru3G000089
chr1	125485656	0.120684	3.09497e-11	BosGru3G000089
chr1	125528150	0.112099	3.30305e-10	BosGru3G000089
chr1	126551120	0.0622553	2.62862e-08	BosGru3G000089
chr1	127873194	0.0888703	6.86142e-08	BosGru3G000089
chr1	127873195	0.0888703	6.86142e-08	BosGru3G000089
chr1	128364171	0.0858782	4.01421e-08	BosGru3G000089
chr1	130073496	0.0862929	2.92773e-12	BosGru3G000089
chr1	130780237	0.0814584	4.54372e-08	BosGru3G000089
chr1	131430010	0.086669	6.70692e-09	BosGru3G000089
chr1	131874613	0.0996101	1.98442e-09	BosGru3G000089
chr1	131939388	0.0966296	8.24161e-09	BosGru3G000089
chr1	131961214	0.0900095	2.42324e-08	BosGru3G000089
chr1	134553521	0.0894611	1.30845e-08	BosGru3G000089
chr1	134582285	0.0945462	6.39828e-09	BosGru3G000089
chr1	134582396	0.0944154	7.99038e-09	BosGru3G000089
chr1	134648890	0.0897907	1.48262e-08	BosGru3G000089
chr1	134717909	0.118205	2.72602e-09	BosGru3G000089
chr1	136114228	0.126431	9.76247e-12	BosGru3G000089
chr1	136879825	0.0976642	1.29634e-08	BosGru3G000089
chr1	137110810	0.11258	7.28486e-13	BosGru3G000089
chr1	139671610	0.108776	9.50196e-10	BosGru3G000089
chr1	139918404	0.0903363	1.1654e-08	BosGru3G000089
chr1	139954502	0.0920309	3.70864e-09	BosGru3G000089
chr1	139979659	0.0841118	7.01109e-09	BosGru3G000089
chr1	140040723	0.0608211	2.93763e-08	BosGru3G000089
chr1	140044391	0.0618579	1.47262e-08	BosGru3G000089
chr1	140130448	0.055823	7.3607e-09	BosGru3G000089
chr1	140980152	0.0972826	3.57816e-10	BosGru3G000089
chr1	140989510	0.104362	2.59761e-13	BosGru3G000089
chr1	142312772	0.0863065	3.20616e-08	BosGru3G000089
chr1	143271532	0.0867849	1.2468e-08	BosGru3G000089
chr1	143465493	0.130153	8.50128e-13	BosGru3G000089
chr1	143989919	0.114564	4.50151e-08	BosGru3G000089
chr1	144016829	0.129547	7.68634e-13	BosGru3G000089
chr1	145675903	0.106948	2.47167e-09	BosGru3G000089
chr1	147105607	0.0965816	3.15957e-08	BosGru3G000089
chr1	147472726	0.15663	1.22445e-08	BosGru3G000089
chr1	147472738	0.18222	2.72862e-10	BosGru3G000089
chr1	147472762	0.1863	3.89737e-10	BosGru3G000089
chr1	147472811	0.146424	3.97926e-09	BosGru3G000089
chr1	147472839	0.139233	9.0923e-09	BosGru3G000089
chr1	147472906	0.211101	1.81467e-17	BosGru3G000089
chr1	147475153	0.144627	1.8052e-08	BosGru3G000089
chr1	147475170	0.164615	2.59301e-10	BosGru3G000089
chr1	147475172	0.164615	2.59301e-10	BosGru3G000089
chr1	147475174	0.164615	2.59301e-10	BosGru3G000089
chr1	147901267	0.178938	1.44322e-12	BosGru3G000089
chr1	147901269	0.178938	1.44322e-12	BosGru3G000089
chr1	149081710	0.0845388	4.07444e-10	BosGru3G000089
chr1	149702274	0.0857107	2.61334e-08	BosGru3G000089
chr1	149741616	0.0915843	1.49547e-08	BosGru3G000089
chr1	149741640	0.0904147	2.264e-08	BosGru3G000089
chr1	149745865	0.0934353	1.56501e-08	BosGru3G000089
chr1	149746006	0.0882948	3.48558e-08	BosGru3G000089
chr1	149769113	0.0782453	2.40608e-09	BosGru3G000089
chr1	149797772	0.0699175	2.21749e-08	BosGru3G000089
chr1	149817516	0.0667658	5.5128e-08	BosGru3G000089
chr1	149872200	0.0656384	4.15326e-08	BosGru3G000089
chr1	149890031	0.0679816	4.25269e-08	BosGru3G000089
chr1	149894135	0.0662102	4.3536e-08	BosGru3G000089
chr1	149991382	0.0971102	4.06313e-08	BosGru3G000089
chr1	150078266	0.093301	5.92814e-08	BosGru3G000089
chr1	152225863	0.116827	1.35128e-11	BosGru3G000089
chr1	152789101	0.0725592	8.26047e-10	BosGru3G000089
chr1	153151032	0.106123	2.45081e-08	BosGru3G000089
chr1	153156769	0.106569	1.11923e-08	BosGru3G000089
chr1	153503294	0.147078	1.17119e-18	BosGru3G000089
chr1	153518555	0.101147	3.72511e-08	BosGru3G000089
chr1	153622093	0.0904835	4.70421e-08	BosGru3G000089
chr1	157074137	0.11027	2.81456e-08	BosGru3G000089
chr1	157075083	0.136925	6.63783e-10	BosGru3G000089
chr1	157075089	0.137015	6.02163e-10	BosGru3G000089
chr1	157084155	0.144726	1.22345e-13	BosGru3G000089
chr1	157084162	0.14475	1.1439e-13	BosGru3G000089
chr1	157245324	0.144001	4.60556e-14	BosGru3G000089
chr1	159635230	0.107725	4.50609e-09	BosGru3G000089
chr1	159654107	0.104735	5.71901e-09	BosGru3G000089
chr1	159727389	0.103804	1.46954e-08	BosGru3G000089
chr1	160302492	0.0836862	6.54184e-08	BosGru3G000089
chr1	161515628	0.0948771	2.28448e-08	BosGru3G000089
chr1	161528246	0.0998224	7.58498e-09	BosGru3G000089
chr1	161773208	0.116834	7.56044e-11	BosGru3G000089
chr1	161773233	0.112278	1.40194e-10	BosGru3G000089
chr1	162745330	0.10436	2.66583e-09	BosGru3G000089
chr1	162747659	0.0951969	9.04878e-09	BosGru3G000089
chr1	162747692	0.117558	9.29552e-11	BosGru3G000089
chr1	162747708	0.102704	2.43897e-09	BosGru3G000089
chr1	162748870	0.0932707	3.70659e-08	BosGru3G000089
chr1	162749584	0.0903571	3.62273e-08	BosGru3G000089
chr1	162749593	0.0900606	3.97435e-08	BosGru3G000089
chr1	162751537	0.0935283	1.60291e-08	BosGru3G000089
chr1	162753373	0.0945952	1.44756e-08	BosGru3G000089
chr1	162753386	0.0956663	1.54993e-08	BosGru3G000089
chr1	162753932	0.111111	5.19905e-10	BosGru3G000089
chr1	162753947	0.111009	7.16328e-10	BosGru3G000089
chr1	163320826	0.107949	1.07036e-09	BosGru3G000089
chr1	166002033	0.0994237	9.11833e-10	BosGru3G000089
chr1	166159213	0.082911	4.59356e-09	BosGru3G000089
chr1	166922191	0.112964	2.94891e-10	BosGru3G000089
chr1	166957709	0.0971244	1.41793e-08	BosGru3G000089
chr1	167101817	0.105429	2.52674e-09	BosGru3G000089
chr1	167208600	0.0794292	1.32037e-08	BosGru3G000089
chr1	167772295	0.0852158	5.96208e-08	BosGru3G000089
chr1	167871698	0.112003	1.36156e-08	BosGru3G000089
chr1	169326126	0.0992141	6.48462e-08	BosGru3G000089
chr1	171441781	0.0812465	4.77163e-08	BosGru3G000089
chr1	831899	0.096333	1.02724e-10	BosGru3G000102
chr1	846122	0.103499	8.22707e-10	BosGru3G000102
chr1	862255	0.0785144	6.24571e-08	BosGru3G000102
chr1	865069	0.147871	2.3083e-20	BosGru3G000102
chr1	865338	0.104064	1.92142e-09	BosGru3G000102
chr1	904830	0.0818291	3.36059e-08	BosGru3G000102
chr1	905292	0.103871	1.7899e-11	BosGru3G000102
chr1	1857219	0.0951218	1.86966e-08	BosGru3G000102
chr1	2463569	0.102322	1.62927e-09	BosGru3G000102
chr1	3080796	0.115403	7.37181e-11	BosGru3G000102
chr1	4608268	0.10438	2.16031e-10	BosGru3G000102
chr1	4624814	0.0863525	9.74347e-10	BosGru3G000102
chr1	4891279	0.119617	1.18197e-12	BosGru3G000102
chr1	5035427	0.10076	5.55645e-09	BosGru3G000102
chr1	6759987	0.119381	3.70577e-10	BosGru3G000102
chr1	7594862	0.0880574	4.95846e-08	BosGru3G000102
chr1	7652197	0.0967959	6.8047e-08	BosGru3G000102
chr1	8506570	0.119159	8.73047e-11	BosGru3G000102
chr1	9108375	0.11371	3.72521e-11	BosGru3G000102
chr1	9108504	0.107174	2.06474e-10	BosGru3G000102
chr1	11718289	0.109976	1.50638e-11	BosGru3G000102
chr1	12438533	0.105836	2.49967e-08	BosGru3G000102
chr1	12492398	0.110125	1.34327e-10	BosGru3G000102
chr1	13443345	0.0813553	4.6899e-08	BosGru3G000102
chr1	13443641	0.0890062	6.84458e-09	BosGru3G000102
chr1	13443670	0.0804681	5.00162e-08	BosGru3G000102
chr1	13443677	0.0875117	1.02896e-08	BosGru3G000102
chr1	15048425	0.125857	3.10656e-10	BosGru3G000102
chr1	15262219	0.105486	7.76125e-10	BosGru3G000102
chr1	15329487	0.089877	6.53423e-10	BosGru3G000102
chr1	16816568	0.113679	9.38896e-11	BosGru3G000102
chr1	17187756	0.109424	2.945e-10	BosGru3G000102
chr1	20536855	0.0656384	5.23562e-08	BosGru3G000102
chr1	23118965	0.073852	1.22096e-08	BosGru3G000102
chr1	23149217	0.07363	2.52086e-09	BosGru3G000102
chr1	23372838	0.0664277	7.05895e-08	BosGru3G000102
chr1	23886502	0.10582	4.47037e-09	BosGru3G000102
chr1	24452577	0.0958683	1.93429e-08	BosGru3G000102
chr1	24800695	0.11126	4.33113e-09	BosGru3G000102
chr1	25477120	0.106983	4.66213e-11	BosGru3G000102
chr1	25600186	0.122279	3.8802e-11	BosGru3G000102
chr1	25600447	0.096647	3.45273e-08	BosGru3G000102
chr1	25600625	0.103327	1.34452e-10	BosGru3G000102
chr1	28230713	0.0924199	5.84805e-08	BosGru3G000102
chr1	28234424	0.0966286	2.64994e-08	BosGru3G000102
chr1	28443420	0.0880655	3.27266e-08	BosGru3G000102
chr1	29595117	0.0905353	7.89453e-11	BosGru3G000102
chr1	30727839	0.0895227	1.33188e-08	BosGru3G000102
chr1	30749920	0.096748	1.35736e-09	BosGru3G000102
chr1	31556838	0.0815538	1.71824e-08	BosGru3G000102
chr1	32615404	0.0920077	3.73582e-11	BosGru3G000102
chr1	32623835	0.104096	4.97775e-10	BosGru3G000102
chr1	32628910	0.124574	2.14291e-12	BosGru3G000102
chr1	32629331	0.110441	1.26116e-08	BosGru3G000102
chr1	32655519	0.108234	1.70422e-08	BosGru3G000102
chr1	32886402	0.110342	1.73614e-08	BosGru3G000102
chr1	33815014	0.0803232	2.69022e-09	BosGru3G000102
chr1	33837303	0.0659105	2.35298e-08	BosGru3G000102
chr1	33870899	0.0671604	5.45114e-08	BosGru3G000102
chr1	33905894	0.109427	4.67179e-08	BosGru3G000102
chr1	33934278	0.100134	6.36271e-11	BosGru3G000102
chr1	33939698	0.0887864	1.01122e-08	BosGru3G000102
chr1	35171626	0.112284	2.43201e-08	BosGru3G000102
chr1	35174275	0.121956	6.22637e-09	BosGru3G000102
chr1	35208465	0.116267	2.27297e-10	BosGru3G000102
chr1	35369914	0.125199	1.56346e-11	BosGru3G000102
chr1	35370726	0.104985	3.69782e-08	BosGru3G000102
chr1	35399529	0.107549	5.59867e-08	BosGru3G000102
chr1	35440706	0.0971525	8.78873e-09	BosGru3G000102
chr1	35452396	0.119682	6.08116e-09	BosGru3G000102
chr1	35452436	0.0908486	4.89847e-08	BosGru3G000102
chr1	35462666	0.112498	1.77376e-08	BosGru3G000102
chr1	35462667	0.112498	1.77376e-08	BosGru3G000102
chr1	35481354	0.10286	2.73095e-09	BosGru3G000102
chr1	35481361	0.102911	2.70947e-09	BosGru3G000102
chr1	35481367	0.105411	1.52224e-09	BosGru3G000102
chr1	35514448	0.100336	1.89154e-09	BosGru3G000102
chr1	35567577	0.102715	8.11897e-10	BosGru3G000102
chr1	35608140	0.109538	1.63501e-08	BosGru3G000102
chr1	35627722	0.109801	1.39593e-08	BosGru3G000102
chr1	35694475	0.0903803	1.43132e-08	BosGru3G000102
chr1	35694595	0.0973644	2.61001e-09	BosGru3G000102
chr1	35732059	0.0870621	3.60665e-08	BosGru3G000102
chr1	35732073	0.0890515	2.10723e-08	BosGru3G000102
chr1	35732111	0.0892194	1.57573e-08	BosGru3G000102
chr1	36249691	0.0663894	3.9347e-09	BosGru3G000102
chr1	36465786	0.123672	8.92806e-12	BosGru3G000102
chr1	36782784	0.120643	7.93752e-14	BosGru3G000102
chr1	36997111	0.0799469	6.07547e-10	BosGru3G000102
chr1	37920881	0.10206	2.38497e-09	BosGru3G000102
chr1	37920887	0.102092	2.37494e-09	BosGru3G000102
chr1	38440308	0.127022	8.37223e-12	BosGru3G000102
chr1	38441629	0.110554	1.10504e-08	BosGru3G000102
chr1	38448983	0.12125	2.25188e-09	BosGru3G000102
chr1	38486975	0.0940253	7.27828e-09	BosGru3G000102
chr1	38495265	0.0952724	4.54654e-09	BosGru3G000102
chr1	38562511	0.0728588	2.01406e-09	BosGru3G000102
chr1	42435114	0.0708361	4.59281e-09	BosGru3G000102
chr1	42472455	0.0745131	2.68917e-09	BosGru3G000102
chr1	42623040	0.108818	1.16871e-13	BosGru3G000102
chr1	42632206	0.0909854	2.89101e-10	BosGru3G000102
chr1	43796240	0.0930268	1.40851e-09	BosGru3G000102
chr1	44617085	0.0929512	2.09776e-08	BosGru3G000102
chr1	45673534	0.0600723	3.18712e-09	BosGru3G000102
chr1	47336809	0.0813157	1.4916e-08	BosGru3G000102
chr1	50887290	0.0726214	1.88349e-08	BosGru3G000102
chr1	50954894	0.0876071	1.63018e-09	BosGru3G000102
chr1	51331991	0.109056	1.01075e-09	BosGru3G000102
chr1	52043121	0.10472	9.68851e-12	BosGru3G000102
chr1	52155190	0.082452	2.31227e-08	BosGru3G000102
chr1	55895641	0.0875691	2.71226e-08	BosGru3G000102
chr1	57945717	0.11373	1.41201e-08	BosGru3G000102
chr1	58738514	0.0811432	3.91241e-08	BosGru3G000102
chr1	59233878	0.0901003	1.60518e-08	BosGru3G000102
chr1	60315406	0.0887645	2.16301e-08	BosGru3G000102
chr1	60404775	0.0888096	1.58701e-08	BosGru3G000102
chr1	61651544	0.0884018	1.63847e-08	BosGru3G000102
chr1	62707475	0.105557	2.90124e-09	BosGru3G000102
chr1	65334054	0.0862818	2.6524e-08	BosGru3G000102
chr1	65955356	0.117491	2.39523e-10	BosGru3G000102
chr1	68473064	0.106946	3.59174e-12	BosGru3G000102
chr1	68675007	0.116074	5.33726e-09	BosGru3G000102
chr1	71298581	0.0664581	5.2439e-08	BosGru3G000102
chr1	72378190	0.10119	2.68115e-09	BosGru3G000102
chr1	77222322	0.06581	4.53873e-09	BosGru3G000102
chr1	78749380	0.0951943	3.54792e-09	BosGru3G000102
chr1	78754914	0.100268	1.04859e-09	BosGru3G000102
chr1	84448051	0.0880558	8.39816e-09	BosGru3G000102
chr1	85226711	0.0889626	2.43389e-08	BosGru3G000102
chr1	86391550	0.0910718	1.10682e-08	BosGru3G000102
chr1	87127310	0.0637078	5.83796e-09	BosGru3G000102
chr1	88331662	0.0863517	1.66403e-08	BosGru3G000102
chr1	88919808	0.0703993	3.24776e-08	BosGru3G000102
chr1	89192407	0.114918	1.68896e-10	BosGru3G000102
chr1	90224531	0.105278	1.11815e-08	BosGru3G000102
chr1	90837898	0.0923993	6.78535e-08	BosGru3G000102
chr1	91248045	0.108767	1.8458e-08	BosGru3G000102
chr1	91411640	0.100987	4.76422e-08	BosGru3G000102
chr1	91415956	0.115704	1.39453e-10	BosGru3G000102
chr1	91416185	0.108862	2.17547e-08	BosGru3G000102
chr1	91418882	0.102088	3.96952e-08	BosGru3G000102
chr1	91419301	0.131649	5.81941e-12	BosGru3G000102
chr1	91419391	0.113446	2.4979e-12	BosGru3G000102
chr1	91419843	0.114041	1.53093e-10	BosGru3G000102
chr1	91420095	0.102711	2.82259e-09	BosGru3G000102
chr1	91423186	0.112305	5.5307e-09	BosGru3G000102
chr1	91423735	0.124758	7.10066e-12	BosGru3G000102
chr1	91433482	0.12625	6.04331e-12	BosGru3G000102
chr1	91433815	0.102704	4.18305e-08	BosGru3G000102
chr1	91439211	0.122506	2.27667e-13	BosGru3G000102
chr1	91443237	0.10768	4.12063e-10	BosGru3G000102
chr1	91446490	0.0966947	5.13222e-09	BosGru3G000102
chr1	91446751	0.120918	3.66249e-11	BosGru3G000102
chr1	91447241	0.104987	9.86229e-10	BosGru3G000102
chr1	91448005	0.136852	6.97908e-13	BosGru3G000102
chr1	91448012	0.136852	6.97908e-13	BosGru3G000102
chr1	91449109	0.112487	1.09443e-10	BosGru3G000102
chr1	91451272	0.0909408	2.82929e-08	BosGru3G000102
chr1	91451287	0.0943026	9.66409e-09	BosGru3G000102
chr1	91451299	0.0928564	1.53035e-08	BosGru3G000102
chr1	92596104	0.0822225	4.37616e-08	BosGru3G000102
chr1	93803404	0.0972431	4.17691e-08	BosGru3G000102
chr1	94757415	0.118305	2.66086e-10	BosGru3G000102
chr1	94772542	0.0835872	1.07024e-08	BosGru3G000102
chr1	95476471	0.0869164	5.49813e-08	BosGru3G000102
chr1	96181062	0.094894	6.54146e-09	BosGru3G000102
chr1	96234628	0.0877555	6.88928e-08	BosGru3G000102
chr1	97998710	0.0810643	3.16082e-08	BosGru3G000102
chr1	98721338	0.0850058	1.59212e-09	BosGru3G000102
chr1	100905663	0.0699549	2.69701e-08	BosGru3G000102
chr1	102342350	0.104822	7.19991e-09	BosGru3G000102
chr1	103939893	0.114234	6.53043e-10	BosGru3G000102
chr1	104112157	0.107553	1.23112e-08	BosGru3G000102
chr1	104112174	0.10832	1.22978e-08	BosGru3G000102
chr1	104113673	0.105511	5.41478e-09	BosGru3G000102
chr1	105599485	0.0979591	3.8079e-10	BosGru3G000102
chr1	106013418	0.0642936	4.40517e-08	BosGru3G000102
chr1	106024612	0.0619377	2.75513e-08	BosGru3G000102
chr1	109475071	0.105379	1.8129e-09	BosGru3G000102
chr1	113352318	0.0699447	5.81147e-08	BosGru3G000102
chr1	113462200	0.0871599	5.1704e-08	BosGru3G000102
chr1	113513284	0.104946	3.95267e-10	BosGru3G000102
chr1	113593325	0.114268	2.91147e-11	BosGru3G000102
chr1	113732637	0.0902361	1.991e-08	BosGru3G000102
chr1	114217071	0.0916817	4.39482e-08	BosGru3G000102
chr1	114613358	0.0918414	6.36609e-08	BosGru3G000102
chr1	115146570	0.107909	1.29879e-10	BosGru3G000102
chr1	115209301	0.149908	1.90145e-14	BosGru3G000102
chr1	115279691	0.10478	5.52267e-11	BosGru3G000102
chr1	115279810	0.111556	6.69686e-14	BosGru3G000102
chr1	115279847	0.105152	4.47982e-11	BosGru3G000102
chr1	115280899	0.106152	2.27895e-11	BosGru3G000102
chr1	115287974	0.103624	1.37544e-09	BosGru3G000102
chr1	115290074	0.0887615	6.27906e-08	BosGru3G000102
chr1	115308215	0.104578	2.00486e-09	BosGru3G000102
chr1	115329273	0.100856	3.19355e-10	BosGru3G000102
chr1	115352015	0.109538	2.37584e-11	BosGru3G000102
chr1	115380967	0.0923503	5.89836e-12	BosGru3G000102
chr1	115389136	0.0866077	4.07139e-09	BosGru3G000102
chr1	115430893	0.0749699	5.46377e-08	BosGru3G000102
chr1	115454551	0.0838399	3.92703e-09	BosGru3G000102
chr1	115467184	0.079181	3.14559e-08	BosGru3G000102
chr1	115491117	0.0809905	1.66242e-08	BosGru3G000102
chr1	115623158	0.119818	2.08437e-12	BosGru3G000102
chr1	115642570	0.113513	1.72725e-09	BosGru3G000102
chr1	115650883	0.118099	6.70765e-12	BosGru3G000102
chr1	115860789	0.0897685	6.31475e-08	BosGru3G000102
chr1	115860810	0.102073	3.85661e-09	BosGru3G000102
chr1	115894974	0.103763	4.72255e-09	BosGru3G000102
chr1	115899765	0.104781	1.98507e-09	BosGru3G000102
chr1	115899897	0.0918874	4.45398e-08	BosGru3G000102
chr1	115899907	0.090393	5.07262e-08	BosGru3G000102
chr1	115899948	0.087794	4.87213e-08	BosGru3G000102
chr1	115907942	0.114758	2.23192e-10	BosGru3G000102
chr1	115907984	0.111184	5.59747e-10	BosGru3G000102
chr1	116053266	0.0570404	1.58499e-08	BosGru3G000102
chr1	116066902	0.0643138	9.34828e-09	BosGru3G000102
chr1	116189702	0.0740561	7.28812e-08	BosGru3G000102
chr1	116369295	0.0904453	2.23487e-08	BosGru3G000102
chr1	116616347	0.0798294	1.7258e-08	BosGru3G000102
chr1	117277785	0.0726498	3.27707e-08	BosGru3G000102
chr1	120192739	0.100161	6.02925e-08	BosGru3G000102
chr1	120740965	0.0889707	1.62957e-08	BosGru3G000102
chr1	121085834	0.115235	4.89648e-08	BosGru3G000102
chr1	121085848	0.114148	5.21486e-08	BosGru3G000102
chr1	121085874	0.110418	7.2955e-08	BosGru3G000102
chr1	121102653	0.123333	2.1945e-08	BosGru3G000102
chr1	121109380	0.11069	5.37081e-08	BosGru3G000102
chr1	121122608	0.110844	2.97664e-08	BosGru3G000102
chr1	121123948	0.110955	2.16594e-08	BosGru3G000102
chr1	121123952	0.124375	2.092e-09	BosGru3G000102
chr1	122382612	0.0762509	4.33075e-08	BosGru3G000102
chr1	125454776	0.093725	5.12606e-08	BosGru3G000102
chr1	125880996	0.0649043	2.81776e-08	BosGru3G000102
chr1	127603152	0.107878	2.46804e-10	BosGru3G000102
chr1	129500908	0.110978	2.12501e-10	BosGru3G000102
chr1	131072479	0.100181	1.16042e-08	BosGru3G000102
chr1	131073988	0.115417	4.82639e-11	BosGru3G000102
chr1	131074424	0.0843321	5.45394e-08	BosGru3G000102
chr1	131074438	0.0894801	2.67254e-08	BosGru3G000102
chr1	131075039	0.130896	6.91298e-16	BosGru3G000102
chr1	131075048	0.133322	3.40108e-16	BosGru3G000102
chr1	131075097	0.0976372	4.29654e-12	BosGru3G000102
chr1	131075098	0.0960438	6.57286e-12	BosGru3G000102
chr1	131075114	0.100467	1.31715e-12	BosGru3G000102
chr1	131075123	0.0829866	5.45986e-08	BosGru3G000102
chr1	131075127	0.0955235	3.25359e-09	BosGru3G000102
chr1	131076249	0.112425	2.25356e-10	BosGru3G000102
chr1	131082849	0.114281	1.70064e-08	BosGru3G000102
chr1	133027154	0.0863882	1.48391e-08	BosGru3G000102
chr1	133027155	0.0863882	1.48391e-08	BosGru3G000102
chr1	133027175	0.0884357	6.20684e-09	BosGru3G000102
chr1	133623973	0.0932172	6.7688e-08	BosGru3G000102
chr1	133704713	0.0898211	1.17162e-09	BosGru3G000102
chr1	134938694	0.103596	4.10865e-08	BosGru3G000102
chr1	135259128	0.091245	6.72906e-12	BosGru3G000102
chr1	136938090	0.0903384	2.14492e-09	BosGru3G000102
chr1	136961220	0.108271	5.99241e-10	BosGru3G000102
chr1	136971558	0.0915289	1.00015e-08	BosGru3G000102
chr1	139088585	0.108525	2.75772e-11	BosGru3G000102
chr1	139088751	0.111874	1.10577e-09	BosGru3G000102
chr1	139088771	0.106477	3.41831e-09	BosGru3G000102
chr1	140355090	0.111699	1.50744e-08	BosGru3G000102
chr1	140701735	0.0797216	3.16638e-10	BosGru3G000102
chr1	140802057	0.0961771	3.91846e-09	BosGru3G000102
chr1	140837796	0.0924225	1.41733e-10	BosGru3G000102
chr1	140840771	0.0892112	7.8258e-09	BosGru3G000102
chr1	145500395	0.0892409	1.52956e-08	BosGru3G000102
chr1	147469744	0.225082	9.53267e-12	BosGru3G000102
chr1	148268670	0.0958786	2.5586e-09	BosGru3G000102
chr1	149028224	0.104465	1.93446e-09	BosGru3G000102
chr1	150726811	0.078472	7.16519e-08	BosGru3G000102
chr1	150730749	0.0802285	6.576e-08	BosGru3G000102
chr1	150733061	0.0885313	5.6229e-09	BosGru3G000102
chr1	150891792	0.0866487	1.39582e-08	BosGru3G000102
chr1	150914675	0.0997467	3.64052e-08	BosGru3G000102
chr1	150915092	0.0945131	7.94313e-10	BosGru3G000102
chr1	150976600	0.0933851	4.26633e-09	BosGru3G000102
chr1	151061067	0.111569	2.69922e-09	BosGru3G000102
chr1	151202026	0.086427	1.37294e-08	BosGru3G000102
chr1	151256091	0.0906317	2.36759e-09	BosGru3G000102
chr1	153305095	0.107259	3.26505e-08	BosGru3G000102
chr1	155249419	0.0582925	9.41334e-09	BosGru3G000102
chr1	155782566	0.100386	1.5479e-10	BosGru3G000102
chr1	158547614	0.0654636	2.795e-09	BosGru3G000102
chr1	158566412	0.0640944	1.45994e-08	BosGru3G000102
chr1	158644598	0.060338	1.38453e-08	BosGru3G000102
chr1	160349766	0.107204	3.33167e-10	BosGru3G000102
chr1	160642091	0.0849179	1.22366e-09	BosGru3G000102
chr1	160642111	0.092439	1.83981e-10	BosGru3G000102
chr1	160654110	0.0936004	1.68143e-08	BosGru3G000102
chr1	162614584	0.0899186	3.53572e-08	BosGru3G000102
chr1	162974991	0.0821087	2.10199e-08	BosGru3G000102
chr1	163025427	0.0824414	5.99316e-08	BosGru3G000102
chr1	163088396	0.0877455	9.25263e-10	BosGru3G000102
chr1	163603888	0.0788545	1.55666e-08	BosGru3G000102
chr1	163621670	0.0952537	5.8602e-10	BosGru3G000102
chr1	167301654	0.104341	1.41184e-11	BosGru3G000102
chr1	117300523	0.260333	7.64421e-11	BosGru3G000103
chr1	117412835	0.22744	2.75943e-08	BosGru3G000103
chr1	86909654	0.359859	1.45866e-09	BosGru3G000109
chr1	86909666	0.327502	1.28759e-08	BosGru3G000109
chr1	3817346	0.5137	1.71804e-11	BosGru3G000113
chr1	20039589	0.264992	4.88633e-08	BosGru3G000113
chr1	20367859	-0.306762	4.49094e-09	BosGru3G000113
chr1	20367863	-0.324541	8.24837e-10	BosGru3G000113
chr1	20367895	-0.302982	1.14558e-08	BosGru3G000113
chr1	20367904	-0.319733	1.7197e-09	BosGru3G000113
chr1	20602110	0.388827	6.79265e-08	BosGru3G000113
chr1	38599375	0.443263	2.1429e-12	BosGru3G000113
chr1	38599387	0.460276	7.79816e-12	BosGru3G000113
chr1	38599414	0.382852	4.49409e-08	BosGru3G000113
chr1	38611795	0.331004	1.44154e-08	BosGru3G000113
chr1	38611796	0.331004	1.44154e-08	BosGru3G000113
chr1	60205149	-0.408735	1.15968e-10	BosGru3G000113
chr1	60205152	-0.402361	1.49954e-10	BosGru3G000113
chr1	60205241	-0.314722	5.60663e-08	BosGru3G000113
chr1	69606275	-0.252007	1.61196e-08	BosGru3G000113
chr1	69606290	-0.275249	2.14633e-10	BosGru3G000113
chr1	69606293	-0.25295	2.01708e-08	BosGru3G000113
chr1	71028748	-0.269887	3.36773e-08	BosGru3G000113
chr1	73568115	-0.276027	2.44979e-08	BosGru3G000113
chr1	86906047	0.426775	8.99542e-10	BosGru3G000113
chr1	86906051	0.426775	8.99542e-10	BosGru3G000113
chr1	86906110	0.347471	3.07795e-08	BosGru3G000113
chr1	86906455	0.628597	1.96996e-19	BosGru3G000113
chr1	87153938	-0.221799	4.55797e-08	BosGru3G000113
chr1	94511438	0.389373	1.15444e-08	BosGru3G000113
chr1	98674628	0.27685	8.68361e-09	BosGru3G000113
chr1	98674634	0.289212	2.22617e-09	BosGru3G000113
chr1	109656726	0.339738	3.53845e-08	BosGru3G000113
chr1	109657701	0.361893	3.66707e-08	BosGru3G000113
chr1	115813448	0.324178	7.72373e-10	BosGru3G000113
chr1	128978638	0.386811	5.33871e-09	BosGru3G000113
chr1	147462894	0.551834	2.6916e-12	BosGru3G000113
chr1	156458709	-0.390465	5.88925e-10	BosGru3G000113
chr1	156458786	-0.380735	1.86517e-08	BosGru3G000113
chr1	18158132	0.226027	6.35854e-08	BosGru3G000129
chr1	41445838	0.189194	6.5929e-08	BosGru3G000129
chr1	127527415	0.163464	1.24187e-08	BosGru3G000129
chr1	147224355	0.225906	2.53753e-08	BosGru3G000129
chr1	150468370	0.136595	2.9414e-08	BosGru3G000129
chr1	45489971	0.217196	3.21975e-10	BosGru3G000130
chr1	45493516	0.138945	2.81695e-08	BosGru3G000130
chr1	45493528	0.138207	2.67762e-08	BosGru3G000130
chr1	45493529	0.137213	3.6191e-08	BosGru3G000130
chr1	45503996	0.13873	5.96892e-08	BosGru3G000130
chr1	45506001	0.147077	9.03952e-10	BosGru3G000130
chr1	45506050	0.133204	2.93667e-08	BosGru3G000130
chr1	45506087	0.137062	2.08935e-08	BosGru3G000130
chr1	45506162	0.190883	4.04511e-08	BosGru3G000130
chr1	45506618	0.138631	3.12857e-08	BosGru3G000130
chr1	45506621	0.139597	2.17576e-08	BosGru3G000130
chr1	45509672	0.132411	4.38176e-08	BosGru3G000130
chr1	45512068	0.193293	1.16729e-08	BosGru3G000130
chr1	45513340	0.133753	1.31384e-08	BosGru3G000130
chr1	45514666	0.132313	3.17439e-08	BosGru3G000130
chr1	45514998	0.128649	5.34234e-08	BosGru3G000130
chr1	45515953	0.138937	1.03915e-08	BosGru3G000130
chr1	45520810	0.13771	1.26912e-08	BosGru3G000130
chr1	45520838	0.14302	2.20868e-09	BosGru3G000130
chr1	45521317	0.135802	2.434e-08	BosGru3G000130
chr1	45521479	0.143972	3.13937e-09	BosGru3G000130
chr1	45522590	0.230064	2.75995e-08	BosGru3G000130
chr1	45524226	0.141314	3.3721e-09	BosGru3G000130
chr1	45531611	0.144721	9.16481e-10	BosGru3G000130
chr1	45531726	0.136759	2.59871e-08	BosGru3G000130
chr1	45531750	0.135911	2.34799e-08	BosGru3G000130
chr1	45531760	0.131157	7.31099e-08	BosGru3G000130
chr1	45531762	0.131157	7.31099e-08	BosGru3G000130
chr1	45531775	0.131378	7.21096e-08	BosGru3G000130
chr1	45531957	0.137629	3.9626e-08	BosGru3G000130
chr1	45532098	0.1325	7.29352e-08	BosGru3G000130
chr1	45536353	0.137359	5.32352e-08	BosGru3G000130
chr1	45536912	0.148558	1.35749e-09	BosGru3G000130
chr1	45537026	0.147356	5.75203e-10	BosGru3G000130
chr1	45537079	0.133785	2.13976e-08	BosGru3G000130
chr1	45537230	0.137295	1.03981e-08	BosGru3G000130
chr1	45538260	0.149758	2.2985e-10	BosGru3G000130
chr1	45538263	0.154761	5.04996e-11	BosGru3G000130
chr1	45538297	0.140397	4.6584e-09	BosGru3G000130
chr1	45538484	0.133646	1.76667e-08	BosGru3G000130
chr1	45538589	0.14247	1.29884e-09	BosGru3G000130
chr1	45538607	0.148546	4.40261e-10	BosGru3G000130
chr1	45538611	0.144097	2.05764e-09	BosGru3G000130
chr1	45538758	0.137656	7.98252e-09	BosGru3G000130
chr1	45538848	0.130433	3.49029e-08	BosGru3G000130
chr1	45538947	0.129821	3.51889e-08	BosGru3G000130
chr1	45539015	0.159058	5.62666e-11	BosGru3G000130
chr1	45539046	0.13238	2.13645e-08	BosGru3G000130
chr1	45539050	0.158062	1.93799e-11	BosGru3G000130
chr1	45539295	0.152191	1.88861e-10	BosGru3G000130
chr1	45539385	0.1428	1.4542e-09	BosGru3G000130
chr1	45539400	0.149243	5.96267e-10	BosGru3G000130
chr1	45539566	0.140404	9.78036e-09	BosGru3G000130
chr1	45539746	0.15345	3.63568e-10	BosGru3G000130
chr1	45539815	0.140199	6.58671e-09	BosGru3G000130
chr1	45539858	0.15412	3.88518e-10	BosGru3G000130
chr1	45539859	0.15412	3.88518e-10	BosGru3G000130
chr1	45539890	0.150145	3.8845e-10	BosGru3G000130
chr1	45540049	0.148258	9.36089e-10	BosGru3G000130
chr1	45540069	0.200406	8.30384e-09	BosGru3G000130
chr1	45540100	0.160623	1.87299e-11	BosGru3G000130
chr1	45540107	0.150548	6.25216e-10	BosGru3G000130
chr1	45540122	0.152558	4.28979e-10	BosGru3G000130
chr1	45540157	0.132018	4.65071e-08	BosGru3G000130
chr1	45540224	0.139252	8.64657e-09	BosGru3G000130
chr1	45540613	0.147269	5.61357e-10	BosGru3G000130
chr1	45540681	0.136367	1.59394e-08	BosGru3G000130
chr1	45540692	0.13456	3.95916e-08	BosGru3G000130
chr1	45540870	0.136739	1.52133e-09	BosGru3G000130
chr1	45540913	0.156955	4.12899e-11	BosGru3G000130
chr1	45543445	0.137301	7.63577e-09	BosGru3G000130
chr1	45543489	0.150381	5.84531e-10	BosGru3G000130
chr1	45543499	0.151492	5.90105e-10	BosGru3G000130
chr1	45543508	0.152956	4.16058e-10	BosGru3G000130
chr1	45543523	0.152205	3.47128e-10	BosGru3G000130
chr1	45543543	0.1632	3.56633e-11	BosGru3G000130
chr1	45548147	0.134909	2.79417e-08	BosGru3G000130
chr1	45548194	0.139546	9.48834e-09	BosGru3G000130
chr1	45548420	0.141776	1.54816e-08	BosGru3G000130
chr1	45548460	0.144061	6.89326e-09	BosGru3G000130
chr1	45548465	0.137193	3.29009e-08	BosGru3G000130
chr1	45548469	0.13739	3.3552e-08	BosGru3G000130
chr1	45548474	0.140547	1.21777e-08	BosGru3G000130
chr1	45548504	0.160098	1.16541e-10	BosGru3G000130
chr1	45548511	0.160098	1.16541e-10	BosGru3G000130
chr1	45548538	0.145416	5.98579e-09	BosGru3G000130
chr1	45548552	0.152853	8.26232e-10	BosGru3G000130
chr1	45548559	0.156706	2.96336e-10	BosGru3G000130
chr1	45548626	0.13332	6.76897e-08	BosGru3G000130
chr1	45548788	0.145646	3.54185e-09	BosGru3G000130
chr1	45548827	0.151581	5.53428e-10	BosGru3G000130
chr1	45548852	0.135712	3.44906e-08	BosGru3G000130
chr1	45548860	0.134566	4.08143e-08	BosGru3G000130
chr1	45548870	0.141443	9.4517e-09	BosGru3G000130
chr1	45548906	0.137446	9.8938e-09	BosGru3G000130
chr1	45549126	0.153431	2.58531e-10	BosGru3G000130
chr1	45549157	0.144428	3.10588e-09	BosGru3G000130
chr1	45549162	0.140041	6.86267e-09	BosGru3G000130
chr1	45549186	0.15129	5.61947e-10	BosGru3G000130
chr1	45550542	0.136483	1.9255e-08	BosGru3G000130
chr1	45550585	0.133774	1.39256e-08	BosGru3G000130
chr1	45551022	0.156945	1.47903e-10	BosGru3G000130
chr1	45551071	0.179891	1.14713e-14	BosGru3G000130
chr1	45551085	0.172633	5.76128e-13	BosGru3G000130
chr1	45551225	0.138556	1.54105e-08	BosGru3G000130
chr1	45551312	0.133236	3.11404e-08	BosGru3G000130
chr1	45551996	0.141959	5.00701e-09	BosGru3G000130
chr1	45552352	0.130972	5.85896e-08	BosGru3G000130
chr1	45552514	0.143708	2.65597e-09	BosGru3G000130
chr1	45552645	0.143995	1.78895e-09	BosGru3G000130
chr1	45552884	0.161775	1.11514e-11	BosGru3G000130
chr1	45552890	0.157739	4.35639e-11	BosGru3G000130
chr1	45552974	0.151887	2.66571e-10	BosGru3G000130
chr1	45553003	0.150966	8.07416e-10	BosGru3G000130
chr1	45553100	0.150705	3.06282e-10	BosGru3G000130
chr1	45553267	0.148363	7.43474e-10	BosGru3G000130
chr1	45553397	0.138836	1.15064e-08	BosGru3G000130
chr1	45553571	0.156047	1.25903e-10	BosGru3G000130
chr1	45553639	0.149521	7.21592e-10	BosGru3G000130
chr1	45553736	0.168563	3.06038e-12	BosGru3G000130
chr1	45553769	0.146042	1.14295e-09	BosGru3G000130
chr1	45554257	0.154885	2.8426e-10	BosGru3G000130
chr1	45554521	0.136891	2.7132e-08	BosGru3G000130
chr1	45554669	0.152463	7.41954e-11	BosGru3G000130
chr1	45554707	0.126238	2.56036e-08	BosGru3G000130
chr1	45558244	0.150403	1.49239e-09	BosGru3G000130
chr1	45558458	0.164783	1.3153e-11	BosGru3G000130
chr1	45558701	0.13636	2.13889e-08	BosGru3G000130
chr1	45559430	0.163551	1.7568e-11	BosGru3G000130
chr1	45559638	0.15674	6.4497e-11	BosGru3G000130
chr1	45559744	0.149029	1.14154e-09	BosGru3G000130
chr1	45559806	0.139012	2.87206e-08	BosGru3G000130
chr1	45559935	0.134916	1.12087e-08	BosGru3G000130
chr1	45560296	0.130932	3.71077e-08	BosGru3G000130
chr1	45560518	0.144347	1.32327e-09	BosGru3G000130
chr1	45560780	0.136116	1.45608e-08	BosGru3G000130
chr1	45560890	0.135427	3.33624e-08	BosGru3G000130
chr1	45560891	0.135427	3.33624e-08	BosGru3G000130
chr1	45561035	0.137266	3.22393e-08	BosGru3G000130
chr1	45561165	0.180566	6.31468e-14	BosGru3G000130
chr1	45561166	0.180566	6.31468e-14	BosGru3G000130
chr1	45561184	0.169101	2.61291e-12	BosGru3G000130
chr1	45561185	0.168396	3.49151e-12	BosGru3G000130
chr1	45561375	0.191107	2.33745e-08	BosGru3G000130
chr1	45561447	0.133419	2.12411e-08	BosGru3G000130
chr1	45561925	0.142624	8.50795e-09	BosGru3G000130
chr1	45561962	0.153005	6.47841e-10	BosGru3G000130
chr1	45562046	0.139749	6.80811e-09	BosGru3G000130
chr1	45562072	0.148641	8.14234e-10	BosGru3G000130
chr1	45562315	0.156074	1.16235e-10	BosGru3G000130
chr1	45562717	0.139741	9.31539e-09	BosGru3G000130
chr1	45562864	0.205796	1.68622e-10	BosGru3G000130
chr1	45562866	0.137215	2.68303e-08	BosGru3G000130
chr1	45562867	0.137215	2.68303e-08	BosGru3G000130
chr1	45562961	0.136423	3.05354e-08	BosGru3G000130
chr1	45562972	0.147263	3.04106e-09	BosGru3G000130
chr1	45563102	0.144705	1.61356e-09	BosGru3G000130
chr1	45563145	0.140201	7.67703e-09	BosGru3G000130
chr1	45563581	0.135792	8.79485e-09	BosGru3G000130
chr1	45563644	0.136726	2.58488e-08	BosGru3G000130
chr1	45563772	0.155281	1.25501e-10	BosGru3G000130
chr1	45563854	0.165567	6.98319e-12	BosGru3G000130
chr1	45563888	0.153593	4.80818e-10	BosGru3G000130
chr1	45563933	0.155999	2.61095e-10	BosGru3G000130
chr1	45563958	0.147825	5.63649e-09	BosGru3G000130
chr1	45563973	0.152506	1.65509e-09	BosGru3G000130
chr1	45564022	0.154528	1.57326e-10	BosGru3G000130
chr1	45564081	0.168014	2.0736e-12	BosGru3G000130
chr1	45564141	0.160048	1.17227e-10	BosGru3G000130
chr1	45564144	0.15473	4.79004e-10	BosGru3G000130
chr1	45564158	0.15079	1.22267e-09	BosGru3G000130
chr1	45564181	0.148566	2.22061e-09	BosGru3G000130
chr1	45564292	0.13314	2.19175e-08	BosGru3G000130
chr1	45564390	0.134581	7.95748e-09	BosGru3G000130
chr1	45564629	0.127424	6.67329e-08	BosGru3G000130
chr1	45564784	0.137465	1.391e-08	BosGru3G000130
chr1	45564857	0.163062	4.22661e-11	BosGru3G000130
chr1	45564909	0.153713	1.84499e-10	BosGru3G000130
chr1	45564915	0.1541	1.18611e-10	BosGru3G000130
chr1	45564953	0.144812	1.45456e-09	BosGru3G000130
chr1	45564965	0.155799	1.93049e-10	BosGru3G000130
chr1	45564972	0.161381	1.1851e-10	BosGru3G000130
chr1	45564982	0.147617	8.61784e-09	BosGru3G000130
chr1	45565139	0.136564	3.69977e-08	BosGru3G000130
chr1	45565209	0.147469	1.29318e-09	BosGru3G000130
chr1	45565210	0.147469	1.29318e-09	BosGru3G000130
chr1	45565218	0.139933	5.83736e-09	BosGru3G000130
chr1	45565228	0.132188	4.02442e-08	BosGru3G000130
chr1	45565237	0.133354	2.78949e-08	BosGru3G000130
chr1	45565242	0.13587	1.53865e-08	BosGru3G000130
chr1	45565256	0.137556	1.44016e-08	BosGru3G000130
chr1	45565272	0.156515	1.3222e-10	BosGru3G000130
chr1	45565273	0.156515	1.3222e-10	BosGru3G000130
chr1	45565371	0.144389	1.5495e-08	BosGru3G000130
chr1	45565681	0.145068	2.5679e-09	BosGru3G000130
chr1	45565893	0.138619	4.25299e-09	BosGru3G000130
chr1	45565994	0.15453	1.16692e-10	BosGru3G000130
chr1	45566012	0.140549	4.21257e-09	BosGru3G000130
chr1	107129264	0.251739	5.5507e-08	BosGru3G000130
chr1	122556881	0.19153	2.3938e-08	BosGru3G000130
chr1	122560117	0.208362	7.44765e-09	BosGru3G000130
chr1	86909654	0.335445	3.58798e-08	BosGru3G000137
chr1	13405078	0.245404	3.71325e-08	BosGru3G000163
chr1	115815167	-0.400766	1.84477e-09	BosGru3G000163
chr1	1371803	0.228421	7.43648e-09	BosGru3G000166
chr1	39826114	0.272551	1.9496e-09	BosGru3G000166
chr1	68425512	-0.202893	2.77109e-08	BosGru3G000210
chr1	68436989	-0.244638	1.48465e-13	BosGru3G000210
chr1	68442189	-0.245991	7.05685e-10	BosGru3G000210
chr1	68450925	-0.219199	9.0472e-09	BosGru3G000210
chr1	68476102	-0.243538	2.72662e-11	BosGru3G000210
chr1	68476737	-0.207366	2.32374e-08	BosGru3G000210
chr1	68486334	-0.23064	3.12447e-09	BosGru3G000210
chr1	68500460	-0.255198	1.15374e-09	BosGru3G000210
chr1	68504996	-0.255553	1.12107e-08	BosGru3G000210
chr1	68523274	-0.243068	2.30996e-10	BosGru3G000210
chr1	68529315	0.190645	1.91347e-08	BosGru3G000210
chr1	68532347	0.37992	1.49118e-08	BosGru3G000210
chr1	68533218	-0.275204	2.65336e-14	BosGru3G000210
chr1	68534937	-0.29814	1.85687e-16	BosGru3G000210
chr1	68536767	-0.277489	1.54744e-16	BosGru3G000210
chr1	68537118	-0.301901	3.50616e-19	BosGru3G000210
chr1	68539178	-0.305838	4.61432e-18	BosGru3G000210
chr1	68540058	-0.305548	1.15472e-19	BosGru3G000210
chr1	68540723	-0.28847	1.10279e-16	BosGru3G000210
chr1	68542479	-0.305253	3.8082e-22	BosGru3G000210
chr1	68542678	-0.282076	1.49739e-15	BosGru3G000210
chr1	68542953	-0.323834	6.25746e-20	BosGru3G000210
chr1	68542963	-0.32432	8.11622e-20	BosGru3G000210
chr1	68543007	-0.296873	5.68599e-17	BosGru3G000210
chr1	68543488	-0.315112	3.81604e-21	BosGru3G000210
chr1	68543516	-0.301852	6.23226e-17	BosGru3G000210
chr1	68543609	-0.307537	7.05133e-19	BosGru3G000210
chr1	68543863	-0.290995	1.45127e-15	BosGru3G000210
chr1	68544049	-0.347736	1.00929e-24	BosGru3G000210
chr1	68545682	-0.28579	1.40115e-15	BosGru3G000210
chr1	68545766	-0.316966	3.38533e-19	BosGru3G000210
chr1	68545915	-0.319857	1.50099e-22	BosGru3G000210
chr1	68546194	-0.345835	1.74961e-24	BosGru3G000210
chr1	68546457	-0.279339	5.30158e-16	BosGru3G000210
chr1	68546520	-0.293714	3.02593e-20	BosGru3G000210
chr1	68546659	-0.282196	1.48848e-18	BosGru3G000210
[truncated: 252,000+ more rows]
